# Supplementary material for: Structome: a tool for the rapid assembly of datasets for structural phylogenetics
Source: Bioinform Adv. 2023 Oct 3;3(1):vbad134. doi: 10.1093/bioadv/vbad134 (PMC10692761; doi:10.1093/bioadv/vbad134)
Supplement: vbad134_Supplementary_Data [file vbad134_supplementary_data.zip]

Archive with 3 entries (3 files):
- STATS_v4_clean.xlsx
- TableHeaders.xlsx
- Comparison_HHPRED_PFam_clean_fixed.xlsx
