# Supplementary material for: Structome: a tool for the rapid assembly of datasets for structural phylogenetics
Source: Bioinform Adv. 2023 Oct 3;3(1):vbad134. doi: 10.1093/bioadv/vbad134 (PMC10692761; doi:10.1093/bioadv/vbad134)
Supplement: vbad134_Supplementary_Data [file vbad134_supplementary_data.zip › STATS_v4_clean.xlsx]

## Sheet: General_v4
Proteins (22nd Sept 2022)	691250
Protein >50 Amino acids	647574	0.936816
# of Centroids	59546
# of Centroids - after filtering	55492
Representative proteins	607409	0.878711

## Sheet: STATS_v4
Numeric Cluster ID	Centroid	Centroid Size	PDB Description	SCOP	CATH	Species
0	103l_A	167	T4 LYSOZYME	Lysozyme-like	Lysozyme	Tequatrovirus T4
1	104m_A	153	MYOGLOBIN	Globin-like	Globins	Physeter catodon
2	17gs_A	210	GLUTATHIONE S-TRANSFERASE	GST C-terminal domain-like-|-Thioredoxin-like	Glutaredoxin-|-Glutathione S-transferase Yfyf (Class Pi); Chain A, domain 2	Homo sapiens
3	1a04_A	215	NITRATE/NITRITE RESPONSE REGULATOR PROTEIN NARL	N/A	Response regulator-|-Winged helix-like DNA-binding domain superfamily/Winged helix DNA-binding domain	Escherichia coli
4	1a0l_A	244	BETA-TRYPTASE	Trypsin-like serine proteases	Trypsin-like serine proteases-|-Trypsin-like serine proteases	Homo sapiens
5	1a0q_H	217	29G11 FAB (HEAVY CHAIN)	N/A	Immunoglobulins-|-Immunoglobulins	Mus musculus
6	1a12_A	413	REGULATOR OF CHROMOSOME CONDENSATION 1	N/A	Regulator of chromosome condensation 1/beta-lactamase-inhibitor protein II	Homo sapiens
7	1a21_A	219	TISSUE FACTOR	N/A	Immunoglobulins-|-Immunoglobulins	Oryctolagus cuniculus
8	1a2p_A	110	BARNASE	N/A	Microbial ribonucleases	Bacillus amyloliquefaciens
9	1a2z_A	220	PYRROLIDONE CARBOXYL PEPTIDASE	N/A	Peptidase C15, pyroglutamyl peptidase I-like	Thermococcus litoralis
10	1a32_A	88	RIBOSOMAL PROTEIN S15	N/A	S15/NS1, RNA-binding	Geobacillus stearothermophilus
11	1a33_A	177	PEPTIDYLPROLYL ISOMERASE	N/A	Cyclophilin-like	Brugia malayi
12	1a35_A	591	PROTEIN (DNA TOPOISOMERASE I)	Eukaryotic DNA topoisomerase I dispensable insert domain-|-DNA breaking-rejoining enzymes-|-Eukaryotic DNA topoisomerase I N-terminal DNA-binding domain-like	Yeast DNA topoisomerase - domain 1-|-DNA Topoisomerase I, domain 2-|-Topoisomerase I; Chain A, domain 3-|-Topoisomerase I; Chain A, domain 4	Homo sapiens
13	1a3r_H	218	IGG2A 8F5 FAB (HEAVY CHAIN)	N/A	Immunoglobulins-|-Immunoglobulins	Mus musculus
14	1a3w_A	500	PYRUVATE KINASE	PK beta-barrel domain-like-|-Phosphoenolpyruvate/pyruvate domain-|-PK C-terminal domain-like	Pyruvate kinase, C-terminal domain-|-Phosphoenolpyruvate-binding domains-|-PK beta-barrel domain-like	Saccharomyces cerevisiae
15	1a4p_A	96	S100A10	N/A	EF-hand	Homo sapiens
16	1a5h_A	252	TISSUE PLASMINOGEN ACTIVATOR	Trypsin-like serine proteases	Trypsin-like serine proteases-|-Trypsin-like serine proteases	Homo sapiens
17	1a5l_C	566	UREASE (ALPHA SUBUNIT)	Composite domain of metallo-dependent hydrolases-|-Metallo-dependent hydrolases	Urease, subunit C, domain 1-|-Metal-dependent hydrolases	N/A
18	1a5q_A	124	RIBONUCLEASE A	RNase A-like	Ribonuclease A-like domain	Bos taurus
19	1a5s_B	397	TRYPTOPHAN SYNTHASE (BETA CHAIN)	Tryptophan synthase beta subunit-like PLP-dependent enzymes	Rossmann fold-|-Rossmann fold	N/A
20	1a65_A	504	LACCASE	N/A	Cupredoxins - blue copper proteins-|-Cupredoxins - blue copper proteins-|-Cupredoxins - blue copper proteins	Coprinopsis cinerea
21	1a66_A	178	CORE NFATC1	N/A	Rel homology domain (RHD), DNA-binding domain	Homo sapiens
22	1a6a_A	176	HLA class II histocompatibility antigen, DR alpha chain	MHC antigen-recognition domain-|-Immunoglobulin (Ig) domain-like	Class II Histocompatibility Antigen, M Beta Chain; Chain B, domain 1-|-Immunoglobulins	Homo sapiens
23	1a6d_A	545	THERMOSOME (ALPHA SUBUNIT)	GroEL apical domain-like	GroEL-like equatorial domain-|-TCP-1-like chaperonin intermediate domain-|-GroEL	Thermoplasma acidophilum
24	1a6p_A	94	T-CELL SURFACE ANTIGEN CD2	Immunoglobulin (Ig) domain-like	Immunoglobulins	Rattus norvegicus
25	1a7a_A	432	S-ADENOSYLHOMOCYSTEINE HYDROLASE	D-2-hydroxyacid dehydrogenase-like	Adenosylhomocysteinase-like-|-NAD(P)-binding Rossmann-like Domain	Homo sapiens
26	1a7k_A	360	GLYCERALDEHYDE-3-PHOSPHATE DEHYDROGENASE	GAPDH-like	NAD(P)-binding Rossmann-like Domain-|-Dihydrodipicolinate Reductase; domain 2	Leishmania mexicana
27	1a7q_H	116	IGG1-KAPPA D1.3 FV (HEAVY CHAIN)	N/A	Immunoglobulins	Mus musculus
28	1a7x_A	107	FKBP12	Rotamase-like	Chitinase A; domain 3	Homo sapiens
29	1a8i_A	842	GLYCOGEN PHOSPHORYLASE B	Type B glycosyltransferase-like	Glycogen Phosphorylase B;-|-Glycogen Phosphorylase B;	Oryctolagus cuniculus
30	1a8j_L	216	IMMUNOGLOBULIN LAMBDA LIGHT CHAIN DIMER (MCG)	N/A	Immunoglobulins-|-Immunoglobulins	Homo sapiens
31	1a9t_A	284	PURINE NUCLEOSIDE PHOSPHORYLASE	Purine and uridine phosphorylases	Nucleoside phosphorylase domain	Bos taurus
32	1aax_A	321	PROTEIN TYROSINE PHOSPHATASE 1B	(Phosphotyrosine protein) phosphatases II	Protein tyrosine phosphatase superfamily	Homo sapiens
33	1ab4_A	493	GYRASE A	N/A	Topoisomerase II, domain 5-|-Gyrase A; domain 2-|-Topoisomerase, domain 3	Escherichia coli
34	1abe_A	306	L-ARABINOSE-BINDING PROTEIN	Type 1 solute binding protein-like	Response regulator-|-Response regulator	Escherichia coli
35	1abr_B	267	ABRIN-A	N/A	Trefoil (Acidic Fibroblast Growth Factor, subunit A)-|-Trefoil (Acidic Fibroblast Growth Factor, subunit A)	Abrus precatorius
36	1acj_A	537	ACETYLCHOLINESTERASE	alpha/beta-Hydrolases	Alpha/Beta hydrolase fold, catalytic domain	Tetronarce californica
37	1adq_H	225	IGM-LAMBDA RF-AN FAB (HEAVY CHAIN)	N/A	Immunoglobulins-|-Immunoglobulins	Homo sapiens
38	1ads_A	315	ALDOSE REDUCTASE	NAD(P)-linked oxidoreductase	NADP-dependent oxidoreductase domain	Homo sapiens
39	1afr_A	345	DELTA9 STEAROYL-ACYL CARRIER PROTEIN DESATURASE	N/A	Ribonucleotide Reductase, subunit A	Ricinus communis
40	1agr_A	353	GUANINE NUCLEOTIDE-BINDING PROTEIN G(I)	N/A	P-loop containing nucleotide triphosphate hydrolases-|-GI Alpha 1, domain 2-like	Rattus norvegicus
41	1ah5_A	313	HYDROXYMETHYLBILANE SYNTHASE	Type 2 solute binding protein-like-|-Porphobilinogen deaminase (hydroxymethylbilane synthase) C-terminal domain	Periplasmic binding protein-like II-|-Periplasmic binding protein-like II-|-Porphobilinogen deaminase, C-terminal domain	Escherichia coli
42	1ah9_A	71	INITIATION FACTOR 1	N/A	Nucleic acid-binding proteins	Escherichia coli
43	1ahd_P	68	Homeotic protein antennapedia	N/A	Homeodomain-like	Drosophila subobscura
44	1aho_A	64	TOXIN II	N/A	Knottin, scorpion toxin-like	Androctonus australis hector
45	1ahw_B	214	IMMUNOGLOBULIN FAB 5G9 (HEAVY CHAIN)	N/A	Immunoglobulins-|-Immunoglobulins	Mus musculus
46	1ahw_C	219	TISSUE FACTOR	Fibronectin type III-|-Fibronectin type III	Immunoglobulins-|-Immunoglobulins	Homo sapiens
47	1ai9_A	192	DIHYDROFOLATE REDUCTASE	Dihydrofolate reductase-like	Dihydrofolate Reductase, subunit A	Candida albicans
48	1bo9_A	73	PROTEIN (ANNEXIN I)	Annexin	Annexin	Homo sapiens
49	1aiz_A	129	AZURIN	Cupredoxins	Cupredoxins - blue copper proteins	Achromobacter denitrificans
50	1aj5_A	173	CALPAIN	EF-hand	EF-hand	Rattus norvegicus
51	1aja_A	449	ALKALINE PHOSPHATASE	Alkaline phosphatase-like	Alkaline Phosphatase, subunit A	Escherichia coli
52	1ak6_A	174	DESTRIN	Actin depolymerizing proteins	Severin	Homo sapiens
53	1akd_A	414	CYTOCHROME P450CAM	Cytochrome P450	Cytochrome P450	Pseudomonas putida
54	1akk_A	104	CYTOCHROME C	Cytochrome c	Cytochrome c-like domain	Equus caballus
55	1akp_A	114	APOKEDARCIDIN	N/A	Neocarzinostatin-like	actinomycete ATCC 53650
56	1akq_A	147	FLAVODOXIN	Flavoproteins	Flavodoxin domain	Desulfovibrio vulgaris str. Hildenborough
57	1aks_A	125	ALPHA TRYPSIN	Trypsin-like serine proteases	Trypsin-like serine proteases	Sus scrofa
58	1al0_B	120	SCAFFOLDING PROTEIN GPB	N/A	Scaffolding protein gpD of bacteriophage procapsid	Sinsheimervirus phiX174
59	1al2_3	238	P1/MAHONEY POLIOVIRUS	Positive stranded ssRNA viruses-like	Jelly Rolls	Human poliovirus 1 Mahoney
60	1amu_A	563	GRAMICIDIN SYNTHETASE 1	N/A	Rossmann fold-|-Rossmann fold-|-Luciferase; Domain 3-|-ANL, C-terminal domain	Brevibacillus brevis
61	1an0_A	190	CDC42HS-GDP	Ras-like P-loop GTPases	P-loop containing nucleotide triphosphate hydrolases	Homo sapiens
62	1an2_A	86	PROTEIN (TRANSCRIPTION FACTOR MAX (TF MAX))	N/A	Helix-loop-helix DNA-binding domain	Homo sapiens
63	1an4_A	65	PROTEIN (UPSTREAM STIMULATORY FACTOR)	N/A	Helix-loop-helix DNA-binding domain	Homo sapiens
64	1anc_A	223	ANIONIC TRYPSIN	Trypsin-like serine proteases	Trypsin-like serine proteases-|-Trypsin-like serine proteases	Rattus rattus
65	1apa_A	266	POKEWEED ANTIVIRAL PROTEIN	N/A	Ricin (A subunit), domain 1-|-Ricin (A Subunit), domain 2	Phytolacca americana
66	1ar1_A	558	CYTOCHROME C OXIDASE	N/A	Cytochrome c oxidase-like, subunit I domain	Paracoccus denitrificans
67	1arh_A	396	ASPARTATE AMINOTRANSFERASE	PLP-dependent transferases	Aspartate Aminotransferase, domain 1-|-Type I PLP-dependent aspartate aminotransferase-like (Major domain)	Escherichia coli
68	1arl_A	307	APO-CARBOXYPEPTIDASE A=ALPHA= (COX)	Zn-dependent exopeptidases	Zn peptidases	Bos taurus
69	1atu_A	374	ALPHA-1-ANTITRYPSIN	Serpins	Alpha-1-antitrypsin, domain 1-|-Antithrombin, subunit I, domain 2	Homo sapiens
70	1aty_A	79	F1F0 ATP SYNTHASE (SUBUNIT C)	F1F0 ATP synthase subunit C	F1F0 ATP synthase subunit C	Escherichia coli
71	1au7_A	146	PROTEIN PIT-1	N/A	lambda repressor-like DNA-binding domains-|-Homeodomain-like	Rattus norvegicus
72	1aue_A	100	FKBP-RAPAMYCIN ASSOCIATED PROTEIN	FKBP12-rapamycin-binding domain of FKBP-rapamycin-associated protein (FRAP)	FKBP12-rapamycin binding domain	Homo sapiens
73	1aug_A	215	PYROGLUTAMYL PEPTIDASE-1	N/A	Peptidase C15, pyroglutamyl peptidase I-like	Bacillus amyloliquefaciens
74	1aui_B	169	SERINE/THREONINE PHOSPHATASE 2B	N/A	EF-hand	Homo sapiens
75	1auu_A	55	SACY	N/A	CAT RNA-binding domain	Bacillus subtilis
76	1av6_A	295	Cap-specific mRNA (nucleoside-2'-O-)-methyltransferase	S-adenosyl-L-methionine-dependent methyltransferases	Vaccinia Virus protein VP39	Vaccinia virus WR
77	1avo_B	140	11S REGULATOR	N/A	Proteasome activator pa28, C-terminal domain	Homo sapiens
78	1aw0_A	72	MENKES COPPER-TRANSPORTING ATPASE	HMA heavy metal-associated domain	Alpha-Beta Plaits	Homo sapiens
79	1aw7_A	194	TOXIC SHOCK SYNDROME TOXIN-1	Bacterial enterotoxins-|-Superantigen toxins C-terminal domain-like	Ubiquitin-like (UB roll)-|-OB fold (Dihydrolipoamide Acetyltransferase, E2P)	Staphylococcus aureus
80	1awc_B	153	PROTEIN (GA BINDING PROTEIN BETA 1)	N/A	Ankyrin repeat-containing domain	Mus musculus
81	1awq_A	164	CYCLOPHILIN A	Cyclophilin-like	Cyclophilin-like	Homo sapiens
82	1axs_H	221	OXY-COPE CATALYTIC ANTIBODY	Immunoglobulin (Ig) domain-like	Immunoglobulins-|-Immunoglobulins	Homo sapiens
83	1axt_H	218	IMMUNOGLOBULIN IGG2A	N/A	Immunoglobulins-|-Immunoglobulins	Mus musculus
84	1ay4_A	394	AROMATIC AMINO ACID AMINOTRANSFERASE	PLP-dependent transferases	Aspartate Aminotransferase, domain 1-|-Type I PLP-dependent aspartate aminotransferase-like (Major domain)	Paracoccus denitrificans
85	1aya_A	101	PROTEIN-TYROSINE PHOSPHATASE SYP (N-TERMINAL SH2 DOMAIN)	N/A	SH2 domain	Mus musculus
86	1ayy_A	151	GLYCOSYLASPARAGINASE	Class II glutamine amidotransferases	N/A	Elizabethkingia meningoseptica
87	1ayy_B	144	GLYCOSYLASPARAGINASE	Class II glutamine amidotransferases	(Glycosyl)asparaginase	Elizabethkingia meningoseptica
88	1azp_A	66	PROTEIN (HYPERTHERMOPHILE CHROMOSOMAL PROTEIN SAC7D)	N/A	OB fold (Dihydrolipoamide Acetyltransferase, E2P)	Sulfolobus acidocaldarius
89	1b04_A	318	PROTEIN (DNA LIGASE)	N/A	DNA ligase/mRNA capping enzyme-|-Dna Ligase; domain 1-|-Helix hairpin bin	Geobacillus stearothermophilus
90	1b08_A	158	PROTEIN (LUNG SURFACTANT PROTEIN D)	C-type lectin-like-|-Triple coiled coil domain of C-type lectins	Mannose-Binding Protein A, subunit A	Homo sapiens
91	1b0j_A	754	ACONITATE HYDRATASE	Aconitase iron-sulfur domain-|-LeuD/IlvD-like	Aconitase, domain 3-|-Aconitase, Domain 2-|-Aconitase, domain 3-|-Aconitase, domain 4	Sus scrofa
92	1b0v_A	106	PROTEIN (FERREDOXIN)	4Fe-4S ferredoxins	Alpha-Beta Plaits	Azotobacter vinelandii
93	1b1b_A	140	PROTEIN (IRON DEPENDENT REGULATOR)	N/A	Winged helix-like DNA-binding domain superfamily/Winged helix DNA-binding domain-|-Iron dependent repressor, metal binding and dimerisation domain	Mycobacterium tuberculosis
94	1b22_A	114	DNA REPAIR PROTEIN RAD51	N/A	5' to 3' exonuclease, C-terminal subdomain	Homo sapiens
95	1b23_P	405	ELONGATION FACTOR TU	N/A	P-loop containing nucleotide triphosphate hydrolases-|-Translation factors-|-Translation factors	Thermus aquaticus
96	1b2i_A	83	PROTEIN (PLASMINOGEN)	N/A	Plasminogen Kringle 4	Homo sapiens
97	1b2t_A	77	PROTEIN (FRACTALKINE)	Interleukin 8-like chemokines	OB fold (Dihydrolipoamide Acetyltransferase, E2P)	Homo sapiens
98	1b43_A	340	PROTEIN (FEN-1)	N/A	5'-nuclease-|-5' to 3' exonuclease, C-terminal subdomain	Pyrococcus furiosus
99	1b4c_A	92	PROTEIN (S-100 PROTEIN, BETA CHAIN)	EF-hand	EF-hand	Rattus norvegicus
100	1b4j_H	220	ANTIBODY	N/A	Immunoglobulins-|-Immunoglobulins	Homo sapiens
101	1b4u_B	302	PROTOCATECHUATE 4,5-DIOXYGENASE	LigB-like	LigB-like	Sphingomonas paucimobilis
102	1b5o_A	385	PROTEIN (ASPARTATE AMINOTRANSFERASE)	PLP-dependent transferases	Aspartate Aminotransferase, domain 1-|-Type I PLP-dependent aspartate aminotransferase-like (Major domain)	Thermus thermophilus HB8
103	1b65_A	375	PROTEIN (AMINOPEPTIDASE)	N/A	L-amino peptidase D-ALA esterase/amidase	Brucella anthropi
104	1b6d_A	212	IMMUNOGLOBULIN	N/A	Immunoglobulins-|-Immunoglobulins	Homo sapiens
105	1b6u_A	257	P58 KILLER CELL INHIBITORY RECEPTOR	N/A	Immunoglobulins-|-Immunoglobulins	Homo sapiens
106	1b72_A	97	PROTEIN (HOMEOBOX PROTEIN HOX-B1)	N/A	Homeodomain-like	Homo sapiens
107	1b7f_A	168	PROTEIN (SXL-LETHAL PROTEIN)	N/A	RRM (RNA recognition motif) domain-|-RRM (RNA recognition motif) domain	Drosophila melanogaster
108	1b80_A	351	PROTEIN (RECOMBINANT LIGNIN PEROXIDASE H8)	N/A	Peroxidase; domain 1-|-Peroxidase, domain 2	N/A
109	1b8d_B	177	PROTEIN (RHODOPHYTAN PHYCOERYTHRIN (BETA CHAIN))	N/A	Phycocyanins	Griffithsia monilis
110	1b92_A	163	PROTEIN (INTEGRASE)	Ribonuclease H-like	Ribonuclease H-like superfamily/Ribonuclease H	Human immunodeficiency virus 1
111	1b9b_A	255	PROTEIN (TRIOSEPHOSPHATE ISOMERASE)	N/A	Aldolase class I	Thermotoga maritima
112	1b9m_A	265	PROTEIN (MODE)	N/A	Winged helix-like DNA-binding domain superfamily/Winged helix DNA-binding domain-|-RNA polymerase II/Efflux pump adaptor protein, barrel-sandwich hybrid domain-|-RNA polymerase II/Efflux pump adaptor protein, barrel-sandwich hybrid domain	Escherichia coli
113	1ba3_A	550	LUCIFERASE	N/A	Luciferase; Domain 3-|-Rossmann fold-|-Rossmann fold	Photinus pyralis
114	1bai_A	124	PROTEASE	N/A	Acid Proteases	Rous sarcoma virus
115	1bam_A	213	ENDONUCLEASE BamH I	N/A	Restriction Endonuclease	Bacillus amyloliquefaciens
116	1bbj_H	212	IGG4-KAPPA B72.3 FAB (HEAVY CHAIN)	N/A	Immunoglobulins-|-Immunoglobulins	Mus musculus
117	1bbu_A	504	PROTEIN (LYSYL-TRNA SYNTHETASE)	N/A	Nucleic acid-binding proteins-|-Bira Bifunctional Protein; Domain 2	Escherichia coli K-12
118	1bcp_F	99	PERTUSSIS TOXIN	Bacterial enterotoxins	OB fold (Dihydrolipoamide Acetyltransferase, E2P)	Bordetella pertussis
119	1bcx_A	185	XYLANASE	Concanavalin A-like lectins/glucanases	Glycoside hydrolase family 11/12, catalytic domain	Niallia circulans
120	1bd2_E	244	T CELL RECEPTOR BETA	N/A	Immunoglobulins-|-Immunoglobulins	Homo sapiens
121	1bdg_A	451	HEXOKINASE	N/A	Hexokinase; domain 1-|-ATPase, nucleotide binding domain	Schistosoma mansoni
122	1bdh_A	340	PROTEIN (PURINE REPRESSOR)	Type 1 solute binding protein-like-|-lambda C1 repressor DNA-binding domain-like	lambda repressor-like DNA-binding domains-|-Response regulator-|-Response regulator	Escherichia coli
123	1be3_C	379	CYTOCHROME BC1 COMPLEX	a domain/subunit of cytochrome bc1 complex (Ubiquinol-cytochrome c reductase)-|-Transmembrane di-heme cytochromes	Cytochrome Bc1 Complex; Chain C	Bos taurus
124	1be9_A	119	PSD-95	PDZ domain-like	PDZ domain	Rattus norvegicus
125	1bej_A	291	CYTOCHROME C PEROXIDASE	Heme-dependent peroxidases	Peroxidase; domain 1-|-Peroxidase, domain 2	Saccharomyces cerevisiae
126	1bet_A	107	BETA-NERVE GROWTH FACTOR	N/A	Cystine-knot cytokines	Mus musculus
127	1bf4_A	63	PROTEIN (CHROMOSOMAL PROTEIN SSO7D)	Chromo domain-like	OB fold (Dihydrolipoamide Acetyltransferase, E2P)	Sulfolobus acidocaldarius
128	1bfo_B	216	CAMPATH-1G ANTIBODY	N/A	Immunoglobulins-|-Immunoglobulins	Rattus rattus
129	1bgg_A	448	BETA-GLUCOSIDASE A	(Trans)glycosidases	Glycosidases	Paenibacillus polymyxa
130	1bgq_A	225	HEAT SHOCK PROTEIN 90	GHKL (Gyrase Hsp90 Histidine Kinase MutL) domain-like	Histidine kinase-like ATPase, C-terminal domain	Saccharomyces cerevisiae
131	1bhw_A	393	XYLOSE ISOMERASE	Xylose isomerase-like	N/A	Actinoplanes missouriensis
132	1bi8_B	166	CYCLIN-DEPENDENT KINASE INHIBITOR	Ankyrin repeat	Ankyrin repeat-containing domain	Homo sapiens
133	1bj1_H	231	Fab fragment, heavy chain	N/A	Immunoglobulins-|-Immunoglobulins	Mus musculus
134	1bjg_A	264	THYMIDYLATE SYNTHASE	Thymidylate synthase/dCMP hydroxymethylase	Thymidylate synthase/dCMP hydroxymethylase domain	Escherichia coli
135	1bjx_A	110	PROTEIN DISULFIDE ISOMERASE	Thioredoxin-like	Glutaredoxin	Homo sapiens
136	1bke_A	581	SERUM ALBUMIN	Serum albumin-like-|-Serum albumin-like-|-Serum albumin-like	Serum Albumin; Chain A, Domain 1-|-Serum Albumin; Chain A, Domain 1-|-Serum Albumin; Chain A, Domain 1-|-Serum Albumin; Chain A, Domain 1-|-Serum Albumin; Chain A, Domain 1-|-Serum Albumin; Chain A, Domain 1	Homo sapiens
137	1bkm_A	113	PP60 V-SRC TYROSINE KINASE TRANSFORMING PROTEIN	SH2 domain	SH2 domain	Rous sarcoma virus
138	1bkr_A	109	SPECTRIN BETA CHAIN	N/A	Calponin-like domain	Homo sapiens
139	1bl9_A	543	NITRITE REDUCTASE	Cytochrome c-|-C-terminal (heme d1) domain of cytochrome cd1-nitrite reductase	Cytochrome c-like domain-|-C-terminal (heme d1) domain of cytochrome cd1-nitrite reductase	Pseudomonas aeruginosa
140	1ble_A	163	FRUCTOSE PERMEASE	N/A	Phosphotransferase system, sorbose subfamily IIB component	Bacillus subtilis
141	1bm2_A	117	PROTEIN (GROWTH FACTOR RECEPTOR BOUND PROTEIN 2)	SH2 domain	SH2 domain	Homo sapiens
142	1bmg_A	98	BETA=2=-MICROGLOBULIN	N/A	Immunoglobulins	Bos taurus
143	1bml_C	362	STREPTOKINASE	Staphylokinase/streptokinase	Ubiquitin-like (UB roll)-|-Ubiquitin-like (UB roll)-|-Ubiquitin-like (UB roll)	Streptococcus dysgalactiae subsp. equisimilis
144	1bn5_A	478	METHIONINE AMINOPEPTIDASE	Creatinase/aminopeptidase catalytic domain-like-|-Winged helix DNA-binding domain	Creatinase/methionine aminopeptidase superfamily-|-Winged helix-like DNA-binding domain superfamily/Winged helix DNA-binding domain	Homo sapiens
145	1bno_A	87	DNA POLYMERASE BETA	DNA polymerase beta N-terminal domain-like	DNA polymerase beta, N-terminal domain-like	Rattus norvegicus
146	1bo5_O	501	PROTEIN (GLYCEROL KINASE)	N/A	ATPase, nucleotide binding domain-|-ATPase, nucleotide binding domain	Escherichia coli
147	1boh_A	296	RHODANESE	Rhodanese/Cell cycle control phosphatase-|-Rhodanese/Cell cycle control phosphatase	Rhodanese-like domain-|-Rhodanese-like domain	Bos taurus
148	1bol_A	222	PROTEIN (RIBONUCLEASE RH)	N/A	Ribonuclease T2-like	Rhizopus niveus
149	1bow_A	159	MULTIDRUG-EFFLUX TRANSPORTER 1 REGULATOR BMRR	Probable bacterial effector-binding domain	Regulatory factor, effector binding domain	Bacillus subtilis
150	1bp1_A	456	BACTERICIDAL/PERMEABILITY-INCREASING PROTEIN	Aha1/BPI domain-like-|-Aha1/BPI domain-like	Bactericidal permeability-increasing protein; domain 1-|-Bactericidal permeability-increasing protein; domain 2	Homo sapiens
151	1bq6_A	388	CHALCONE SYNTHASE	Thiolase-like-|-Thiolase-like	Thiolase/Chalcone synthase-|-Thiolase/Chalcone synthase	Medicago sativa
152	1bqc_A	302	PROTEIN (BETA-MANNANASE)	N/A	Glycosidases	Thermobifida fusca
153	1bqh_B	99	PROTEIN (BETA-2-MICROGLOBULIN )	Immunoglobulin (Ig) domain-like	Immunoglobulins	Mus musculus
154	1bqm_A	556	REVERSE TRANSCRIPTASE	Ribonuclease H-like	HIV Type 1 Reverse Transcriptase, subunit A, domain 1-|-Reverse transcriptase/Diguanylate cyclase domain-|-Reverse transcriptase/Diguanylate cyclase domain-|-Reverse transcriptase/Diguanylate cyclase domain-|-Ribonuclease H-like superfamily/Ribonuclease H	Human immunodeficiency virus 1
155	1br9_A	194	METALLOPROTEINASE-2 INHIBITOR	N/A	Tissue inhibitor of metalloproteinase-1. Chain B, domain 1-|-OB fold (Dihydrolipoamide Acetyltransferase, E2P)	Homo sapiens
156	1brc_I	56	AMYLOID BETA-PROTEIN PRECURSOR INHIBITOR DOMAIN (APPI)	BPTI-like	Pancreatic trypsin inhibitor Kunitz domain	Homo sapiens
157	1bs4_A	168	PROTEIN (PEPTIDE DEFORMYLASE)	Peptide deformylase	Peptide deformylase	Escherichia coli
158	1bsv_A	321	PROTEIN (GDP-FUCOSE SYNTHETASE)	N/A	NAD(P)-binding Rossmann-like Domain-|-UDP-galactose 4-epimerase, domain 1	Escherichia coli K-12
159	1bt4_A	361	Phosphoserine aminotransferase	PLP-dependent transferases	Type I PLP-dependent aspartate aminotransferase-like (Major domain)-|-Aspartate Aminotransferase, domain 1	Niallia circulans
160	1bth_H	259	THROMBIN	Trypsin-like serine proteases	Trypsin-like serine proteases-|-Trypsin-like serine proteases	Bos taurus
161	1bu4_A	104	RIBONUCLEASE T1	Microbial ribonucleases	Microbial ribonucleases	Aspergillus oryzae
162	1buc_A	383	BUTYRYL-COA DEHYDROGENASE	N/A	Acyl-CoA dehydrogenase/oxidase, N-terminal domain-|-Butyryl-CoA Dehydrogenase, subunit A, domain 2-|-Butyryl-CoA Dehydrogenase, subunit A, domain 3	Megasphaera elsdenii
163	1bui_C	128	Staphylokinase	N/A	Ubiquitin-like (UB roll)	Staphylococcus phage 42D.m
164	1bun_A	120	BETA2-BUNGAROTOXIN	N/A	Phospholipase A2 domain	Bungarus multicinctus
165	1bup_A	386	PROTEIN (70 KILODALTON HEAT SHOCK PROTEIN)	N/A	ATPase, nucleotide binding domain-|-Defensin A-like-|-ATPase, nucleotide binding domain-|-ATPase, substrate binding domain, subdomain 4	Bos taurus
166	1bve_A	99	HIV-1 PROTEASE	Acid proteases	Acid Proteases	Human immunodeficiency virus 1
167	1bwm_A	249	PROTEIN (ALPHA-BETA T CELL RECEPTOR (TCR) (D10))	N/A	Immunoglobulins-|-Immunoglobulins	Mus musculus
168	1bwn_A	169	BRUTON'S TYROSINE KINASE	PH domain-like	Pleckstrin-homology domain (PH domain)/Phosphotyrosine-binding domain (PTB)	Homo sapiens
169	1bwr_A	233	PLATELET-ACTIVATING FACTOR ACETYLHYDROLASE	SGNH hydrolase-like	SGNH hydrolase	Bos taurus
170	1bwu_D	109	PROTEIN (AGGLUTININ)	N/A	Bulb-type lectin domain	Allium sativum
171	1bxx_A	285	PROTEIN (AP50)	mu adaptin domain-like	Mu homology domain, subdomain B-|-Mu homology domain, subdomain B	Rattus norvegicus
172	1bze_A	127	PROTEIN (TRANSTHYRETIN)	Transthyretin (synonym: prealbumin)	Transthyretin/hydroxyisourate hydrolase domain	Homo sapiens
173	1bzo_A	151	PROTEIN (SUPEROXIDE DISMUTASE)	Cu Zn superoxide dismutase-like	Superoxide dismutase, copper/zinc binding domain	Photobacterium leiognathi subsp. leiognathi
174	1c04_D	122	RIBOSOMAL PROTEIN L14	50S Ribosomal protein L14-like	N/A	Haloarcula marismortui
175	1c07_A	95	PROTEIN (EPIDERMAL GROWTH FACTOR RECEPTOR PATHWAY SUBSTRATE 15)	N/A	EF-hand	Homo sapiens
176	1c16_A	260	MHC-LIKE PROTEIN T22	N/A	MHC class I-like antigen recognition-like-|-Immunoglobulins	Mus musculus
177	1c1f_A	137	PROTEIN (CONGERIN I)	Concanavalin A-like lectins/glucanases	Jelly Rolls	Conger myriaster
178	1c1x_B	355	PROTEIN (L-PHENYLALANINE DEHYDROGENASE)	MtdA-like	Leucine Dehydrogenase, chain A, domain 1-|-NAD(P)-binding Rossmann-like Domain	Rhodococcus sp.
179	1c1z_A	326	BETA2-GLYCOPROTEIN-I	Sushi/CCP/SCR domain-|-Sushi/CCP/SCR domain-|-Sushi/CCP/SCR domain-|-Sushi/CCP/SCR domain-|-Sushi/CCP/SCR domain	Complement Module, domain 1-|-Complement Module, domain 1-|-Complement Module, domain 1-|-Complement Module, domain 1-|-Complement Module, domain 1	Homo sapiens
180	1c3t_A	76	PROTEIN (1D8 UBIQUITIN)	Ubiquitin-like	Phosphatidylinositol 3-kinase Catalytic Subunit; Chain A, domain 1	Homo sapiens
181	1c4z_D	154	UBIQUITIN CONJUGATING ENZYME E2	N/A	Ubiquitin Conjugating Enzyme	Homo sapiens
183	1c6v_A	164	PROTEIN (SIV INTEGRASE)	N/A	Ribonuclease H-like superfamily/Ribonuclease H	Simian immunodeficiency virus
184	1c7h_A	131	DELTA-5-3-KETOSTEROID ISOMERASE	NTF2-like	Nuclear Transport Factor 2; Chain: A,	Pseudomonas putida
185	1c7i_A	489	PROTEIN (PARA-NITROBENZYL ESTERASE)	alpha/beta-Hydrolases	Alpha/Beta hydrolase fold, catalytic domain	Bacillus subtilis
186	1c7z_A	191	FRUCTOSE-2,6-BISPHOSPHATASE	N/A	Phosphoglycerate mutase-like	Rattus norvegicus
187	1c8d_A	584	CANINE PARVOVIRUS CAPSID	N/A	Parvovirus coat protein VP1/VP2	Canine parvovirus
188	1c8x_A	265	ENDO-BETA-N-ACETYLGLUCOSAMINIDASE H	(Trans)glycosidases	Glycosidases	Streptomyces plicatus
189	1c9l_A	357	CLATHRIN	N/A	Clathrin heavy-chain terminal domain	Rattus norvegicus
190	1c9m_A	269	SERINE PROTEASE	Subtilisin-like	Peptidase S8/S53 domain	Lederbergia lenta
191	1c9p_B	59	BDELLASTASIN	Leech antihemostatic proteins	Antistasin; domain 1	Hirudo medicinalis
192	1cau_B	184	CANAVALIN	N/A	Jelly Rolls	Canavalia ensiformis
193	1cby_A	259	DELTA-ENDOTOXIN CYTB	N/A	Delta-endotoxin CytB-like	Bacillus thuringiensis serovar kyushuensis
194	1cc3_A	130	PROTEIN (CUA AZURIN)	Cupredoxins	Cupredoxins - blue copper proteins	Pseudomonas aeruginosa
195	1cc6_A	394	PROTEIN (P-HYDROXYBENZOATE HYDROXYLASE)	Flavoreductase-like	FAD/NAD(P)-binding domain-|-D-Amino Acid Oxidase, subunit A, domain 2	Pseudomonas fluorescens
196	1cdt_A	60	CARDIOTOXIN VII4	N/A	CD59	Naja mossambica
197	1ce2_A	689	PROTEIN (LACTOFERRIN)	N/A	Periplasmic binding protein-like II-|-Periplasmic binding protein-like II-|-Periplasmic binding protein-like II-|-Periplasmic binding protein-like II	Bubalus bubalis
198	1cel_A	434	1,4-BETA-D-GLUCAN CELLOBIOHYDROLASE I	Concanavalin A-like lectins/glucanases	Glycoside hydrolase, family 7, domain	Trichoderma reesei
199	1cf3_A	583	PROTEIN (GLUCOSE OXIDASE)	N/A	FAD/NAD(P)-binding domain-|-Glucose Oxidase, domain 2-|-Glucose Oxidase, domain 3	Aspergillus niger
200	1cg3_A	431	PROTEIN (ADENYLOSUCCINATE SYNTHETASE)	Simibi-like P-loop NTPases	Adenylosuccinate Synthetase, subunit A, domain 1-|-Adenylosuccinate Synthetase, subunit A, domain 2-|-Adenylosuccinate Synthetase, subunit A, domain 3	Escherichia coli K-12
201	1cge_A	168	FIBROBLAST COLLAGENASE	Metalloproteases (zincins) catalytic domain	Collagenase (Catalytic Domain)	Homo sapiens
202	1cgt_A	684	CYCLODEXTRIN GLYCOSYL-TRANSFERASE	N/A	Glycosidases-|-Golgi alpha-mannosidase II-|-Immunoglobulins-|-Immunoglobulins	Niallia circulans
203	1cgx_A	686	CYCLOMALTODEXTRIN GLUCANOTRANSFERASE	Starch-binding domain-like-|-Glycosyl hydrolase domain-like-|-(Trans)glycosidases-|-E set domains	Glycosidases-|-Golgi alpha-mannosidase II-|-Immunoglobulins-|-Immunoglobulins	Niallia circulans
204	1ch4_A	146	MODULE-SUBSTITUTED CHIMERA HEMOGLOBIN BETA-ALPHA	Globin-like	Globins	Homo sapiens
205	1chp_D	103	CHOLERA TOXIN B PENTAMER	N/A	OB fold (Dihydrolipoamide Acetyltransferase, E2P)	Vibrio cholerae
206	1chu_A	540	PROTEIN (L-ASPARTATE OXIDASE)	N/A	FAD/NAD(P)-binding domain-|-Succinate dehydrogenase/fumarate reductase flavoprotein, catalytic domain-|-Fumarate reductase/succinate dehydrogenase flavoprotein-like, C-terminal domain	Escherichia coli
207	1ci4_A	89	PROTEIN (BARRIER-TO-AUTOINTEGRATION FACTOR (BAF))	N/A	Barrier-to-autointegration factor, BAF	Homo sapiens
208	1cih_A	108	CYTOCHROME C	Cytochrome c	Cytochrome c-like domain	Saccharomyces cerevisiae
209	1cj5_A	162	BETA-LACTOGLOBULIN A	Lipocalins	Calycin beta-barrel core domain	Bos taurus
210	1cj8_A	130	PROTEIN (LYSOZYME)	Lysozyme-like	Lysozyme	Homo sapiens
211	1cjx_A	357	4-HYDROXYPHENYLPYRUVATE DIOXYGENASE	N/A	2,3-Dihydroxybiphenyl 1,2-Dioxygenase, domain 1-|-2,3-Dihydroxybiphenyl 1,2-Dioxygenase, domain 1	Pseudomonas fluorescens
212	1ck3_A	263	BETA-LACTAMASE	beta-lactamase/transpeptidase-like	DD-peptidase/beta-lactamase superfamily	Escherichia coli
213	1ckt_A	71	HIGH MOBILITY GROUP 1 PROTEIN	N/A	High mobility group box domain	Rattus norvegicus
214	1cl4_A	60	PROTEIN (GAG POLYPROTEIN)	N/A	N/A	Mason-Pfizer monkey virus
215	1cl5_A	121	PROTEIN (PHOSPHOLIPASE A2)	Phospholipase A2 PLA2	Phospholipase A2 domain	Daboia russelii pulchella
216	1clm_A	148	CALMODULIN	EF-hand	EF-hand-|-EF-hand	Paramecium tetraurelia
217	1clw_A	554	TAILSPIKE PROTEIN	Pectin lyase-like	Pectate Lyase C-like	Lederbergvirus P22
218	1cm2_A	85	HISTIDINE-CONTAINING PROTEIN	HPr-like	HPr-like	Escherichia coli
219	1cmy_B	146	HEMOGLOBIN YPSILANTI (CARBONMONOXY) (BETA CHAIN)	Globin-like	Globins	Homo sapiens
220	1cn1_A	237	CONCANAVALIN A	Concanavalin A-like lectins/glucanases	Jelly Rolls	Canavalia ensiformis
221	1cne_A	270	NITRATE REDUCTASE	Riboflavin synthase domain-like-|-Ferredoxin reductase-like C-terminal NADP-linked domain	Translation factors-|-Nucleotide-binding domain of ferredoxin-NADP reductase (FNR) module	Zea mays
222	1cno_A	87	CYTOCHROME C552	N/A	Cytochrome c-like domain	Marinobacter nauticus
223	1cns_A	243	CHITINASE	Lysozyme-like	Lysozyme-|-Endochitinase, domain 2	Hordeum vulgare
224	1cp2_A	269	NITROGENASE IRON PROTEIN	N/A	P-loop containing nucleotide triphosphate hydrolases	Clostridium pasteurianum
225	1cpj_A	260	CATHEPSIN B	Cysteine proteinases	Cysteine proteinases	Rattus norvegicus
226	1cpr_A	129	CYTOCHROME C'	Cytochromes	Cytochrome c/b562	Rhodobacter capsulatus
227	1cqg_A	105	THIOREDOXIN	Thioredoxin-like	Glutaredoxin	Homo sapiens
228	1cqk_A	101	CH3 DOMAIN OF MAK33 ANTIBODY	N/A	Immunoglobulins	Mus musculus
229	1cqm_A	101	RIBOSOMAL PROTEIN S6	N/A	Ribosomal protein S6/Translation elongation factor EF1B	Thermus thermophilus
230	1crw_G	333	D-GLYCERALDEHYDE-3-PHOSPHATE-DEHYDROGENASE	GAPDH-like	NAD(P)-binding Rossmann-like Domain-|-Dihydrodipicolinate Reductase; domain 2	N/A
231	1crx_A	322	CRE RECOMBINASE	lambda integrase clamp domain-like-|-DNA breaking-rejoining enzymes	Intergrase catalytic core-|-Tyrosine recombinase, N-terminal domain	Punavirus P1
232	1cs6_A	382	AXONIN-1	N/A	Immunoglobulins-|-Immunoglobulins-|-Immunoglobulins-|-Immunoglobulins	Gallus gallus
233	1ct5_A	256	PROTEIN (YEAST HYPOTHETICAL PROTEIN, SELENOMET)	PLP-binding barrel	Alanine racemase	Saccharomyces cerevisiae
234	1ctn_A	540	CHITINASE A	E set domains-|-(Trans)glycosidases-|-Chitinase insertion domain	Immunoglobulins-|-Glycosidases-|-Chitinase A; domain 3	Serratia marcescens
235	1cuh_A	214	CUTINASE	alpha/beta-Hydrolases	Alpha/Beta hydrolase fold, catalytic domain	N/A
236	1cun_A	213	PROTEIN (ALPHA SPECTRIN)	Spectrin repeat	Methane Monooxygenase Hydroxylase; Chain G, domain 1-|-Methane Monooxygenase Hydroxylase; Chain G, domain 1	Gallus gallus
237	1cww_A	102	APOPTOTIC PROTEASE ACTIVATING FACTOR 1	DEATH domain	Death Domain, Fas	Homo sapiens
238	1cx8_A	639	TRANSFERRIN RECEPTOR PROTEIN	Zn-dependent exopeptidases-|-Transferrin receptor-like dimerisation domain-|-PA domain	Zn peptidases-|-Glucose Oxidase; domain 1-|-Transferrin receptor-like, dimerisation domain	Homo sapiens
239	1cz1_A	394	PROTEIN (EXO-B-(1,3)-GLUCANASE)	(Trans)glycosidases	Glycosidases	Candida albicans
240	1cz4_A	185	VCP-LIKE ATPASE	Cdc48 domain 2-like-|-ADC-like	Barwin-like endoglucanases-|-Vcp-like ATPase; Chain A, domain 2	Thermoplasma acidophilum
241	1cz9_A	162	AVIAN SARCOMA VIRUS INTEGRASE	Ribonuclease H-like	Ribonuclease H-like superfamily/Ribonuclease H	Avian sarcoma virus
242	1d0b_A	213	INTERNALIN B	L domain-like	Ribonuclease Inhibitor	Listeria monocytogenes
243	1d0d_A	60	ANTICOAGULANT PROTEIN	N/A	Pancreatic trypsin inhibitor Kunitz domain	Ornithodoros moubata
244	1d0i_A	156	TYPE II 3-DEHYDROQUINATE HYDRATASE	Type II 3-dehydroquinate dehydratase	Dehydroquinase, class II	Streptomyces coelicolor
245	1d1n_A	99	INITIATION FACTOR 2	N/A	Translation factors	Geobacillus stearothermophilus
246	1d2a_A	160	TYROSINE PHOSPHATASE	Phosphotyrosine protein phosphatases I	Response regulator	Saccharomyces cerevisiae
247	1d2b_A	126	Metalloproteinase inhibitor 1	TIMP-like	OB fold (Dihydrolipoamide Acetyltransferase, E2P)	Homo sapiens
248	1d2e_A	397	ELONGATION FACTOR TU (EF-TU)	N/A	P-loop containing nucleotide triphosphate hydrolases-|-Translation factors-|-Translation factors	Bos taurus
249	1d2p_A	373	COLLAGEN ADHESIN	Cna B-type domain-like-|-Cna B-type domain-like	Collagen-binding surface protein Cna, B-type domain-|-Collagen-binding surface protein Cna, B-type domain-|-Collagen-binding surface protein Cna, B-type domain-|-Collagen-binding surface protein Cna, B-type domain	Staphylococcus aureus
250	1d4m_3	238	PROTEIN (COXSACKIEVIRUS A9)	N/A	Jelly Rolls	Coxsackievirus A9
251	1d4m_4	68	PROTEIN (COXSACKIEVIRUS A9)	N/A	Picornavirus coat protein VP4	Coxsackievirus A9
252	1d4n_A	329	TRANSFERRIN	Type 2 solute binding protein-like	Periplasmic binding protein-like II-|-Periplasmic binding protein-like II	Homo sapiens
253	1d4o_A	184	NADP(H) TRANSHYDROGENASE	N/A	TPP-binding domain	Bos taurus
254	1d4v_A	117	DEATH RECEPTOR 5	TNF receptor-like-|-TNF receptor-like-|-TNF receptor-like	Tumor Necrosis Factor Receptor, subunit A, domain 2-|-Tumor Necrosis Factor Receptor, subunit A, domain 2-|-Tumor Necrosis Factor Receptor, subunit A, domain 2	Homo sapiens
255	1d4x_A	375	C. ELEGANS ACTIN 1/3	N/A	ATPase, nucleotide binding domain-|-ATPase, nucleotide binding domain-|-ATPase, substrate binding domain, subdomain 4	Caenorhabditis elegans
256	1d5c_A	162	RAB6 GTPASE	N/A	P-loop containing nucleotide triphosphate hydrolases	Plasmodium falciparum
257	1d5n_A	205	PROTEIN (MANGANESE SUPEROXIDE DISMUTASE)	Fe Mn superoxide dismutase (SOD) N-terminal domain-|-Fe Mn superoxide dismutase (SOD) C-terminal domain	Fe,Mn superoxide dismutase (SOD) domain-|-Iron/manganese superoxide dismutase, C-terminal domain	Escherichia coli
258	1d8a_A	261	ENOYL-[ACYL-CARRIER-PROTEIN] REDUCTASE	SDR-like	NAD(P)-binding Rossmann-like Domain	Escherichia coli
259	1d8b_A	81	SGS1 RECQ HELICASE	N/A	HRDC domain	Saccharomyces cerevisiae
260	1d8c_A	723	MALATE SYNTHASE G	Malate synthase G	Malate synthase, domain 3-|-Malate synthase G - maily-beta sub-domain-|-Malate synthase, domain III	Escherichia coli
261	1d9d_A	605	DNA POLYMERASE I	Nucleotide cyclase/DNA polymerase palm domain-like-|-Ribonuclease H-like	Ribonuclease H-like superfamily/Ribonuclease H-|-Taq DNA Polymerase; Chain T, domain 4-|-Alpha-Beta Plaits-|-5' to 3' exonuclease, C-terminal subdomain	Escherichia coli
262	1dap_A	320	DIAMINOPIMELIC ACID DEHYDROGENASE	GAPDH-like	NAD(P)-binding Rossmann-like Domain-|-Dihydrodipicolinate Reductase; domain 2	Corynebacterium glutamicum
263	1dax_A	64	FERREDOXIN I	4Fe-4S ferredoxins	Alpha-Beta Plaits	Desulfocurvibacter africanus
264	1dc1_A	323	BSOBI RESTRICTION ENDONUCLEASE	N/A	Restriction Endonuclease-|-Restriction endonuclease BsobI, helical domain	Geobacillus stearothermophilus
265	1dci_A	275	DIENOYL-COA ISOMERASE	N/A	2-enoyl-CoA Hydratase; Chain A, domain 1-|-Lyase 2-enoyl-coa Hydratase, Chain A, domain 2	Rattus norvegicus
266	1dcj_A	81	YHHP PROTEIN	N/A	TusA-like domain	Escherichia coli
267	1ddh_A	274	MHC CLASS I H-2DD HEAVY CHAIN	Immunoglobulin (Ig) domain-like-|-MHC antigen-recognition domain	MHC class I-like antigen recognition-like-|-Immunoglobulins	Mus musculus
268	1de8_B	276	MAJOR APURINIC/APYRIMIDINIC ENDONUCLEASE	DNase I-like	Endonuclease/exonuclease/phosphatase	Homo sapiens
269	1dee_G	54	IMMUNOGLOBULIN G BINDING PROTEIN A	N/A	Immunoglobulin FC, subunit C	Staphylococcus aureus
270	1dek_A	241	DEOXYNUCLEOSIDE MONOPHOSPHATE KINASE	N/A	P-loop containing nucleotide triphosphate hydrolases-|-Recoverin; domain 1	Tequatrovirus T4
271	1df0_A	700	M-CALPAIN	Cysteine proteinases	Cysteine proteinases-|-Jelly Rolls-|-EF-hand	Rattus norvegicus
272	1df4_A	68	HIV-1 ENVELOPE GLYCOPROTEIN GP41	Virus ectodomain	Helix Hairpins	Human immunodeficiency virus 1
273	1dg6_A	191	APO2L/TNF-RELATED APOPOTIS INDUCING LIGAND (TRAIL)	TNF-like	Jelly Rolls	Homo sapiens
274	1dgb_A	498	CATALASE	Heme-dependent catalase-like	Cytochrome C Oxidase; Chain J-|-Catalase core domain-|-Hemocyanin, N-terminal domain	Homo sapiens
275	1pov_0	340	POLIOVIRUS NATIVE EMPTY CAPSID (TYPE 1)	N/A	Picornavirus coat protein VP4-|-Jelly Rolls	Human poliovirus 1 Mahoney
276	1dhn_A	121	7,8-DIHYDRONEOPTERIN ALDOLASE	N/A	GTP cyclohydrolase I, C-terminal domain/NADPH-dependent 7-cyano-7-deazaguanine reductase, N-terminal domain	Staphylococcus aureus
277	1dia_A	306	METHYLENETETRAHYDROFOLATE DEHYDROGENASE/CYCLOHYDROLASE	MtdA-like	NAD(P)-binding Rossmann-like Domain-|-Leucine Dehydrogenase, chain A, domain 1	Homo sapiens
278	1dii_C	80	P-CRESOL METHYLHYDROXYLASE	Cytochrome c	Cytochrome c-like domain	Pseudomonas putida
279	1djm_A	129	CHEMOTAXIS PROTEIN Y	CheY-like	Response regulator	Escherichia coli
280	1dk4_A	252	INOSITOL MONOPHOSPHATASE	Carbohydrate phosphatase-like	Fructose-1,6-Bisphosphatase, subunit A, domain 1-|-D-Maltodextrin-Binding Protein; domain 2	Methanocaldococcus jannaschii
281	1dkf_A	233	PROTEIN (RETINOID X RECEPTOR-ALPHA)	N/A	Retinoid X Receptor	Mus musculus
282	1dkf_B	235	PROTEIN (RETINOIC ACID RECEPTOR-ALPHA)	N/A	Retinoid X Receptor	Homo sapiens
283	1dky_A	219	DNAK	Heat shock protein 70kD (HSP70) C-terminal subdomain-|-heat shock protein 70kd (hsp70) peptide-binding domain	Substrate Binding Domain Of DNAk; Chain A, domain 1-|-Substrate Binding Domain Of Dnak; Chain:A; Domain 2	Escherichia coli
284	1dl7_H	112	PROTEIN (ANTIBODY M3C65 (HEAVY CHAIN))	N/A	Immunoglobulins	Mus musculus
285	1dlc_A	584	DELTA-ENDOTOXIN CRYIIIA	N/A	Pesticidal crystal protein, N-terminal domain-|-Galactose-binding domain-like-|-Pesticidal crystal protein, central domain	Bacillus thuringiensis
286	1dlm_A	311	CATECHOL 1,2-DIOXYGENASE	Aromatic compound dioxygenase	Aromatic compound dioxygenase	Acinetobacter baylyi ADP1
287	1dm0_A	287	SHIGA TOXIN A SUBUNIT	Ribosome inactivating proteins (RIP)	Ricin (A subunit), domain 1-|-Ricin (A Subunit), domain 2	Shigella dysenteriae
288	1dmr_A	823	DMSO REDUCTASE	Formate dehydrogenase/DMSO reductase domains 1-3-|-ADC-like	Rossmann fold-|-Dimethylsulfoxide Reductase, domain 2-|-Dimethylsulfoxide Reductase, domain 3-|-Barwin-like endoglucanases	Rhodobacter capsulatus
289	1dmu_A	299	BGLI RESTRICTION ENDONUCLEASE	N/A	Restriction endonuclease BglI	Bacillus subtilis
290	1dn0_B	232	IGM-KAPPA COLD AGGLUTININ (HEAVY CHAIN)	N/A	Immunoglobulins-|-Immunoglobulins	Homo sapiens
291	1dnv_A	437	GALLERIA MELLONELLA DENSOVIRUS CAPSID PROTEIN	N/A	N/A	Galleria mellonella densovirus
292	1dp5_B	68	PROTEINASE INHIBITOR IA3	Proteinase A inhibitor IA3	N/A	Saccharomyces cerevisiae
293	1dpu_A	99	REPLICATION PROTEIN A (RPA32) C-TERMINAL DOMAIN	N/A	Winged helix-like DNA-binding domain superfamily/Winged helix DNA-binding domain	Homo sapiens
294	1dqd_L	221	FAB HGR-2 F6	N/A	Immunoglobulins-|-Immunoglobulins	Mus musculus
295	1dqr_A	557	PHOSPHOGLUCOSE ISOMERASE	N/A	Glucose-6-phosphate isomerase like protein; domain 1-|-Glucose-6-phosphate isomerase like protein; domain 1-|-Phosphoglucose isomerase, C-terminal domain	Oryctolagus cuniculus
296	1dqv_A	296	SYNAPTOTAGMIN III	N/A	C2 domain-|-C2 domain	Rattus rattus
297	1dsn_A	333	LACTOFERRIN	Type 2 solute binding protein-like	Periplasmic binding protein-like II-|-Periplasmic binding protein-like II	Homo sapiens
298	1dt9_A	437	PROTEIN (EUKARYOTIC PEPTIDE CHAIN RELEASE FACTOR SUBUNIT 1)	N/A	eRF1 domain 1-|-eRF1 domain 2-|-Ribosomal protein L30/S12	Homo sapiens
299	1dtd_A	303	CARBOXYPEPTIDASE A2	N/A	Zn peptidases	Homo sapiens
300	1du5_A	206	ZEAMATIN	N/A	Thaumatin	Zea mays
301	1dud_A	152	DEOXYURIDINE 5'-TRIPHOSPHATE NUCLEOTIDOHYDROLASE	dUTPase-like	Deoxyuridine triphosphatase (dUTPase)	Escherichia coli
302	1duw_A	292	NONAHEME CYTOCHROME C	N/A	Cytochrome C3-|-Cytochrome C3	Desulfovibrio desulfuricans
303	1dv7_A	227	OROTIDINE 5'-PHOSPHATE DECARBOXYLASE	Ribulose-phoshate binding barrel	Aldolase class I	Methanothermobacter thermautotrophicus
304	1dv8_A	128	ASIALOGLYCOPROTEIN RECEPTOR 1	N/A	Mannose-Binding Protein A, subunit A	Homo sapiens
305	1dvn_A	379	PLASMINOGEN ACTIVATOR INHIBITOR-1	Serpins	Antithrombin, subunit I, domain 2-|-Alpha-1-antitrypsin, domain 1	Homo sapiens
306	1dvr_A	220	ADENYLATE KINASE	P-loop nucleotide/nucleoside kinase-like	P-loop containing nucleotide triphosphate hydrolases	Saccharomyces cerevisiae
307	1dw0_A	112	CYTOCHROME C	N/A	Cytochrome c-like domain	Cereibacter sphaeroides
308	1dx0_A	219	PRION PROTEIN	Prion-like	Prion/Doppel protein, beta-ribbon domain	Bos taurus
309	1dxq_A	273	QUINONE REDUCTASE	N/A	Flavodoxin domain	Mus musculus
310	1dxx_A	246	DYSTROPHIN	N/A	Calponin-like domain-|-Calponin-like domain	Homo sapiens
311	1dy0_A	188	COLLAGEN ALPHA1(XVIII) CHAIN	C-type lectin-like	Mannose-Binding Protein A, subunit A	Mus musculus
312	1dy6_A	267	CARBAPENEM-HYDROLYSING BETA-LACTAMASE SME-1	N/A	DD-peptidase/beta-lactamase superfamily	Serratia marcescens
313	1dyo_A	160	ENDO-1,4-BETA-XYLANASE Y	galactose-binding domain-like	Galactose-binding domain-like	Acetivibrio thermocellus
314	1dyt_A	133	EOSINOPHIL CATIONIC PROTEIN	N/A	Ribonuclease A-like domain	Homo sapiens
315	1dza_A	129	RIBONUCLEASE 1	RNase A-like	Ribonuclease A-like domain	Homo sapiens
316	1dzg_I	432	ANTITHROMBIN-III	Serpins	Alpha-1-antitrypsin, domain 1-|-Antithrombin, subunit I, domain 2	Homo sapiens
317	1dzi_A	185	INTEGRIN	vWA-like	von Willebrand factor, type A domain	Homo sapiens
318	1e08_D	88	[FE]-HYDROGENASE (SMALL SUBUNIT)	Fe-only hydrogenase smaller subunit	N/A	Desulfovibrio desulfuricans
319	1e0j_A	289	DNA HELICASE	RecA-like P-loop NTPases	P-loop containing nucleotide triphosphate hydrolases	Escherichia phage T7
320	1e0t_A	470	Pyruvate kinase	N/A	Pyruvate kinase, C-terminal domain-|-Phosphoenolpyruvate-binding domains-|-PK beta-barrel domain-like	Escherichia coli
321	1e28_A	276	HLA CLASS I HISTOCOMPATIBILITY ANTIGEN HEAVY CHAIN	Immunoglobulin (Ig) domain-like-|-MHC antigen-recognition domain	MHC class I-like antigen recognition-like-|-Immunoglobulins	Homo sapiens
322	1e3c_P	489	Arylsulfatase A	N/A	Alkaline Phosphatase, subunit A-|-Arylsulfatase, C-terminal domain	Homo sapiens
323	1e3e_A	376	ALCOHOL DEHYDROGENASE, CLASS II	N/A	Medium-chain alcohol dehydrogenases, catalytic domain-|-NAD(P)-binding Rossmann-like Domain	Mus musculus
324	1e3o_C	160	OCTAMER-BINDING TRANSCRIPTION FACTOR 1	N/A	lambda repressor-like DNA-binding domains-|-Homeodomain-like	Homo sapiens
325	1e3s_A	261	SHORT CHAIN 3-HYDROXYACYL-COA DEHYDROGENASE	SDR-like	NAD(P)-binding Rossmann-like Domain	Rattus norvegicus
326	1e46_P	215	L-FUCULOSE 1-PHOSPHATE ALDOLASE	AraD/HMP-PK domain-like	Class II aldolase/adducin N-terminal domain	Escherichia coli
327	1e51_A	330	DELTA-AMINOLEVULINIC ACID DEHYDRATASE	Aldolase	Aldolase class I	Homo sapiens
328	1e5g_A	120	COMPLEMENT CONTROL PROTEIN C3	N/A	Complement Module, domain 1-|-Complement Module, domain 1	Vaccinia virus Copenhagen
329	1e5i_A	306	DEACETOXYCEPHALOSPORIN C SYNTHASE	Clavaminate synthase-like	B-lactam Antibiotic, Isopenicillin N Synthase; Chain	Streptomyces clavuligerus
330	1e5k_A	201	MOLYBDOPTERIN-GUANINE DINUCLEOTIDE BIOSYNTHESIS PROTEIN A	N/A	Spore Coat Polysaccharide Biosynthesis Protein SpsA; Chain A	Escherichia coli K-12
331	1e5t_A	710	PROLYL ENDOPEPTIDASE	alpha/beta-Hydrolases-|-Peptidase/esterase 'gauge' domain	Alpha/Beta hydrolase fold, catalytic domain-|-Prolyl oligopeptidase, N-terminal domain	Sus scrofa
332	1e6e_B	128	ADRENODOXIN	2Fe-2S ferredoxin-like	Beta-grasp domain	Bos taurus
333	1e6j_L	210	IMMUNOGLOBULIN	N/A	Immunoglobulins-|-Immunoglobulins	Mus musculus
334	1e7o_A	62	SPECTRIN ALPHA CHAIN	SH3-domain	SH3 Domains	Gallus gallus
335	1e7p_B	239	Fumarate reductase iron-sulfur subunit	2Fe-2S ferredoxin-like-|-alpha-helical ferredoxin	Beta-grasp domain-|-Alpha-helical ferredoxin	Wolinella succinogenes
336	1e88_A	160	FIBRONECTIN	N/A	Fibronectin, type II, collagen-binding-|-Fibronectin, type II, collagen-binding-|-Complement Module, domain 1	Homo sapiens
337	1e8f_A	560	VANILLYL-ALCOHOL OXIDASE	FAD-linked oxidases C-terminal domain-like-|-FAD-binding/transporter-associated domain-like	Uridine Diphospho-n-acetylenolpyruvylglucosamine Reductase, domain 2-|-Uridine Diphospho-n-acetylenolpyruvylglucosamine Reductase; domain 3-|-FAD-linked oxidases, C-terminal domain-|-Vanillyl-alcohol Oxidase; Chain A, domain 4	Penicillium simplicissimum
338	1e94_A	175	HEAT SHOCK PROTEIN HSLV	N/A	Aminohydrolase, N-terminal nucleophile (Ntn) domain	Escherichia coli BL21(DE3)
339	1ea8_A	191	APOLIPOPROTEIN E	Apolipoprotein	Apolipoprotein	Homo sapiens
340	1eak_A	421	72 KDA TYPE IV COLLAGENASE	N/A	PGBD-like superfamily/PGBD-|-Collagenase (Catalytic Domain)-|-Fibronectin, type II, collagen-binding-|-Fibronectin, type II, collagen-binding-|-Fibronectin, type II, collagen-binding	Homo sapiens
341	1eal_A	127	ILEAL LIPID BINDING PROTEIN	N/A	Calycin beta-barrel core domain	Sus scrofa
342	1eay_C	74	CHEA	CheY-binding domain of CheA	CheY-binding domain of CheA	Escherichia coli
343	1ebd_A	455	DIHYDROLIPOAMIDE DEHYDROGENASE	N/A	FAD/NAD(P)-binding domain-|-FAD/NAD(P)-binding domain-|-FAD/NAD-linked reductase, C-terminal dimerisation domain	Geobacillus stearothermophilus
344	1ebp_A	211	EPO RECEPTOR	Fibronectin type III-|-Fibronectin type III	Immunoglobulins-|-Immunoglobulins	Homo sapiens
345	1ecr_A	309	PROTEIN (REPLICATION-TERMINATOR PROTEIN)	Replication terminator protein (Tus)	Replication terminator Tus, domain 1 superfamily/Replication terminator Tus-|-Replication Terminator Protein; Chain A, domain 2	Escherichia coli B
346	1ecx_A	384	AMINOTRANSFERASE	PLP-dependent transferases	Aspartate Aminotransferase, domain 1-|-Type I PLP-dependent aspartate aminotransferase-like (Major domain)	Thermotoga maritima
347	1edz_A	320	5,10-METHYLENETETRAHYDROFOLATE DEHYDROGENASE	N/A	NAD(P)-binding Rossmann-like Domain-|-Leucine Dehydrogenase, chain A, domain 1	Saccharomyces cerevisiae
348	1ee1_A	271	NH(3)-DEPENDENT NAD(+) SYNTHETASE	Adenine nucleotide alpha hydrolases-like	HUPs	Bacillus subtilis
349	1ee2_A	373	ALCOHOL DEHYDROGENASE	N/A	Medium-chain alcohol dehydrogenases, catalytic domain-|-NAD(P)-binding Rossmann-like Domain	Equus caballus
350	1eer_A	166	ERYTHROPOIETIN	4-helical cytokines	Growth Hormone; Chain: A;	Homo sapiens
351	1efw_A	580	ASPARTYL-TRNA SYNTHETASE	Nucleic acid-binding proteins-|-GAD domain-like-|-Class II aaRS and biotin synthetases	Nucleic acid-binding proteins-|-Bira Bifunctional Protein; Domain 2-|-GAD-like domain	Thermus thermophilus
352	1efz_A	386	TRNA-GUANINE TRANSGLYCOSYLASE	tRNA-guanine transglycosylase	Queuine tRNA-ribosyltransferase-like	Zymomonas mobilis
353	1fjg_O	89	30S RIBOSOMAL PROTEIN S15	N/A	S15/NS1, RNA-binding	Thermus thermophilus
354	2jq7_A	141	50S RIBOSOMAL PROTEIN L11	Ribosomal L11/L12e N-terminal domain-like-|-Ribosomal protein L11 C-terminal domain	Ribosomal protein L11/L12, N-terminal domain-|-Ribosomal protein L11/L12, C-terminal domain	Thermotoga maritima
355	1eg9_B	194	PROTEIN (NAPHTHALENE 1,2-DIOXYGENASE BETA SUBUNIT)	NTF2-like	Nuclear Transport Factor 2; Chain: A,	Pseudomonas putida
356	1ega_A	301	PROTEIN (GTP-BINDING PROTEIN ERA)	N/A	P-loop containing nucleotide triphosphate hydrolases-|-K homology (KH) domain	Escherichia coli
357	1egg_A	147	MACROPHAGE MANNOSE RECEPTOR	C-type lectin-like	Mannose-Binding Protein A, subunit A	Homo sapiens
358	1egj_A	101	CYTOKINE RECEPTOR COMMON BETA CHAIN PRECURSOR	Fibronectin type III	Immunoglobulins	Homo sapiens
359	1eh9_A	558	GLYCOSYLTREHALOSE TREHALOHYDROLASE	N/A	Glycosidases-|-Golgi alpha-mannosidase II-|-Immunoglobulins	Saccharolobus solfataricus
360	1ehd_A	89	AGGLUTININ ISOLECTIN VI	N/A	N/A	Urtica dioica
361	1ei5_A	520	D-AMINOPEPTIDASE	N/A	DD-peptidase/beta-lactamase superfamily-|-Lipocalin-|-Lipocalin	Brucella anthropi
362	1ejf_A	125	Prostaglandin E synthase 3	N/A	Immunoglobulin-like	Homo sapiens
363	1ekf_A	365	BRANCHED CHAIN AMINO ACID AMINOTRANSFERASE (MITOCHONDRIAL)	D-aminoacid aminotransferase-like PLP-dependent enzymes	Aminotransferase class 4, branched-chain amino acid transferase, N-terminal domain-|-D-amino Acid Aminotransferase, subunit A, domain 2	Homo sapiens
364	1ekr_A	161	MOLYBDENUM COFACTOR BIOSYNTHESIS PROTEIN C	N/A	Molybdopterin cofactor biosynthesis C (MoaC) domain	Escherichia coli
365	1elk_A	157	TARGET OF MYB1	N/A	Serine Threonine Protein Phosphatase 5, Tetratricopeptide repeat	Homo sapiens
366	1elq_A	390	L-CYSTEINE/L-CYSTINE C-S LYASE	PLP-dependent transferases	Aspartate Aminotransferase, domain 1-|-Type I PLP-dependent aspartate aminotransferase-like (Major domain)	Synechocystis sp. PCC 6714
367	1els_A	436	ENOLASE	Enolase N-terminal domain-like-|-Enolase C-terminal domain-like	Enolase-like, N-terminal domain-|-Enolase-like C-terminal domain	Saccharomyces cerevisiae
368	1elv_A	333	COMPLEMENT C1S COMPONENT	N/A	Trypsin-like serine proteases-|-Trypsin-like serine proteases-|-Complement Module, domain 1	Homo sapiens
369	1emw_A	88	S16 RIBOSOMAL PROTEIN	N/A	Ribosomal protein S16	Thermus thermophilus
370	1emy_A	153	MYOGLOBIN	N/A	Globins	Elephas maximus
371	1env_A	123	HIV-1 ENVELOPE PROTEIN CHIMERA CONSISTING OF A FRAGMENT OF GCN4 ZIPPER CLONED N-TERMINAL TO TWO FRAGMENTS OF GP41	N/A	Helix Hairpins	Saccharomyces cerevisiae
372	1epf_A	191	PROTEIN (NEURAL CELL ADHESION MOLECULE)	N/A	Immunoglobulins-|-Immunoglobulins	Rattus norvegicus
373	2qfq_A	427	3-phosphoshikimate 1-carboxyvinyltransferase	EPT/RTPC-like	Enolpyruvate transferase domain-|-Enolpyruvate transferase domain	Escherichia coli K-12
374	1epw_A	1290	BOTULINUM NEUROTOXIN TYPE B	N/A	Metalloproteases ("zincins"), catalytic domain like-|-Clostridium botulinum neurotoxin b, "coiled-coil" domain-|-Jelly Rolls-|-Trefoil (Acidic Fibroblast Growth Factor, subunit A)	Clostridium botulinum
375	1eqn_A	321	DNA PRIMASE	Toprim domain-like	DNA primase, catalytic core, N-terminal domain-|-Dna Topoisomerase Vi A Subunit; Chain: A, domain 2-|-DnaG, RNA polymerase domain, helical bundle	Escherichia coli
376	1eqw_A	156	CU,ZN SUPEROXIDE DISMUTASE	N/A	Superoxide dismutase, copper/zinc binding domain	N/A
377	1erj_A	393	TRANSCRIPTIONAL REPRESSOR TUP1	WD40 repeat-like	YVTN repeat-like/Quinoprotein amine dehydrogenase	Saccharomyces cerevisiae
378	1et8_A	341	NITRITE REDUCTASE	Cupredoxins-|-Cupredoxins	Cupredoxins - blue copper proteins-|-Cupredoxins - blue copper proteins	Alcaligenes faecalis
379	1ev1_1	281	ECHOVIRUS 1	N/A	Jelly Rolls	Echovirus E1
380	1evh_A	112	PROTEIN (MENA EVH1 DOMAIN)	N/A	Pleckstrin-homology domain (PH domain)/Phosphotyrosine-binding domain (PTB)	Mus musculus
381	1evj_A	352	GLUCOSE-FRUCTOSE OXIDOREDUCTASE	GAPDH-like	NAD(P)-binding Rossmann-like Domain-|-Dihydrodipicolinate Reductase; domain 2	Zymomonas mobilis
382	1evt_A	134	PROTEIN (FIBROBLAST GROWTH FACTOR 1)	Cytokine	Trefoil (Acidic Fibroblast Growth Factor, subunit A)	Homo sapiens
383	1evt_C	225	PROTEIN (FIBROBLAST GROWTH FACTOR RECEPTOR 1)	Immunoglobulin (Ig) domain-like-|-Immunoglobulin (Ig) domain-like	Immunoglobulins-|-Immunoglobulins	Homo sapiens
384	1evw_A	163	I-PPOI HOMING ENDONUCLEASE	His-Me finger endonucleases	Homing Intron 3 (I-ppo) Encoded Endonuclease; Chain A	Physarum polycephalum
385	1ew4_A	106	CYAY PROTEIN	N/A	Frataxin/CyaY	Escherichia coli
386	1ewd_A	363	FRUCTOSE 1,6-BISPHOSPHATE ALDOLASE	Aldolase	Aldolase class I	Oryctolagus cuniculus
387	1ewq_A	765	DNA MISMATCH REPAIR PROTEIN MUTS	N/A	DNA repair protein MutS, domain I-|-MutS, connector domain-|-MutS, DNA mismatch repair protein; Chain A, domain 3-|-MutS, DNA mismatch repair protein; Chain A, domain 3-|-P-loop containing nucleotide triphosphate hydrolases	Thermus aquaticus
388	1ewy_A	303	FERREDOXIN-NADP REDUCTASE	Riboflavin synthase domain-like-|-Ferredoxin reductase-like C-terminal NADP-linked domain	Translation factors-|-Nucleotide-binding domain of ferredoxin-NADP reductase (FNR) module	Nostoc sp. PCC 7119
389	1ex6_A	186	GUANYLATE KINASE	P-loop nucleotide/nucleoside kinase-like	Guanylate Kinase phosphate binding domain-|-P-loop containing nucleotide triphosphate hydrolases	Saccharomyces cerevisiae
390	1ex9_A	285	LACTONIZING LIPASE	N/A	Alpha/Beta hydrolase fold, catalytic domain	Pseudomonas aeruginosa
391	1exa_A	246	RETINOIC ACID RECEPTOR GAMMA-2	Nuclear receptor ligand-binding domain	Retinoid X Receptor	Homo sapiens
392	1exe_A	99	TRANSCRIPTION FACTOR 1	IHF-like DNA-binding proteins	IHF-like DNA-binding proteins	Okubovirus SPO1
393	1exg_A	110	EXO-1,4-BETA-D-GLYCANASE	Carbohydrate-binding domain	Immunoglobulin-like	Cellulomonas fimi
394	1exz_A	141	STEM CELL FACTOR	4-helical cytokines	Growth Hormone; Chain: A;	Homo sapiens
395	1ey2_A	471	HOMOGENTISATE 1,2-DIOXYGENASE	RmlC-like cupins	Jelly Rolls	Homo sapiens
396	1ey6_A	149	STAPHYLOCOCCAL NUCLEASE	Staphylococcal nuclease	OB fold (Dihydrolipoamide Acetyltransferase, E2P)	Staphylococcus aureus
397	1ez4_A	318	LACTATE DEHYDROGENASE	LDH/MDH/AglA-like	NAD(P)-binding Rossmann-like Domain-|-Lactate dehydrogenase/glycoside hydrolase, family 4, C-terminal	Lactiplantibacillus pentosus
398	1ezj_A	115	NUCLEOCAPSID PHOSPHOPROTEIN	N/A	Viral phosphoprotein oligmorisation site domain-|-Helix Hairpins	Sendai virus (strain Harris)
399	1ezr_A	314	NUCLEOSIDE HYDROLASE	N/A	Ribonucleoside hydrolase-like	Leishmania major
400	1f1h_A	468	PROTEIN (GLUTAMINE SYNTHETASE)	GS N-terminal domain-like-|-Glutamine synthetase/guanido kinase	Glutamine synthetase/guanido kinase, catalytic domain-|-Glutamine synthetase, N-terminal domain	N/A
401	1f1m_A	164	OUTER SURFACE PROTEIN C	N/A	Lipoprotein, type 6	Borreliella burgdorferi
402	1f25_A	402	NITRIC OXIDE REDUCTASE	Cytochrome P450	Cytochrome P450	Fusarium oxysporum
403	1f2k_A	125	PROFILIN II	N/A	Dynein light chain 2a, cytoplasmic	Acanthamoeba castellanii
404	1f2n_A	238	CAPSID PROTEIN	N/A	Jelly Rolls	Rice yellow mottle virus
405	1f2q_A	176	HIGH AFFINITY IMMUNOGLOBULIN EPSILON RECEPTOR ALPHA-SUBUNIT	N/A	Immunoglobulins-|-Immunoglobulins	Homo sapiens
406	1f34_A	326	PEPSIN A	Acid proteases	Acid Proteases-|-Acid Proteases	Sus scrofa
407	1f3j_B	187	MHC CLASS II NOD	N/A	Class II Histocompatibility Antigen, M Beta Chain; Chain B, domain 1-|-Immunoglobulins	Mus musculus
408	1f42_A	306	INTERLEUKIN-12 BETA CHAIN	Immunoglobulin (Ig) domain-like-|-Fibronectin type III-|-Fibronectin type III	Immunoglobulins-|-Immunoglobulins-|-Immunoglobulins	Homo sapiens
409	1f4t_A	368	CYTOCHROME P450 119	Cytochrome P450	Cytochrome P450	Saccharolobus solfataricus
410	1f53_A	84	YEAST KILLER TOXIN-LIKE PROTEIN	N/A	Gamma-B Crystallin; domain 1	Streptomyces sp.
411	1f6m_C	108	THIOREDOXIN 1	Thioredoxin-like	Glutaredoxin	Escherichia coli
412	1f7w_A	144	CELL DIVISION PROTEIN ZIPA	Cell-division protein ZipA C-terminal domain	ZipA, C-terminal FtsZ-binding domain	Escherichia coli
413	1f8h_A	95	EPIDERMAL GROWTH FACTOR RECEPTOR SUBSTRATE 15	EF-hand	EF-hand	Homo sapiens
414	1f9a_A	168	HYPOTHETICAL PROTEIN MJ0541	N/A	HUPs	Methanocaldococcus jannaschii
415	1f9t_A	358	KINESIN-LIKE PROTEIN KAR3	P-loop motor domain	Kinesin motor domain	Saccharomyces cerevisiae
416	1fad_A	99	PROTEIN (FADD PROTEIN)	N/A	Death Domain, Fas	Mus musculus
417	1fbc_A	335	FRUCTOSE 1,6-BISPHOSPHATASE	Carbohydrate phosphatase-like	Fructose-1,6-Bisphosphatase, subunit A, domain 1-|-D-Maltodextrin-Binding Protein; domain 2	Sus scrofa
418	1fbv_A	388	SIGNAL TRANSDUCTION PROTEIN CBL	EF-hand-|-N-terminal domain of cbl (N-cbl)-|-SH2 domain	EF-hand-|-Zinc/RING finger domain, C3HC4 (zinc finger)-|-SH2 domain-|-Adaptor protein Cbl, N-terminal domain	Homo sapiens
419	1fc4_A	401	2-AMINO-3-KETOBUTYRATE CONENZYME A LIGASE	N/A	Type I PLP-dependent aspartate aminotransferase-like (Major domain)-|-Aspartate Aminotransferase, domain 1	Escherichia coli
420	1fch_A	368	PEROXISOMAL TARGETING SIGNAL 1 RECEPTOR	N/A	Tetratricopeptide repeat domain	Homo sapiens
421	1fcp_A	705	PROTEIN (FERRIC HYDROXAMATE UPTAKE RECEPTOR)	Porins	TonB-dependent receptor, plug domain-|-TonB-dependent receptor, beta-barrel domain	Escherichia coli K-12
422	1fd9_A	213	PROTEIN (MACROPHAGE INFECTIVITY POTENTIATOR PROTEIN)	N/A	Chitinase A; domain 3-|-Peptidyl-prolyl cis-trans isomerase, FKBP-type, N-terminal domain	Legionella pneumophila
423	1fdq_A	131	FATTY ACID-BINDING PROTEIN, BRAIN	N/A	Calycin beta-barrel core domain	Homo sapiens
424	1fe8_L	211	IMMUNOGLOBULIN IGG RU5	N/A	Immunoglobulins-|-Immunoglobulins	Mus musculus
425	1fex_A	59	TRF2-INTERACTING TELOMERIC RAP1 PROTEIN	N/A	Homeodomain-like	Homo sapiens
426	1ffh_A	294	FFH	N/A	SRP54, nucleotide-binding domain-|-P-loop containing nucleotide triphosphate hydrolases	Thermus aquaticus
427	1jj2_N	115	RIBOSOMAL PROTEIN L18E	Ribosomal proteins L15p and L18e	Ribosomal Protein L15; Chain: K; domain 2	Haloarcula marismortui
428	1jj2_O	148	RIBOSOMAL PROTEIN L19E	Ribosomal protein L19 (L19e)	50s Ribosomal Protein L19e, Chain O, domain 1-|-Non-ribosomal Peptide Synthetase Peptidyl Carrier Protein; Chain A	Haloarcula marismortui
429	1jj2_Q	154	RIBOSOMAL PROTEIN L22	Ribosomal protein L22	Ribosomal protein L22/L17	Haloarcula marismortui
430	1jj2_R	84	RIBOSOMAL PROTEIN L23	Ribosomal proteins S24e L23 and L15e	RRM (RNA recognition motif) domain	Haloarcula marismortui
431	1jj2_F	119	RIBOSOMAL PROTEIN L7AE	L30e-like	Ribosomal protein L30/S12	Haloarcula marismortui
432	1ffn_A	273	H-2 CLASS I HISTOCOMPATIBILITY ANTIGEN, D-B ALPHA CHAIN	MHC antigen-recognition domain-|-Immunoglobulin (Ig) domain-like	MHC class I-like antigen recognition-like-|-Immunoglobulins	Mus musculus
433	1ffu_C	287	CUTM, FLAVOPROTEIN OF CARBON MONOXIDE DEHYDROGENASE	CO dehydrogenase flavoprotein C-terminal domain-like-|-FAD-binding/transporter-associated domain-like	Uridine Diphospho-n-acetylenolpyruvylglucosamine Reductase, domain 2-|-CO dehydrogenase flavoprotein, C-terminal domain-|-Uridine Diphospho-n-acetylenolpyruvylglucosamine Reductase; domain 3	Hydrogenophaga pseudoflava
434	1fgo_A	839	SEED LIPOXYGENASE-1	Lipoxygenase-|-Lipase/lipooxygenase domain (PLAT/LH2 domain)	PLAT/LH2 domain-|-Lipoxygenase-1; Domain 2-|-Lipoxygenase-1; Domain 3-|-Nuclear Transport Factor 2; Chain: A, -|-Lipoxygenase-1; Domain 5	Glycine max
435	1fgp_A	70	FD GENE 3 PROTEIN	N-terminal domains of the minor coat protein g3p	Phage FD Coat Protein,Membrane penetration domain	Enterobacteria phage fd
436	1fh5_H	198	MONOCLONAL ANTIBODY MAK33	N/A	Immunoglobulins-|-Immunoglobulins	Homo sapiens
437	1fhg_A	154	TELOKIN	N/A	Immunoglobulins	Meleagris gallopavo
438	1fht_A	116	U1 SMALL NUCLEAR RIBONUCLEOPROTEIN A	RNA-binding domain RBD	RRM (RNA recognition motif) domain	Homo sapiens
439	1fhv_A	323	O-SUCCINYLBENZOATE SYNTHASE	Enolase C-terminal domain-like-|-Enolase N-terminal domain-like	Enolase-like C-terminal domain-|-Enolase-like, N-terminal domain	Escherichia coli
440	1fi3_A	82	CYTOCHROME C-551	Cytochrome c	Cytochrome c-like domain	N/A
441	1fin_B	260	CYCLIN A	Cyclin-like-|-Cyclin-like	Cyclin-like-|-Cyclin-like	Homo sapiens
442	1fiq_A	219	XANTHINE OXIDASE	CO dehydrogenase ISP C-domain like-|-2Fe-2S ferredoxin-like	Beta-grasp domain-|-[2Fe-2S]-binding domain	Bos taurus
443	1fiq_C	763	XANTHINE OXIDASE	CO dehydrogenase molybdoprotein N-domain-like-|-Molybdenum cofactor-binding domain	Aldehyde oxidase/xanthine dehydrogenase, a/b hammerhead-|-Aldehyde oxidase/xanthine dehydrogenase, molybdopterin binding domain-|-Aldehyde oxidase/xanthine dehydrogenase, molybdopterin binding domain-|-Aldehyde oxidase/xanthine dehydrogenase, molybdopterin binding domain-|-Aldehyde oxidase/xanthine dehydrogenase, molybdopterin binding domain	Bos taurus
444	1fj4_A	406	BETA-KETOACYL-[ACYL CARRIER PROTEIN] SYNTHASE I	Thiolase-like-|-Thiolase-like	Thiolase/Chalcone synthase-|-Thiolase/Chalcone synthase	Escherichia coli
445	1fjg_J	105	30S RIBOSOMAL PROTEIN S10	Ribosomal protein S10	Ribosomal protein S10	Thermus thermophilus
446	1fjg_S	93	30S RIBOSOMAL PROTEIN S19	Ribosomal protein S19	Ribosomal protein S19/S15	Thermus thermophilus
447	1fjg_D	209	30S RIBOSOMAL PROTEIN S4	Alpha-L RNA-binding motif	Ribosomal protein S4/S9, N-terminal domain-|-RNA-binding S4 domain	Thermus thermophilus
448	1fjg_G	156	30S RIBOSOMAL PROTEIN S7	Ribosomal protein S7	Ribosomal protein S7/S5	Thermus thermophilus
449	1fjk_A	52	CARDIAC PHOSPHOLAMBAN	N/A	Phospholamban	Sus scrofa
450	1fjs_A	234	COAGULATION FACTOR XA	Trypsin-like serine proteases	Trypsin-like serine proteases-|-Trypsin-like serine proteases	Homo sapiens
451	1fjs_L	52	COAGULATION FACTOR XA	EGF/Laminin-like	Laminin	Homo sapiens
452	4uq8_V	71	NADH DEHYDROGENASE [UBIQUINONE] 1 ALPHA SUBCOMPLEX SUBUNIT; 5	N/A	N/A	Bos taurus
454	7jrj_N	89	Flagellar radial spoke protein 1	N/A	N/A	Chlamydomonas reinhardtii
455	1fkv_A	124	ALPHA-LACTALBUMIN	Lysozyme-like	Lysozyme	Capra hircus
456	1fl0_A	171	ENDOTHELIAL-MONOCYTE ACTIVATING POLYPEPTIDE II	N/A	Nucleic acid-binding proteins	Homo sapiens
457	1fl1_A	230	PROTEASE	Herpes virus serine proteinase assemblin	Herpesvirus/Caudovirus protease domain	Human gammaherpesvirus 8
458	1fl5_H	219	ANTIBODY GERMLINE PRECURSOR TO ANTIBODY 28B4	N/A	Immunoglobulins-|-Immunoglobulins	Homo sapiens
459	1fl7_B	111	FOLLICLE STIMULATING PROTEIN BETA CHAIN	Cystine-knot cytokines	Cystine-knot cytokines	Homo sapiens
460	1fln_A	138	FLAVODOXIN	Flavoproteins	Flavodoxin domain	Clostridium beijerinckii
461	1flq_A	129	LYSOZYME	Lysozyme-like	Lysozyme	Gallus gallus
462	1fmj_A	351	RETINOL DEHYDRATASE	N/A	P-loop containing nucleotide triphosphate hydrolases	Spodoptera frugiperda
463	1fn0_A	186	CHYMOTRYPSIN INHIBITOR 3	STI-like	Trefoil (Acidic Fibroblast Growth Factor, subunit A)	Psophocarpus tetragonolobus
464	1fnt_N	233	PROTEASOME COMPONENT PRE4	N/A	Aminohydrolase, N-terminal nucleophile (Ntn) domain	Saccharomyces cerevisiae
465	1fpn_4	68	COAT PROTEIN VP4	N/A	N/A	rhinovirus A2
466	1fpt_L	219	IGG2A-KAPPA C3 FAB (LIGHT CHAIN)	N/A	Immunoglobulins-|-Immunoglobulins	Mus musculus
467	1fqv_B	149	SKP1	POZ domain-|-Skp1 dimerisation domain-like	Potassium Channel Kv1.1; Chain A	Homo sapiens
468	1frv_B	536	HYDROGENASE	HydB/Nqo4-like	Cytochrome-c3 Hydrogenase, chain B	Megalodesulfovibrio gigas
469	1fs2_A	272	SKP2	RNI-like-|-F-box domain	Ribonuclease Inhibitor	Homo sapiens
470	1fsk_C	220	ANTIBODY HEAVY CHAIN FAB	N/A	Immunoglobulins-|-Immunoglobulins	Mus musculus
471	1fso_A	139	RHO GDP-DISSOCIATION INHIBITOR 1	E set domains	Coagulation Factor XIII, subunit A, domain 1	Homo sapiens
472	1ft2_A	315	PROTEIN FARNESYLTRANSFERASE	Protein prenylyltransferase	Protein prenylyltransferase	Rattus norvegicus
473	1ft2_B	401	PROTEIN FARNESYLTRANSFERASE	Terpenoid cyclases/Protein prenyltransferases	Glycosyltransferase	Rattus norvegicus
474	1ft8_A	271	TIP ASSOCIATING PROTEIN	RNA-binding domain RBD-|-L domain-like	RRM (RNA recognition motif) domain-|-Ribonuclease Inhibitor	Homo sapiens
475	1fuj_A	221	PR3	N/A	Trypsin-like serine proteases-|-Trypsin-like serine proteases	Homo sapiens
476	1fup_A	472	FUMARASE C	L-aspartase-like	Fumarase/aspartase (N-terminal domain)-|-Fumarase/aspartase (Central domain)-|-Fumarase/aspartase (C-terminal domain)	Escherichia coli
477	1fv1_B	190	MAJOR HISTOCOMPATIBILITY COMPLEX BETA CHAIN	N/A	Class II Histocompatibility Antigen, M Beta Chain; Chain B, domain 1-|-Immunoglobulins	Homo sapiens
478	1fvc_B	120	IGG1-KAPPA 4D5 FV (HEAVY CHAIN)	N/A	Immunoglobulins	Homo sapiens
479	1fwr_A	213	KDPG ALDOLASE	Aldolase	Aldolase class I	Escherichia coli
480	1fxh_B	557	PENICILLIN ACYLASE	N/A	Aminohydrolase, N-terminal nucleophile (Ntn) domain-|-Aminohydrolase, N-terminal nucleophile (Ntn) domain, beta-sheet knob region-|-Aminohydrolase, alpha-helical knob region	Escherichia coli
481	1fxk_A	107	PREFOLDIN	N/A	Helix Hairpins	Methanothermobacter thermautotrophicus
482	1fxy_A	228	COAGULATION FACTOR XA-TRYPSIN CHIMERA	Trypsin-like serine proteases	Trypsin-like serine proteases-|-Trypsin-like serine proteases	Homo sapiens
483	1fxz_A	476	GLYCININ G1	N/A	Jelly Rolls-|-Jelly Rolls	Glycine max
484	1fy7_A	278	ESA1 HISTONE ACETYLTRANSFERASE	N/A	N-acetyl transferase-like-|-Gcn5-related N-acetyltransferase (GNAT)-|-Winged helix-like DNA-binding domain superfamily/Winged helix DNA-binding domain	Saccharomyces cerevisiae
485	1fyh_B	229	Interferon gamma receptor 1	N/A	Immunoglobulins-|-Immunoglobulins	Homo sapiens
486	1fza_A	87	FIBRINOGEN	Fibrinogen coiled-coil and central regions	Single alpha-helices involved in coiled-coils or other helix-helix interfaces	Homo sapiens
487	1fzm_A	274	H-2 CLASS I HISTOCOMPATIBILITY ANTIGEN, K-B ALPHA CHAIN	MHC antigen-recognition domain-|-Immunoglobulin (Ig) domain-like	MHC class I-like antigen recognition-like-|-Immunoglobulins	Mus musculus
488	1fzr_A	138	ENDONUCLEASE I	Restriction endonuclease-like	Restriction Endonuclease	Escherichia phage T7
489	1g03_A	134	HTLV-I CAPSID PROTEIN	N/A	Human Immunodeficiency Virus Type 1 Capsid Protein	Human T-cell leukemia virus type I
490	1g1y_A	585	ALPHA-AMYLASE II	Glycosyl hydrolase domain-like-|-(Trans)glycosidases-|-E set domains	Immunoglobulins-|-Glycosidases-|-Oligo-1,6-glucosidase; Domain 2-|-Golgi alpha-mannosidase II	Thermoactinomyces vulgaris
491	1g28_A	104	PHY3 PROTEIN	PYP-like sensor domain (PAS domain)	PAS domain	Adiantum capillus-veneris
492	1g29_1	372	MALTOSE TRANSPORT PROTEIN MALK	N/A	P-loop containing nucleotide triphosphate hydrolases-|-Nucleic acid-binding proteins-|-RNA polymerase II/Efflux pump adaptor protein, barrel-sandwich hybrid domain	Thermococcus litoralis
493	1g2c_A	52	FUSION PROTEIN (F)	N/A	Single alpha-helices involved in coiled-coils or other helix-helix interfaces	Human respiratory syncytial virus strain RSS-2
494	1g2d_C	90	TATA BOX ZINC FINGER PROTEIN	beta-beta-alpha zinc fingers-|-beta-beta-alpha zinc fingers-|-beta-beta-alpha zinc fingers	Classic Zinc Finger-|-Classic Zinc Finger-|-Classic Zinc Finger	Mus musculus
495	1g2n_A	264	ULTRASPIRACLE PROTEIN	N/A	Retinoid X Receptor	Heliothis virescens
496	1g2r_A	100	HYPOTHETICAL CYTOSOLIC PROTEIN	N/A	YlxR-like	Streptococcus pneumoniae
497	1g4d_A	69	REPRESSOR PROTEIN C	Putative DNA-binding domain	Winged helix-like DNA-binding domain superfamily/Winged helix DNA-binding domain	Muvirus mu
498	1g5m_A	166	PROTEIN (APOPTOSIS REGULATOR BCL-2 WITH PUTATIVE FLEXIBLE LOOP REPLACED WITH A PORTION OF APOPTOSIS REGULATOR BCL-X PROTEIN)	Bcl-2-like inhibitors of programmed cell death	Blc2-like	Homo sapiens
499	1g5q_A	181	EPIDERMIN MODIFYING ENZYME EPID	N/A	Flavin prenyltransferase-like	Staphylococcus epidermidis
500	1g6m_A	62	SHORT NEUROTOXIN 1	N/A	CD59	Naja kaouthia
501	1g7e_A	122	ENDOPLASMIC RETICULUM PROTEIN ERP29	N/A	Glutaredoxin	Rattus norvegicus
502	1g7k_A	236	FLUORESCENT PROTEIN FP583	GFP-like	Green fluorescent protein	Discosoma sp.
503	1g88_A	268	SMAD4	SMAD/FHA domain-like	Tumour Suppressor Smad4	Homo sapiens
504	1g8w_A	233	LEUCOAGGLUTINATING PHYTOHEMAGGLUTININ	Concanavalin A-like lectins/glucanases	Jelly Rolls	Phaseolus vulgaris
505	1g9f_A	253	LECTIN	N/A	Jelly Rolls	Glycine max
506	1g9r_A	311	GLYCOSYL TRANSFERASE	Nucleotide-diphospho-sugar transferases	Spore Coat Polysaccharide Biosynthesis Protein SpsA; Chain A	Neisseria meningitidis
507	1gae_O	330	D-GLYCERALDEHYDE-3-PHOSPHATE DEHYDROGENASE	GAPDH-like	NAD(P)-binding Rossmann-like Domain-|-Dihydrodipicolinate Reductase; domain 2	Escherichia coli
508	1gag_A	306	INSULIN RECEPTOR, TYROSINE KINASE DOMAIN	Protein kinase-like (PK-like)	Phosphorylase Kinase; domain 1-|-Transferase(Phosphotransferase) domain 1	Homo sapiens
509	1gan_A	134	GALECTIN-1	Concanavalin A-like lectins/glucanases	Jelly Rolls	Rhinella arenarum
510	1gbe_A	198	ALPHA-LYTIC PROTEASE	Trypsin-like serine proteases	Trypsin-like serine proteases-|-Trypsin-like serine proteases	Lysobacter enzymogenes
511	1gc1_G	321	ENVELOPE PROTEIN GP120	gp120 core	Human immunodeficiency virus 1, Gp160, envelope glycoprotein	Human immunodeficiency virus 1
512	1gcc_A	63	ETHYLENE RESPONSIVE ELEMENT BINDING FACTOR 1	N/A	AP2/ERF domain	Arabidopsis thaliana
513	1gdt_A	183	PROTEIN (GAMMA DELTA RESOLVASE)	N/A	Resolvase, N-terminal catalytic domain-|-Single alpha-helices involved in coiled-coils or other helix-helix interfaces-|-Homeodomain-like	Escherichia coli
514	1ge9_A	184	RIBOSOME RECYCLING FACTOR	N/A	Ribosome-recycling factor-|-Gyrase A; domain 2	Aquifex aeolicus
515	1gec_E	216	GLYCYL ENDOPEPTIDASE	N/A	Cysteine proteinases	Carica papaya
516	1gfl_A	238	GREEN FLUORESCENT PROTEIN	GFP-like	Green fluorescent protein	Aequorea victoria
517	1gg2_G	71	G PROTEIN GI GAMMA 2	Transducin (heterotrimeric G protein) gamma chain	Transducin (heterotrimeric G protein), gamma chain	Bos taurus
518	1gg9_A	753	CATALASE HPII	Class I glutamine amidotransferase-like-|-Heme-dependent catalase-like	Catalase core domain-|-Catalase, four-helical domain-|-Class I glutamine amidotransferase (GATase) domain	Escherichia coli
519	1gh6_B	333	Retinoblastoma-associated protein	Cyclin-like-|-Cyclin-like	Cyclin-like-|-Cyclin-like	Homo sapiens
520	1ghd_B	522	GLUTARYL-7-AMINOCEPHALOSPORANIC ACID ACYLASE	N/A	Aminohydrolase, N-terminal nucleophile (Ntn) domain-|-Aminohydrolase, alpha-helical knob region-|-Aminohydrolase, N-terminal nucleophile (Ntn) domain, beta-sheet knob region	Pseudomonas sp. 130
521	1gi7_B	245	UROKINASE-TYPE PLASMINOGEN ACTIVATOR	Trypsin-like serine proteases	Trypsin-like serine proteases-|-Trypsin-like serine proteases	Homo sapiens
522	1gig_H	221	IGG1-KAPPA HC19 FAB (HEAVY CHAIN)	N/A	Immunoglobulins-|-Immunoglobulins	Mus musculus
523	1gju_A	637	MALTODEXTRIN GLYCOSYLTRANSFERASE	Glycosyl hydrolase domain-like-|-(Trans)glycosidases	Glycosidases-|-Golgi alpha-mannosidase II	Thermotoga maritima MSB8
524	1gkp_A	458	HYDANTOINASE	N/A	Urease, subunit C, domain 1-|-Metal-dependent hydrolases	Thermus sp.
525	1gku_B	1054	REVERSE GYRASE	N/A	reverse gyrase domain -|-P-loop containing nucleotide triphosphate hydrolases-|-P-loop containing nucleotide triphosphate hydrolases-|-Phenylalanyl-tRNA Synthetase; Chain B, domain 1-|-Rossmann fold-|-Topoisomerase I, domain 2-|-EV matrix protein fold-|-Topoisomerase I, domain 4	Archaeoglobus fulgidus DSM 4304
526	1gl4_B	98	BASEMENT MEMBRANE-SPECIFIC HEPARAN SULFATE PROTEOGLYCAN CORE PROTEIN	N/A	Immunoglobulins	Mus musculus
527	1gml_A	178	T-COMPLEX PROTEIN 1 SUBUNIT GAMMA	N/A	GroEL	Mus musculus
528	1go0_A	102	50S RIBOSOMAL PROTEIN L30E	L30e-like	Ribosomal protein L30/S12	Thermococcus celer
529	1go3_F	107	DNA-DIRECTED RNA POLYMERASE SUBUNIT F	N/A	HRDC domain-|-Helix Hairpins	Methanocaldococcus jannaschii
530	1gob_A	155	RIBONUCLEASE H	Ribonuclease H-like	Ribonuclease H-like superfamily/Ribonuclease H	Escherichia coli
531	1got_G	73	GT-GAMMA	Transducin (heterotrimeric G protein) gamma chain	Transducin (heterotrimeric G protein), gamma chain	Bos taurus
532	1gpo_H	221	ANTIBODY M41	N/A	Immunoglobulins-|-Immunoglobulins	Mus musculus
533	1gpu_A	680	TRANSKETOLASE 1	N/A	Thiamin diphosphate (ThDP)-binding fold, Pyr/PP domains-|-Thiamin diphosphate (ThDP)-binding fold, Pyr/PP domains-|-Rossmann fold	Saccharomyces cerevisiae
534	1gq6_A	313	PROCLAVAMINATE AMIDINO HYDROLASE	Arginase/deacetylase-like	Ureohydrolase domain	Streptomyces clavuligerus
535	1gqv_A	135	EOSINOPHIL-DERIVED NEUROTOXIN	N/A	Ribonuclease A-like domain	Homo sapiens
536	1gr5_A	547	60 KDA CHAPERONIN	GroEL equatorial domain-like-|-GroEL-intermediate domain like-|-GroEL apical domain-like	N/A	Escherichia coli
537	1gs4_A	248	ANDROGEN RECEPTOR	Nuclear receptor ligand-binding domain	Retinoid X Receptor	Homo sapiens
538	1gs5_A	258	ACETYLGLUTAMATE KINASE	N/A	Acetylglutamate kinase-like	Escherichia coli BL21(DE3)
539	1gse_A	221	GLUTATHIONE TRANSFERASE	GST C-terminal domain-like-|-Thioredoxin-like	Glutaredoxin-|-Glutathione S-transferase Yfyf (Class Pi); Chain A, domain 2	Homo sapiens
540	1gt8_A	1025	DIHYDROPYRIMIDINE DEHYDROGENASE	Thioredoxin reductase-like-|-alpha-helical ferredoxin-|-FMN-linked oxidoreductases-|-4Fe-4S ferredoxins	Alpha-Beta Plaits-|-Alpha-helical ferredoxin-|-FAD/NAD(P)-binding domain-|-FAD/NAD(P)-binding domain-|-Aldolase class I	Sus scrofa
541	1gtu_A	217	GLUTATHIONE S-TRANSFERASE	N/A	Glutaredoxin-|-Glutathione S-transferase Yfyf (Class Pi); Chain A, domain 2	Homo sapiens
542	1gub_A	288	D-ALLOSE-BINDING PERIPLASMIC PROTEIN	Type 1 solute binding protein-like	Response regulator-|-Response regulator	Escherichia coli K-12
543	1gvm_A	136	AUTOLYSIN	Cell wall binding repeat	Cholin Binding	Streptococcus pneumoniae
544	1gwb_A	281	PLATELET GLYCOPROTEIN IB ALPHA CHAIN	L domain-like	Ribonuclease Inhibitor	Homo sapiens
545	1gwk_A	153	NON-CATALYTIC PROTEIN 1	galactose-binding domain-like	Galactose-binding lectin	Piromyces sp. 'equi'
546	1gwy_A	175	STICHOLYSIN II	N/A	Cytolysin/lectin	Stichodactyla helianthus
547	1gwz_A	299	SHP-1	(Phosphotyrosine protein) phosphatases II	Protein tyrosine phosphatase superfamily	Homo sapiens
548	1gxl_A	213	CHROMOSOME SEGREGATION SMC PROTEIN	ABC transporter-like P-loop ATPases-|-Smc hinge domain-like	Taq DNA Polymerase; Chain T, domain 4-|-Alpha-Beta Plaits	Thermotoga maritima
549	1gyv_A	120	ADAPTER-RELATED PROTEIN COMPLEX 1 GAMMA 1 SUBUNIT	N/A	Gamma-adaptin ear (GAE) domain	Mus musculus
550	1gyz_A	60	50S RIBOSOMAL PROTEIN L20	N/A	Ribosomal protein L20, C-terminal domain	Aquifex aeolicus VF5
551	1h0h_A	977	FORMATE DEHYDROGENASE SUBUNIT ALPHA	N/A	Rossmann fold-|-Dimethylsulfoxide Reductase, domain 2-|-Barwin-like endoglucanases	Megalodesulfovibrio gigas
552	1h14_A	405	ENDO-1,4-BETA-XYLANASE	Six-hairpin glycosidases	Glycosyltransferase	Pseudoalteromonas haloplanktis
553	1h16_A	759	FORMATE ACETYLTRANSFERASE 1	N/A	Anaerobic Ribonucleotide-triphosphate Reductase Large Chain	Escherichia coli
554	1h19_A	611	LEUKOTRIENE A-4 HYDROLASE	ARM repeat-like-|-Leukotriene A4 hydrolase N-terminal domain-|-Metalloproteases (zincins) catalytic domain	tricorn interacting facor f3 domain-|-Zincin-like-|-Neutral Protease Domain 2-|-Peptidase M1, leukotriene A4 hydrolase/aminopeptidase C-terminal domain	Homo sapiens
555	1h1w_A	289	3-PHOSPHOINOSITIDE DEPENDENT PROTEIN KINASE-1	N/A	Transferase(Phosphotransferase) domain 1-|-Phosphorylase Kinase; domain 1	Homo sapiens
556	1h2c_A	140	MATRIX PROTEIN VP40	N/A	Matrix protein VP40, N-terminal domain	Ebola virus sp.
557	1h2k_A	349	FACTOR INHIBITING HIF1	Clavaminate synthase-like	Jelly Rolls-|-Clavaminate synthase-like	Homo sapiens
558	1h2v_C	771	80 KDA NUCLEAR CAP BINDING PROTEIN	ARM repeat-like-|-ARM repeat-like-|-ARM repeat-like	Serine Threonine Protein Phosphatase 5, Tetratricopeptide repeat-|-Serine Threonine Protein Phosphatase 5, Tetratricopeptide repeat-|-Serine Threonine Protein Phosphatase 5, Tetratricopeptide repeat	Homo sapiens
559	1h3p_H	219	ANTIBODY FAB FRAGMENT	N/A	Immunoglobulins-|-Immunoglobulins	Mus musculus
560	1h49_A	512	BETA-GLUCOSIDASE	(Trans)glycosidases	Glycosidases	Zea mays
561	1h4i_A	599	METHANOL DEHYDROGENASE SUBUNIT 1	Quinoprotein alcohol dehydrogenase-like	Quinoprotein alcohol dehydrogenase-like superfamily	Methylorubrum extorquens
562	1h4y_A	117	ANTI-SIGMA F FACTOR ANTAGONIST	SpoIIaa-like	STAS domain	Lysinibacillus sphaericus
563	1h5s_D	293	Glucose-1-phosphate thymidylyltransferase 1	Nucleotide-diphospho-sugar transferases	Spore Coat Polysaccharide Biosynthesis Protein SpsA; Chain A	Escherichia coli
564	1h5v_A	304	ENDOGLUCANASE 5A	(Trans)glycosidases	Glycosidases	Salipaludibacillus agaradhaerens
565	1h5w_A	309	UPPER COLLAR PROTEIN	Upper collar protein gp10 (connector protein)	Serum Albumin; Chain A, Domain 1-|-Upper collar protein gp10 (connector protein)-|-Bacteriophage PHI-29 conector. Domain 3	Salasvirus phi29
566	1h6h_A	143	NEUTROPHIL CYTOSOL FACTOR 4	N/A	Phox-like domain	Homo sapiens
567	1h70_A	255	NG, NG-DIMETHYLARGININE DIMETHYLAMINOHYDROLASE	N/A	L-arginine/glycine Amidinotransferase; Chain A	Pseudomonas aeruginosa
568	1h7c_A	108	TUBULIN-SPECIFIC CHAPERONE A	N/A	Methane Monooxygenase Hydroxylase; Chain G, domain 1	Homo sapiens
569	1h8b_B	53	TITIN	N/A	N/A	Oryctolagus cuniculus
570	1h8m_A	140	SYNAPTOBREVIN HOMOLOG 1	SNARE-like	Longin domain	Saccharomyces cerevisiae
571	1h8p_A	109	SEMINAL PLASMA PROTEIN PDC-109	N/A	Fibronectin, type II, collagen-binding-|-Fibronectin, type II, collagen-binding	Bos taurus
572	1h8t_A	292	ECHOVIRUS 11 COAT PROTEIN VP1	N/A	Jelly Rolls	Echovirus E11
573	1h9j_A	145	MOLYBDENUM-BINDING-PROTEIN	N/A	RNA polymerase II/Efflux pump adaptor protein, barrel-sandwich hybrid domain-|-RNA polymerase II/Efflux pump adaptor protein, barrel-sandwich hybrid domain	Azotobacter vinelandii
574	1h9q_A	259	CARBONIC ANHYDRASE II	Carbonic anhydrase	Alpha carbonic anhydrase	Homo sapiens
575	1h9w_A	237	SEED LECTIN	Concanavalin A-like lectins/glucanases	Jelly Rolls	Dioclea guianensis
576	1ha7_A	162	C-PHYCOCYANIN ALPHA CHAIN	Globin-like	Phycocyanins	Arthrospira platensis
577	1han_A	297	2,3-DIHYDROXYBIPHENYL 1,2-DIOXYGENASE	Glyoxalase/Bleomycin resistance protein/Dihydroxybiphenyl dioxygenase-|-Glyoxalase/Bleomycin resistance protein/Dihydroxybiphenyl dioxygenase	2,3-Dihydroxybiphenyl 1,2-Dioxygenase, domain 1-|-2,3-Dihydroxybiphenyl 1,2-Dioxygenase, domain 1	Paraburkholderia xenovorans LB400
578	1hau_A	336	DISSIMILATORY COPPER-CONTAINING NITRITE REDUCTASE	N/A	Cupredoxins - blue copper proteins-|-Cupredoxins - blue copper proteins	Achromobacter xylosoxidans
579	1hbh_A	143	HEMOGLOBIN (DEOXY) (ALPHA CHAIN)	Globin-like	Globins	Trematomus bernacchii
580	1hbh_B	146	HEMOGLOBIN (DEOXY) (BETA CHAIN)	Globin-like	Globins	Trematomus bernacchii
581	1hbr_B	146	PROTEIN (HEMOGLOBIN D)	N/A	Globins	Gallus gallus
582	1hcv_A	117	IMMUNOGLOBULIN G	N/A	Immunoglobulins	Lama glama
583	1hdc_A	254	3-ALPHA, 20 BETA-HYDROXYSTEROID DEHYDROGENASE	N/A	NAD(P)-binding Rossmann-like Domain	Streptomyces exfoliatus
584	1hfi_A	62	FACTOR H, 15TH C-MODULE PAIR	N/A	Complement Module, domain 1	Homo sapiens
585	1hg4_A	279	ULTRASPIRACLE	N/A	Retinoid X Receptor	Drosophila melanogaster
586	1hh1_A	143	HOLLIDAY JUNCTION RESOLVING ENZYME HJC	N/A	Trna Endonuclease; Chain: A, domain 1	Saccharolobus solfataricus
587	1hhn_A	101	CALRETICULIN	P-domain of calnexin/calreticulin	Calreticulin/calnexin, P domain	Rattus norvegicus
588	1hib_A	153	INTERLEUKIN-1 BETA	Cytokine	Trefoil (Acidic Fibroblast Growth Factor, subunit A)	Homo sapiens
589	1hjd_A	101	HUMAN MELANOMA INHIBITORY ACTIVITY PROTEIN	SH3-domain	SH3 Domains	Homo sapiens
590	1hjq_A	332	BETA-1,4-GALACTANASE	N/A	Glycosidases	Humicola insolens
591	1hkb_A	917	D-GLUCOSE 6-PHOSPHOTRANSFERASE	N/A	ATPase, nucleotide binding domain-|-Hexokinase; domain 1-|-ATPase, nucleotide binding domain-|-Hexokinase; domain 1	Homo sapiens
592	3hla_A	270	CLASS I HISTOCOMPATIBILITY ANTIGEN (HLA-A2.1) (ALPHA CHAIN)	MHC antigen-recognition domain-|-Immunoglobulin (Ig) domain-like	MHC class I-like antigen recognition-like-|-Immunoglobulins	Homo sapiens
593	1hlb_A	158	HEMOGLOBIN (DEOXY)	N/A	Globins	Molpadia arenicola
594	1hlk_A	227	BETA-LACTAMASE, TYPE II	Metallo-hydrolase/oxidoreductase	Ribonuclease Z/Hydroxyacylglutathione hydrolase-like	Bacteroides fragilis
595	1hm6_A	346	ANNEXIN 1	N/A	Annexin-|-Annexin-|-Annexin-|-Annexin	Sus scrofa
596	1hn4_A	131	PROPHOSPHOLIPASE A2	N/A	Phospholipase A2 domain	Sus scrofa
597	1ho1_A	242	PYRIDOXINE 5'-PHOSPHATE SYNTHASE	Pyridoxine 5'-phosphate synthase	Aldolase class I	Escherichia coli
598	1hqm_C	1119	DNA-directed RNA polymerase subunit beta	Two-barrel nucleic acid polymerases	DNA-directed RNA polymerase, subunit 2, domain 6-|-Rna Polymerase Beta Subunit; Chain: C,domain 2-|-RNA polymerase Rpb2, domain 2-|-DNA-directed RNA polymerase, beta subunit, external 1 domain-|-RNA polymerase II/Efflux pump adaptor protein, barrel-sandwich hybrid domain-|-RNA polymerase II, Rpb2 subunit, wall domain	Thermus aquaticus
599	1hqs_A	423	ISOCITRATE DEHYDROGENASE	N/A	Isopropylmalate Dehydrogenase	Bacillus subtilis
600	5lc5_l	118	NADH dehydrogenase [ubiquinone] 1 beta subcomplex subunit 8, NDUFB8	N/A	N/A	Bos taurus
601	1hr6_A	475	MITOCHONDRIAL PROCESSING PEPTIDASE ALPHA SUBUNIT	N/A	Metalloenzyme, LuxS/M16 peptidase-like-|-Metalloenzyme, LuxS/M16 peptidase-like	Saccharomyces cerevisiae
602	1hr7_B	443	MITOCHONDRIAL PROCESSING PEPTIDASE BETA SUBUNIT	LuxS/MPP-like metallohydrolase-|-LuxS/MPP-like metallohydrolase	Metalloenzyme, LuxS/M16 peptidase-like-|-Metalloenzyme, LuxS/M16 peptidase-like	Saccharomyces cerevisiae
603	1hsk_A	326	UDP-N-ACETYLENOLPYRUVOYLGLUCOSAMINE REDUCTASE	N/A	Uridine Diphospho-n-acetylenolpyruvylglucosamine Reductase; domain 3-|-Uridine Diphospho-n-acetylenolpyruvylglucosamine Reductase, domain 2-|-UDP-N-acetylenolpyruvoylglucosamine reductase, C-terminal domain	Staphylococcus aureus
604	1htl_A	191	HEAT-LABILE ENTEROTOXIN, SUBUNIT A	ADP-ribosylation	Heat-Labile Enterotoxin, subunit A	Escherichia coli
605	1huj_A	281	INORGANIC PYROPHOSPHATASE	Inorganic pyrophosphatase	Inorganic pyrophosphatase	Saccharomyces cerevisiae
606	1hvq_A	273	HEVAMINE A	(Trans)glycosidases	Glycosidases	Hevea brasiliensis
607	1hvv_A	75	SYNTAXIN 1A	SNARE fusion complex	Single alpha-helices involved in coiled-coils or other helix-helix interfaces	Rattus norvegicus
608	1hw1_A	239	FATTY ACID METABOLISM REGULATOR PROTEIN	N/A	Winged helix-like DNA-binding domain superfamily/Winged helix DNA-binding domain-|-GntR ligand-binding domain-like	Escherichia coli
609	1hx3_A	190	ISOPENTENYL DIPHOSPHATE DELTA-ISOMERASE	Nudix	Nucleoside Triphosphate Pyrophosphohydrolase	Escherichia coli
610	1hx9_A	548	5-EPI-ARISTOLOCHENE SYNTHASE	Terpenoid cyclases/Protein prenyltransferases-|-Terpenoid synthases	Terpene synthase, N-terminal domain-|-Farnesyl Diphosphate Synthase	Nicotiana tabacum
611	1hxn_A	219	HEMOPEXIN	N/A	Hemopexin-like domain	Oryctolagus cuniculus
612	1hxs_1	302	GENOME POLYPROTEIN, COAT PROTEIN VP1	N/A	Jelly Rolls	Human poliovirus 1 Mahoney
613	1i0l_A	221	HYPOXANTHINE-GUANINE PHOSPHORIBOSYLTRANSFERASE	PRTase-like	Rossmann fold	Trypanosoma cruzi
614	1i21_A	159	GLUCOSAMINE-PHOSPHATE N-ACETYLTRANSFERASE	Acyl-CoA N-acyltransferases (Nat)	Gcn5-related N-acetyltransferase (GNAT)	Saccharomyces cerevisiae
615	1i36_A	264	CONSERVED HYPOTHETICAL PROTEIN MTH1747	N/A	NAD(P)-binding Rossmann-like Domain-|-N-(1-d-carboxylethyl)-l-norvaline Dehydrogenase; domain 2	Methanothermobacter thermautotrophicus
616	1i3j_A	116	INTRON-ASSOCIATED ENDONUCLEASE 1	N/A	N/A	Tequatrovirus T4
617	1i3q_F	155	DNA-DIRECTED RNA POLYMERASE II 23KD POLYPEPTIDE	RPB6/omega subunit-like	RNA polymerase subunit, RPB6/omega	Saccharomyces cerevisiae
618	1i3q_K	120	DNA-DIRECTED RNA POLYMERASE II 13.6KD POLYPEPTIDE	RBP11-like subunits of RNA polymerase	RNA polymerase, RBP11-like subunit	Saccharomyces cerevisiae
619	1i3r_A	192	H-2 CLASS II HISTOCOMPATIBILITY ANTIGEN, E-K ALPHA CHAIN	MHC antigen-recognition domain-|-Immunoglobulin (Ig) domain-like	Class II Histocompatibility Antigen, M Beta Chain; Chain B, domain 1-|-Immunoglobulins	Mus musculus
620	1i45_A	248	TRIOSEPHOSPHATE ISOMERASE	Triosephosphate isomerase (TIM)	Aldolase class I	Saccharomyces cerevisiae
621	1i4n_A	251	INDOLE-3-GLYCEROL PHOSPHATE SYNTHASE	N/A	Aldolase class I	Thermotoga maritima
622	1i5p_A	633	PESTICIDIAL CRYSTAL PROTEIN CRY2AA	N/A	Galactose-binding domain-like-|-Pesticidal crystal protein, N-terminal domain-|-Pesticidal crystal protein, central domain	Bacillus thuringiensis serovar kurstaki
623	1i6o_A	220	CARBONIC ANHYDRASE	beta-carbonic anhydrase cab	Carbonic anhydrase	Escherichia coli
624	1i6u_A	130	30S RIBOSOMAL PROTEIN S8P	N/A	Ribosomal Protein S8; Chain: A, domain 1-|-Dna Ligase; domain 1	Methanocaldococcus jannaschii
625	1i6z_A	135	BAG-FAMILY MOLECULAR CHAPERONE REGULATOR-1	N/A	BAG domain	Mus musculus
626	1i7k_A	179	UBIQUITIN-CONJUGATING ENZYME E2 H10	N/A	Ubiquitin Conjugating Enzyme	Homo sapiens
627	1i81_A	83	PUTATIVE SNRNP SM-LIKE PROTEIN	Sm-like ribonucleoproteins	SH3 type barrels.	Methanothermobacter thermautotrophicus
628	1i94_N	60	30S RIBOSOMAL PROTEIN S14	Glucocorticoid receptor-like (DNA-binding domain)	Ribosomal Protein S14/S29	Thermus thermophilus
629	1i9b_A	217	ACETYLCHOLINE BINDING PROTEIN	Nicotinic receptor ligand binding domain-like	Neurotransmitter-gated ion-channel ligand-binding domain	Lymnaea stagnalis
630	1i9d_A	141	ARSENATE REDUCTASE	Thioredoxin-like	Glutaredoxin	Escherichia coli
631	1i9e_A	115	CYTOTOXIC TCELL VALPHA DOMAIN	Immunoglobulin (Ig) domain-like	Immunoglobulins	Mus musculus
632	1i9i_H	220	RECOMBINANT MONOCLONAL ANTI-TESTOSTERONE FAB FRAGMENT HEAVY CHAIN	N/A	Immunoglobulins-|-Immunoglobulins	Mus musculus
633	1ia6_A	441	CELLULASE CEL9M	Six-hairpin glycosidases	Glycosyltransferase	Ruminiclostridium cellulolyticum
634	1iax_A	428	1-AMINOCYCLOPROPANE-1-CARBOXYLATE SYNTHASE 2	PLP-dependent transferases	Aspartate Aminotransferase, domain 1-|-Type I PLP-dependent aspartate aminotransferase-like (Major domain)	Solanum lycopersicum
635	1iba_A	101	GLUCOSE PERMEASE	Glucose permease domain IIB	Glucose permease domain IIB	Escherichia coli
636	1ibc_B	88	INTERLEUKIN-1BETA CONVERTING ENZYME	N/A	Caspase-like	Homo sapiens
637	1ibj_A	464	CYSTATHIONINE BETA-LYASE	N/A	Type I PLP-dependent aspartate aminotransferase-like (Major domain)-|-Aspartate Aminotransferase, domain 1	Arabidopsis thaliana
638	1ibv_B	228	HISTIDINE DECARBOXYLASE ALPHA CHAIN	N/A	Pyruvoyl-Dependent Histidine Decarboxylase, subunit B	Lactobacillus sp. 30A
639	1iby_A	112	NITROSOCYANIN	N/A	Cupredoxins - blue copper proteins	Nitrosomonas europaea
640	1icw_A	72	INTERLEUKIN-8	Interleukin 8-like chemokines	OB fold (Dihydrolipoamide Acetyltransferase, E2P)	Homo sapiens
641	1id0_A	152	PHOQ HISTIDINE KINASE	N/A	Histidine kinase-like ATPase, C-terminal domain	Escherichia coli
642	1idk_A	359	PECTIN LYASE A	Pectin lyase-like	Single-stranded right-handed beta-helix, Pectin lyase-like	Aspergillus niger
643	1idp_A	172	SCYTALONE DEHYDRATASE	N/A	Nuclear Transport Factor 2; Chain: A,	Pyricularia grisea
644	1ief_A	256	CAPSID PROTEIN P40: ASSEMBLIN PROTEASE	Herpes virus serine proteinase assemblin	Herpesvirus/Caudovirus protease domain	Human herpesvirus 5 strain AD169
645	1ig8_A	486	hexokinase PII	N/A	Helix Hairpins-|-ATPase, nucleotide binding domain-|-Hexokinase; domain 1	Saccharomyces cerevisiae
646	2qej_A	216	IG ALPHA-1 C REGION	N/A	Immunoglobulins-|-Immunoglobulins	Homo sapiens
647	1igc_L	213	IGG1-KAPPA MOPC21 FAB (LIGHT CHAIN)	N/A	Immunoglobulins-|-Immunoglobulins	Mus musculus
648	1igs_A	248	INDOLE-3-GLYCEROLPHOSPHATE SYNTHASE	Ribulose-phoshate binding barrel	Aldolase class I	Saccharolobus solfataricus
649	1igy_B	434	IGG1 INTACT ANTIBODY MAB61.1.3	N/A	Immunoglobulins-|-Immunoglobulins-|-Immunoglobulins-|-Immunoglobulins	Mus musculus
650	1ihc_A	188	Gephyrin	N/A	MoaB/Mog-like domain	Rattus norvegicus
651	1ihd_A	326	L-asparaginase II	Glutaminase/Asparaginase	L-asparaginase, N-terminal domain-|-Rossmann fold	Escherichia coli
652	1ihf_B	94	PROTEIN (INTEGRATION HOST FACTOR (BETA) (IHF))	IHF-like DNA-binding proteins	IHF-like DNA-binding proteins	Escherichia coli
653	1ihj_A	98	InaD	N/A	PDZ domain	Drosophila melanogaster
654	1ihk_A	174	GLIA-ACTIVATING FACTOR	N/A	Trefoil (Acidic Fibroblast Growth Factor, subunit A)	Homo sapiens
655	1ii4_A	155	HEPARIN-BINDING GROWTH FACTOR 2	Cytokine	Trefoil (Acidic Fibroblast Growth Factor, subunit A)	Homo sapiens
656	1ii4_E	220	FIBROBLAST GROWTH FACTOR RECEPTOR 2	Immunoglobulin (Ig) domain-like-|-Immunoglobulin (Ig) domain-like	Immunoglobulins-|-Immunoglobulins	Homo sapiens
657	1ii8_A	195	Rad50 ABC-ATPase	N/A	P-loop containing nucleotide triphosphate hydrolases-|-Single alpha-helices involved in coiled-coils or other helix-helix interfaces	Pyrococcus furiosus
658	1iir_A	415	glycosyltransferase GtfB	N/A	Glycogen Phosphorylase B;-|-Glycogen Phosphorylase B;	Amycolatopsis orientalis
659	1iiu_A	174	plasma retinol-binding protein	N/A	Calycin beta-barrel core domain	Gallus gallus
660	1ikq_A	613	EXOTOXIN A	N/A	Jelly Rolls-|-Exotoxin A, middle domain-|-Diphtheria Toxin, domain 1	Pseudomonas aeruginosa
661	1il6_A	185	INTERLEUKIN-6	4-helical cytokines	Growth Hormone; Chain: A;	Homo sapiens
662	1ild_A	275	OUTER MEMBRANE PHOSPHOLIPASE A	Outer membrane phospholipase A (OMPLA)	Phospholipase A1	Escherichia coli
663	1ilk_A	151	INTERLEUKIN-10	4-helical cytokines	Growth Hormone; Chain: A;	Homo sapiens
664	1ilr_1	152	INTERLEUKIN-1 RECEPTOR ANTAGONIST PROTEIN	N/A	Trefoil (Acidic Fibroblast Growth Factor, subunit A)	Homo sapiens
665	1ioi_A	208	PYRROLIDONE CARBOXYL PEPTIDASE	Pyrrolidone carboxyl peptidase (pyroglutamate aminopeptidase)	Peptidase C15, pyroglutamyl peptidase I-like	Pyrococcus furiosus
666	1iok_A	545	CHAPERONIN 60	N/A	GroEL-like equatorial domain-|-TCP-1-like chaperonin intermediate domain-|-GroEL	Paracoccus denitrificans
667	1iq0_A	592	ARGINYL-TRNA SYNTHETASE	N/A	HUPs-|-Arginyl tRNA synthetase N-terminal domain-|-Isoleucyl-tRNA Synthetase; Domain 1	Thermus thermophilus
668	1iqr_A	420	photolyase	Cryptochrome/photolyase FAD-binding domain-|-Cryptochrome/photolyase N-terminal domain	HUPs-|-Serine Threonine Protein Phosphatase 5, Tetratricopeptide repeat-|-DNA Cyclobutane Dipyrimidine Photolyase, subunit A, domain 3	Thermus thermophilus
669	1iqz_A	81	Ferredoxin	N/A	Alpha-Beta Plaits	Bacillus thermoproteolyticus
670	1irq_A	71	omega transcriptional repressor	N/A	Met repressor-like	Streptococcus pyogenes
671	1iru_A	246	20S proteasome	N/A	Aminohydrolase, N-terminal nucleophile (Ntn) domain	Bos taurus
672	1iru_M	213	20S proteasome	Class II glutamine amidotransferases	Aminohydrolase, N-terminal nucleophile (Ntn) domain	Bos taurus
673	1is2_A	661	acyl-CoA oxidase	N/A	Acyl-CoA dehydrogenase/oxidase, N-terminal domain-|-Butyryl-CoA Dehydrogenase, subunit A, domain 2-|-Butyryl-CoA Dehydrogenase, subunit A, domain 3-|-Butyryl-CoA Dehydrogenase, subunit A, domain 3	Rattus norvegicus
674	1itp_A	77	proteinase A inhibitor 1	Protease propeptides/inhibitors	Peptidase S8 propeptide/proteinase inhibitor I9	Pleurotus ostreatus
675	1itw_A	741	Isocitrate dehydrogenase	N/A	N/A	Azotobacter vinelandii
676	1iu0_A	91	PSD-95	N/A	PDZ domain	Rattus norvegicus
677	1iu3_C	116	SeqA protein	Replication modulator SeqA C-terminal DNA-binding domain	Replication modulator SeqA, C-terminal DNA-binding domain	Escherichia coli
678	1iu8_A	206	Pyrrolidone-carboxylate peptidase	N/A	Peptidase C15, pyroglutamyl peptidase I-like	Pyrococcus horikoshii
679	1iv6_A	70	TELOMERIC REPEAT BINDING FACTOR 1	Homeodomain-like	Homeodomain-like	Homo sapiens
680	1ivm_A	130	lysozyme M	N/A	Lysozyme	Mus musculus
681	1ivo_A	622	Epidermal Growth Factor Receptor	L domain-like-|-Growth factor receptor domain-like	Receptor L-domain-|-Hormone Receptor, Insulin-like Growth Factor Receptor 1; Chain A, domain 2-|-Receptor L-domain	Homo sapiens
682	1ivv_A	638	amine oxidase	amine oxidase catalytic domain-|-Amine oxidase N-terminal region-|-Amine oxidase N-terminal region	Nuclear Transport Factor 2; Chain: A, -|-Nuclear Transport Factor 2; Chain: A, -|-Copper amine oxidase, catalytic domain	Arthrobacter globiformis
683	1iw7_A	315	RNA polymerase alpha subunit	RBP11-like subunits of RNA polymerase-|-Insert subdomain of RNA polymerase alpha subunit	RNA polymerase, RBP11-like subunit-|-DNA-directed RNA polymerase, insert domain	Thermus thermophilus
684	1iw7_E	99	RNA polymerase omega subunit	RPB6/omega subunit-like	RNA polymerase subunit, RPB6/omega	Thermus thermophilus
685	1ix1_A	171	peptide deformylase	N/A	Peptide deformylase	Pseudomonas aeruginosa
686	1ixc_A	294	LysR-type regulatory protein	N/A	Winged helix-like DNA-binding domain superfamily/Winged helix DNA-binding domain-|-Periplasmic binding protein-like II-|-Periplasmic binding protein-like II	Cupriavidus necator
687	1ixk_A	315	Methyltransferase	N/A	Sun protein; domain 3-|-Vaccinia Virus protein VP39	Pyrococcus horikoshii
688	1ixs_B	318	RuvB	N/A	P-loop containing nucleotide triphosphate hydrolases-|-Helicase, Ruva Protein; domain 3-|-Winged helix-like DNA-binding domain superfamily/Winged helix DNA-binding domain	Thermus thermophilus
689	1iyg_A	133	Hypothetical protein (2010003O14)	N/A	Tetratricopeptide repeat domain	Mus musculus
690	1iyk_A	392	MYRISTOYL-COA:PROTEIN N-MYRISTOYLTRANSFERASE	N/A	Gcn5-related N-acetyltransferase (GNAT)-|-Gcn5-related N-acetyltransferase (GNAT)	Candida albicans
691	1iyz_A	302	QUINONE OXIDOREDUCTASE	N/A	Medium-chain alcohol dehydrogenases, catalytic domain-|-NAD(P)-binding Rossmann-like Domain	Thermus thermophilus
692	1izo_A	417	Cytochrome P450 152A1	N/A	Cytochrome P450	Bacillus subtilis
693	1j05_H	121	anti-CEA mAb T84.66, heavy chain	N/A	Immunoglobulins	Mus musculus
694	1j1g_A	190	Ribonuclease MC1	Ribonuclease Rh-like	Ribonuclease T2-like	Momordica charantia
695	1j1u_A	306	Tyrosyl-tRNA synthetase	N/A	HUPs-|-Tyrosyl-Transfer RNA Synthetase	Methanocaldococcus jannaschii
696	1j22_A	143	ATP-dependent RNA helicase, putative	Restriction endonuclease-like	Rossmann fold	Pyrococcus furiosus DSM 3638
697	1j2n_A	99	17-kDa PKC-potentiated inhibitory protein of PP1	Myosin phosphatase inhibitor 17kDa protein CPI-17	CPI-17	Sus scrofa
698	1j2o_A	114	Fusion of Rhombotin-2 and LIM domain-binding protein 1	N/A	Cysteine Rich Protein	Mus musculus
699	1j2w_A	220	Aldolase protein	Aldolase	Aldolase class I	Thermus thermophilus
700	1j3t_A	74	Intersectin 2	N/A	SH3 Domains	Homo sapiens
701	1j46_A	85	SEX-DETERMINING REGION Y PROTEIN	N/A	High mobility group box domain	Homo sapiens
702	1j4a_A	333	D-LACTATE DEHYDROGENASE	D-2-hydroxyacid dehydrogenase-like	NAD(P)-binding Rossmann-like Domain-|-NAD(P)-binding Rossmann-like Domain	Lactobacillus delbrueckii subsp. bulgaricus
703	1j4n_A	271	AQUAPORIN 1	N/A	Glycerol uptake facilitator protein.	Bos taurus
704	1j4w_A	174	FUSE binding protein	N/A	K Homology domain, type 1-|-K Homology domain, type 1	Homo sapiens
705	1j6x_A	160	AUTOINDUCER-2 PRODUCTION PROTEIN LUXS	N/A	S-ribosylhomocysteinase (LuxS)	Helicobacter pylori
706	1j7x_A	302	INTERPHOTORECEPTOR RETINOID-BINDING PROTEIN	N/A	Transcription Regulator spoIIAA-|-2-enoyl-CoA Hydratase; Chain A, domain 1	Xenopus laevis
707	1j83_A	180	ENDO-1,4-BETA GLUCANASE ENGF	N/A	Galactose-binding domain-like	Clostridium cellulovorans
708	1j8c_A	125	ubiquitin-like protein hPLIC-2	N/A	Phosphatidylinositol 3-kinase Catalytic Subunit; Chain A, domain 1	Homo sapiens
709	1j8m_F	297	SIGNAL RECOGNITION 54 KDA PROTEIN	N/A	SRP54, nucleotide-binding domain-|-P-loop containing nucleotide triphosphate hydrolases	Acidianus ambivalens
710	1j9y_A	385	MANNANASE A	(Trans)glycosidases	Glycosidases	Cellvibrio japonicus
711	1jba_A	204	PROTEIN (GUANYLATE CYCLASE ACTIVATING PROTEIN 2)	N/A	EF-hand-|-EF-hand	Bos taurus
712	1jbj_A	186	CD3 Epsilon and gamma Ectodomain Fragment Complex	N/A	Immunoglobulins-|-Immunoglobulins	Mus musculus
713	1jcc_A	56	MAJOR OUTER MEMBRANE LIPOPROTEIN	Outer membrane lipoprotein	Single alpha-helices involved in coiled-coils or other helix-helix interfaces	Escherichia coli
714	1jce_A	344	ROD SHAPE-DETERMINING PROTEIN MREB	N/A	ATPase, nucleotide binding domain-|-ATPase, nucleotide binding domain-|-ATPase, substrate binding domain, subdomain 4	Thermotoga maritima
715	1jcj_A	260	DEOXYRIBOSE-PHOSPHATE ALDOLASE	Aldolase	Aldolase class I	Escherichia coli
716	1jcn_A	514	INOSINE MONOPHOSPHATE DEHYDROGENASE I	N/A	Aldolase class I	Homo sapiens
717	1jd7_A	453	ALPHA-AMYLASE	Glycosyl hydrolase domain-like-|-(Trans)glycosidases	Glycosidases-|-Golgi alpha-mannosidase II	Pseudoalteromonas haloplanktis
718	1jdl_A	121	CYTOCHROME C2, ISO-2	N/A	Cytochrome c-like domain	Rhodospirillum centenum
719	1jdq_A	98	HYPOTHETICAL PROTEIN TM0983	N/A	TusA-like domain	Thermotoga maritima
720	1jdw_A	423	L-ARGININE:GLYCINE AMIDINOTRANSFERASE	N/A	L-arginine/glycine Amidinotransferase; Chain A	Homo sapiens
721	1je5_A	206	HELIX-DESTABILIZING PROTEIN	N/A	Nucleic acid-binding proteins	Escherichia phage T7
722	1je9_A	61	SHORT NEUROTOXIN II	N/A	CD59	Naja kaouthia
723	1jf0_A	195	Obelin	EF-hand	EF-hand	Obelia longissima
724	1jfq_H	222	ANTIGEN-BINDING FRAGMENT OF ANTI-PHENYLARSONATE ANTIBODY	N/A	Immunoglobulins-|-Immunoglobulins	Mus musculus
725	1jgk_A	66	CANDOXIN	N/A	CD59	Bungarus candidus
726	1jgl_L	214	Ig kappa-chain	N/A	Immunoglobulins-|-Immunoglobulins	Mus musculus
727	1jh5_A	144	TUMOR NECROSIS FACTOR LIGAND SUPERFAMILY MEMBER 13B	TNF-like	Jelly Rolls	Homo sapiens
728	1jhh_A	202	LEXA REPRESSOR	Winged helix DNA-binding domain-|-LexA/Signal peptidase-like	Umud Fragment, subunit A-|-Winged helix-like DNA-binding domain superfamily/Winged helix DNA-binding domain	Escherichia coli
729	1ji5_A	142	Dlp-1	N/A	Ferritin, core subunit, four-helix bundle	Bacillus anthracis
730	1jiw_I	106	PROTEINASE INHIBITOR	N/A	Lipocalin	Pseudomonas aeruginosa
731	1jk9_B	249	copper chaperone for superoxide dismutase	HMA heavy metal-associated domain-|-Cu Zn superoxide dismutase-like	Alpha-Beta Plaits-|-Superoxide dismutase, copper/zinc binding domain	Saccharomyces cerevisiae
732	1jke_A	145	D-Tyr-tRNATyr deacylase	N/A	D-tyrosyl-tRNA(Tyr) deacylase	Escherichia coli
733	1jlv_A	209	glutathione transferase GST1-3	N/A	Glutaredoxin-|-Glutathione S-transferase Yfyf (Class Pi); Chain A, domain 2	Anopheles cracens
734	1jm1_A	204	Rieske iron-sulfur protein soxF	N/A	Rieske [2Fe-2S] iron-sulphur domain	Sulfolobus acidocaldarius
735	1jmi_A	316	THYMIDYLATE SYNTHASE	Thymidylate synthase/dCMP hydroxymethylase	Thymidylate synthase/dCMP hydroxymethylase domain	Lacticaseibacillus casei
736	1jmm_A	377	protein I/II V-region	N/A	Single alpha-helices involved in coiled-coils or other helix-helix interfaces-|-Major cell-surface adhesin PAc	Streptococcus mutans
737	1jmv_A	141	Universal Stress Protein A	N/A	HUPs	Haemophilus influenzae
738	1jmx_A	494	Amine Dehydrogenase	N/A	Quinohemoprotein amine dehydrogenase alpha subunit, domain 2-|-Immunoglobulins-|-Immunoglobulins	Pseudomonas putida
739	1jmx_B	349	Amine Dehydrogenase	N/A	YVTN repeat-like/Quinoprotein amine dehydrogenase	Pseudomonas putida
740	1jnv_Y	135	ATP SYNTHASE EPSILON CHAIN	N/A	N/A	Escherichia coli
741	1jow_B	308	CELL DIVISION PROTEIN KINASE 6	Protein kinase-like (PK-like)	Phosphorylase Kinase; domain 1-|-Transferase(Phosphotransferase) domain 1	Homo sapiens
742	1jpa_A	312	neural kinase, Nuk=Eph/Elk/Eck family receptor-like tyrosine kinase	N/A	Phosphorylase Kinase; domain 1-|-Transferase(Phosphotransferase) domain 1	Mus musculus
743	1jph_A	388	UROPORPHYRINOGEN DECARBOXYLASE	UROD/MetE-like	TIM Barrel	Homo sapiens
744	1jqq_A	92	PEROXISOMAL MEMBRANE PROTEIN PAS20	SH3-domain	SH3 Domains	Saccharomyces cerevisiae
745	1jr3_A	373	DNA polymerase III subunit gamma	N/A	P-loop containing nucleotide triphosphate hydrolases-|-Zinc Finger, Delta Prime; domain 3-|-Helicase, Ruva Protein; domain 3	Escherichia coli
746	1jrb_A	311	dihydroorotate dehydrogenase A	FMN-linked oxidoreductases	Aldolase class I-|-Dihydroorotate Dehydrogenase A, chain A, domain 2	Lactococcus lactis
747	1jrg_A	361	Pectate lyase	Pectin lyase-like	Single-stranded right-handed beta-helix, Pectin lyase-like	Dickeya chrysanthemi
748	1jrk_A	156	Nudix homolog	Nudix	Nucleoside Triphosphate Pyrophosphohydrolase	Pyrobaculum aerophilum
749	1jt6_B	188	Hypothetical transcriptional regulator IN QACA 5'region	N/A	Homeodomain-like-|-Tetracycline Repressor, domain 2	Staphylococcus aureus
750	1jtg_B	165	BETA-LACTAMASE INHIBITORY PROTEIN	N/A	Beta-lactamase Inhibitory Protein; Chain:B, domain 1-|-Beta-lactamase Inhibitory Protein; Chain:B, domain 1	Streptomyces clavuligerus
751	1ju5_C	61	Abl	SH3-domain	SH3 Domains	Homo sapiens
752	1ju6_A	313	THYMIDYLATE SYNTHASE	Thymidylate synthase/dCMP hydroxymethylase	Thymidylate synthase/dCMP hydroxymethylase domain	Homo sapiens
753	1jv1_A	505	GlcNAc1P uridyltransferase isoform 1: AGX1	N/A	Spore Coat Polysaccharide Biosynthesis Protein SpsA; Chain A-|-Seminal Fluid Protein PDC-109 (Domain B)	Homo sapiens
754	1jv5_B	117	Ig chain heavy chain precursor V region	N/A	Immunoglobulins	Homo sapiens
755	1jvs_A	400	1-deoxy-D-xylulose 5-phosphate reductoisomerase	GAPDH-like-|-DXP reductoisomerase C-terminal domain-like	NAD(P)-binding Rossmann-like Domain-|-RNA polymerase sigma factor, region 2, helix turn helix motif	Escherichia coli
756	1jvx_A	372	maltodextrin-binding protein	Type 2 solute binding protein-like	Periplasmic binding protein-like II-|-Periplasmic binding protein-like II	Escherichia coli
757	1jx4_A	352	DNA polymerase IV (family Y)	N/A	MutS, DNA mismatch repair protein, domain I-|-Reverse transcriptase/Diguanylate cyclase domain-|-5' to 3' exonuclease, C-terminal subdomain-|-DNA polymerase, Y-family, little finger domain	Saccharolobus solfataricus
758	1jxc_A	68	Putative trypsin inhibitor ATTI-2	N/A	Knottin, scorpion toxin-like	Arabidopsis thaliana
759	1jxj_A	496	Alpha-amylase, salivary	Glycosyl hydrolase domain-like-|-(Trans)glycosidases	Glycosidases-|-Golgi alpha-mannosidase II	Homo sapiens
760	1jxm_A	301	POSTSYNAPTIC DENSITY PROTEIN	P-loop nucleotide/nucleoside kinase-like-|-SH3-domain	SH3 Domains-|-P-loop containing nucleotide triphosphate hydrolases-|-Guanylate Kinase phosphate binding domain	Rattus norvegicus
761	1jxs_A	98	interleukin enhancer binding factor	Winged helix DNA-binding domain	Winged helix-like DNA-binding domain superfamily/Winged helix DNA-binding domain	Homo sapiens
762	1jzd_A	220	thiol:disulfide interchange protein dsbc	DsbC/DsbG N-terminal domain-like-|-Thioredoxin-like	Disulphide bond isomerase, DsbC/G, N-terminal-|-Glutaredoxin	Escherichia coli
763	1jzd_C	132	thiol:disulfide interchange protein dsbd	Thiol:disulfide interchange protein DsbD N-terminal domain (DsbD-alpha)	Thiol:disulfide interchange protein DsbD, N-terminal domain	Escherichia coli
764	1k0t_A	80	PSAC SUBUNIT OF PHOTOSYSTEM I	N/A	Alpha-Beta Plaits	Synechococcus sp. PCC 7002
765	1k1d_A	460	D-hydantoinase	N/A	Urease, subunit C, domain 1-|-Metal-dependent hydrolases	Geobacillus stearothermophilus
766	1k1w_A	659	4-ALPHA-GLUCANOTRANSFERASE	Families 57/38 glycoside transferase middle domain-|-Galactose mutarotase-like-|-Glycoside hydrolase/deacetylase	7-stranded beta/alpha barrel-|-Beta-galactosidase; Chain A, domain 5	Thermococcus litoralis
767	1k3a_A	299	insulin-like growth factor 1 receptor	Protein kinase-like (PK-like)	Phosphorylase Kinase; domain 1-|-Transferase(Phosphotransferase) domain 1	Homo sapiens
768	1k3f_A	253	uridine phosphorylase	Purine and uridine phosphorylases	Nucleoside phosphorylase domain	Escherichia coli
769	1k3k_A	158	functional anti-apoptotic factor vBCL-2 homolog	N/A	Blc2-like	Human gammaherpesvirus 8
770	1k3z_A	136	Transcription factor p65	E set domains	Immunoglobulins	Mus musculus
771	1k4c_A	219	antibody Fab fragment heavy chain	N/A	Immunoglobulins-|-Immunoglobulins	Mus musculus
772	1k4j_A	230	acyl-homoserinelactone synthase EsaI	Acyl-CoA N-acyltransferases (Nat)	Gcn5-related N-acetyltransferase (GNAT)	Pantoea stewartii subsp. stewartii
773	1k4r_A	395	MAJOR ENVELOPE PROTEIN E	N/A	N/A	Chimeric Tick-borne encephalitis virus/Dengue virus 4
774	1k4u_S	62	PHAGOCYTE NADPH OXIDASE SUBUNIT P67PHOX	N/A	SH3 Domains	Homo sapiens
775	1k50_A	63	Protein L	Immunoglobulin-binding domains-like	Ubiquitin-like (UB roll)	Finegoldia magna ATCC 29328
776	1k66_A	149	Phytochrome Response Regulator RcpB	N/A	Response regulator	Tolypothrix sp. PCC 7601
777	1k76_A	62	SEX MUSCLE ABNORMAL PROTEIN 5	SH3-domain	SH3 Domains	Caenorhabditis elegans
778	1k7g_A	479	secreted protease C	beta-Roll-|-Metalloproteases (zincins) catalytic domain	Serralysin-like metalloprotease, C-terminal-|-Collagenase (Catalytic Domain)	Dickeya chrysanthemi
779	1k7l_A	288	Peroxisome proliferator activated receptor alpha	Nuclear receptor ligand-binding domain	Retinoid X Receptor	Homo sapiens
780	1k8h_A	133	Small protein B	N/A	Small protein B	Aquifex aeolicus
781	1k8k_G	151	ARP2/3 COMPLEX 16 KDA SUBUNIT	N/A	Actin-related protein 2/3 complex subunit 5	Bos taurus
782	1k8q_A	377	Triacylglycerol lipase, gastric	N/A	Alpha/Beta hydrolase fold, catalytic domain	Canis lupus familiaris
783	1ka9_F	252	imidazole glycerol phosphate synthase	N/A	Aldolase class I	Thermus thermophilus
784	1kbp_A	432	PURPLE ACID PHOSPHATASE	Metallo-dependent phosphatases-|-Purple acid phosphatase N-terminal domain-like	Purple acid phosphatase-like, N-terminal-|-Metallo-dependent phosphatases	Phaseolus vulgaris
785	1kbs_A	60	CTX IV	N/A	CD59	Naja atra
786	1kc5_L	214	PC287 Immunoglobulin	Immunoglobulin (Ig) domain-like	Immunoglobulins-|-Immunoglobulins	Mus musculus
787	1kde_A	70	ANTIFREEZE PROTEIN TYPE III ISOFORM HPLC12 MUTANT	AFP III-like domain	Antifreeze-like/N-acetylneuraminic acid synthase C-terminal domain	Zoarces americanus
788	1kdo_A	227	CYTIDYLATE KINASE	P-loop nucleotide/nucleoside kinase-like	P-loop containing nucleotide triphosphate hydrolases	Escherichia coli
789	1kdu_A	85	PLASMINOGEN ACTIVATOR	Kringle-like	Plasminogen Kringle 4	Homo sapiens
790	1kec_A	209	PENICILLIN ACYLASE ALPHA SUBUNIT	N/A	Penicillin Amidohydrolase, domain 1-|-Helix Hairpins	Escherichia coli
791	1keo_A	154	cation-dependent mannose-6-phosphate receptor	Mannose 6-phosphate receptor domain	Mannose-6-phosphate receptor binding domain	Bos taurus
792	1kf0_A	416	Phosphoglycerate Kinase	Phosphoglycerate kinase	Phosphoglycerate kinase, N-terminal domain-|-Phosphoglycerate kinase, N-terminal domain	Sus scrofa
793	1kf6_A	602	FUMARATE REDUCTASE FLAVOPROTEIN	N/A	FAD/NAD(P)-binding domain-|-Succinate dehydrogenase/fumarate reductase flavoprotein, catalytic domain-|-Fumarate reductase/succinate dehydrogenase flavoprotein-like, C-terminal domain-|-succinate dehydrogenase protein domain	Escherichia coli
794	1kf6_B	243	FUMARATE REDUCTASE IRON-SULFUR PROTEIN	N/A	Beta-grasp domain-|-Alpha-helical ferredoxin	Escherichia coli
795	1kfi_A	572	phosphoglucomutase 1	Phosphoglucomutase first 3 domains-|-Phosphoglucomutase first 3 domains-|-Phosphoglucomutase first 3 domains-|-Phosphoglucomutase C-terminal domain-like	Alpha-D-Glucose-1,6-Bisphosphate, subunit A, domain 3-|-Alpha-D-Glucose-1,6-Bisphosphate, subunit A, domain 3-|-Alpha-D-Glucose-1,6-Bisphosphate, subunit A, domain 3-|-Alpha-D-phosphohexomutase, C-terminal domain	Paramecium tetraurelia
796	1kfr_A	147	Hemoglobin	Globin-like	Globins	Paramphistomum epiclitum
797	6bk8_X	219	Unknown protein fragment	N/A	N/A	Saccharomyces cerevisiae
798	1kgz_A	345	Anthranilate phosphoribosyltransferase	Nucleoside phosphorylase/phosphoribosyltransferase N-terminal domain-|-Nucleoside phosphorylase/phosphoribosyltransferase catalytic domain	Transferase, Pyrimidine Nucleoside Phosphorylase; Chain C-|-Nucleoside phosphorylase/phosphoribosyltransferase catalytic domain	Pectobacterium carotovorum
799	1khh_A	198	Guanidinoacetate methyltransferase	S-adenosyl-L-methionine-dependent methyltransferases	Vaccinia Virus protein VP39	Rattus norvegicus
800	1kig_H	241	FACTOR XA	N/A	Trypsin-like serine proteases-|-Trypsin-like serine proteases	Bos taurus
801	1kj8_A	391	phosphoribosylglycinamide formyltransferase 2	Rudiment single hybrid motif-|-PreATP-grasp domain-|-Glutathione synthetase ATP-binding domain-like	Rossmann fold-|-ATP-grasp fold, A domain-|-ATP-grasp fold, B domain	Escherichia coli
802	1kjk_A	64	integrase	DNA-binding domain	Classic Zinc Finger	Lambdavirus lambda
803	1kk8_C	154	Myosin Essential Light Chain,Striated adductor muscle	EF-hand	EF-hand-|-EF-hand	Argopecten irradians
804	1kkg_A	108	ribosome-binding factor A	N/A	K homology (KH) domain	Escherichia coli
805	1kkt_A	511	Mannosyl-oligosaccharide alpha-1,2-mannosidase	Seven-hairpin glycosidases	Glycosyltransferase	Penicillium citrinum
806	1klf_B	279	FIMH PROTEIN	Bacterial adhesin-like	Fimbrial-type adhesion domain-|-Fimbrial-type adhesion domain	Escherichia coli
807	1klx_A	138	Cysteine Rich Protein B	N/A	Tetratricopeptide repeat domain	Helicobacter pylori
808	1knv_A	293	Bse634I restriction endonuclease	N/A	Restriction Endonuclease	Geobacillus stearothermophilus
809	1kob_A	387	TWITCHIN	N/A	Phosphorylase Kinase; domain 1-|-Transferase(Phosphotransferase) domain 1	Aplysia californica
810	1kpi_A	302	CYCLOPROPANE-FATTY-ACYL-PHOSPHOLIPID SYNTHASE 2	N/A	Vaccinia Virus protein VP39	Mycobacterium tuberculosis
811	1kqf_B	294	FORMATE DEHYDROGENASE, NITRATE-INDUCIBLE, IRON-SULFUR SUBUNIT	N/A	Alpha-Beta Plaits-|-Alpha-Beta Plaits-|-Single helix bin	Escherichia coli
812	1krq_A	167	ferritin	N/A	Ferritin, core subunit, four-helix bundle	Campylobacter jejuni
813	1ksf_X	758	ATP-DEPENDENT CLP PROTEASE ATP-BINDING SUBUNIT CLPA	RecA-like P-loop NTPases-|-RecA-like P-loop NTPases-|-Double Clp-N motif	Clp, N-terminal domain-|-P-loop containing nucleotide triphosphate hydrolases-|-Helicase, Ruva Protein; domain 3-|-P-loop containing nucleotide triphosphate hydrolases-|-Helicase, Ruva Protein; domain 3	Escherichia coli
814	1ku0_A	388	L1 lipase	N/A	Alpha/Beta hydrolase fold, catalytic domain	Geobacillus stearothermophilus
815	1kvx_A	123	PHOSPHOLIPASE A2	Phospholipase A2 PLA2	Phospholipase A2 domain	Bos taurus
816	1kx3_C	128	histone H2A.1	Core histone-like	Histone, subunit A	Xenopus laevis
817	1kxq_E	120	antibody VHH fragment CABAMD9	N/A	Immunoglobulins	Camelus dromedarius
818	1kyh_A	276	Hypothetical 29.9 kDa protein in SIGY-CYDD intergenic region	N/A	Ribokinase	Bacillus subtilis
819	1kyo_D	248	CYTOCHROME C1, HEME PROTEIN	Cytochrome c-|-Cytochrome c1 subunit of cytochrome bc1 complex (Ubiquinol-cytochrome c reductase) transmembrane anchor	Cytochrome c1, transmembrane anchor, C-terminal-|-Cytochrome c-like domain	Saccharomyces cerevisiae
820	1kyo_F	74	UBIQUINOL-CYTOCHROME C REDUCTASE COMPLEX 17 KD PROTEIN	Non-heme 11 kDa protein of cytochrome bc1 complex (Ubiquinol-cytochrome c reductase)	Ubiquinol-cytochrome C reductase hinge domain	Saccharomyces cerevisiae
821	1kyo_G	126	UBIQUINOL-CYTOCHROME C REDUCTASE COMPLEX 14 KD PROTEIN	14 kDa protein of cytochrome bc1 complex (Ubiquinol-cytochrome c reductase)	Cytochrome b-c1 complex subunit 7	Saccharomyces cerevisiae
822	1kyv_A	159	6,7-Dimethyl-8-ribityllumazine Synthase	Lumazine synthase	Lumazine/riboflavin synthase	Schizosaccharomyces pombe
823	1l0h_A	78	ACYL CARRIER PROTEIN	ACP-like	ACP-like	Escherichia coli
824	1l1o_C	181	Replication protein A 70 kDa DNA-binding subunit	N/A	Nucleic acid-binding proteins-|-N-terminal domain of TfIIb	Homo sapiens
825	1l4i_A	206	SfaE PROTEIN	N/A	Immunoglobulins-|-Immunoglobulins	Escherichia coli
826	1l5p_A	93	ferredoxin	N/A	Beta-grasp domain	Trichomonas vaginalis
827	1l6f_A	388	alanine racemase	Alanine racemase C-terminal domain-like-|-PLP-binding barrel	Alanine racemase-|-Lyase, Ornithine Decarboxylase; Chain A, domain 1	Geobacillus stearothermophilus
828	1l6m_A	180	Neutrophil gelatinase-associated lipocalin	Lipocalins	Calycin beta-barrel core domain	Homo sapiens
829	1l7j_A	347	galactose mutarotase	Galactose mutarotase-like	Beta-galactosidase; Chain A, domain 5	Lactococcus lactis
830	1l7v_A	326	VITAMIN B12 TRANSPORT SYSTEM PERMEASE PROTEIN BTUC	N/A	ABC transporter involved in vitamin B12 uptake, BtuC	Escherichia coli
831	1l8t_A	263	Aminoglycoside 3'-Phosphotransferase	Protein kinase-like (PK-like)	Phosphorylase Kinase; domain 1-|-Aminoglycoside phosphotransferase (APH), C-terminal lobe	Enterococcus faecalis
832	1laj_A	217	capsid protein	N/A	Cucumovirus coat protein, subunit A	Tomato aspermy virus
833	1lbu_A	213	MURAMOYL-PENTAPEPTIDE CARBOXYPEPTIDASE	N/A	PGBD-like superfamily/PGBD-|-Muramoyl-pentapeptide Carboxypeptidase; domain 2	Streptomyces albus G
834	1ld5_A	58	PANCREATIC TRYPSIN INHIBITOR	BPTI-like	Pancreatic trypsin inhibitor Kunitz domain	Bos taurus
835	1ldf_A	281	Glycerol uptake facilitator protein	Aquaporin-like	Glycerol uptake facilitator protein.	Escherichia coli
836	1lf6_A	684	glucoamylase	N/A	Beta-galactosidase; Chain A, domain 5-|-Glycosyltransferase	Thermoanaerobacterium thermosaccharolyticum
837	1lfb_A	99	LIVER TRANSCRIPTION FACTOR (LFB1)	N/A	Homeodomain-like	Rattus norvegicus
838	1lfd_A	87	RALGDS	N/A	Phosphatidylinositol 3-kinase Catalytic Subunit; Chain A, domain 1	Rattus norvegicus
839	1lfd_B	167	RAS	Ras-like P-loop GTPases	P-loop containing nucleotide triphosphate hydrolases	Homo sapiens
840	1lg4_A	129	Prion-like protein	N/A	Prion/Doppel protein, beta-ribbon domain	Homo sapiens
841	1lhn_A	189	SEX HORMONE-BINDING GLOBULIN	Concanavalin A-like lectins/glucanases	Jelly Rolls	Homo sapiens
842	1lih_A	164	ASPARTATE RECEPTOR	Chemoreceptors ligand-binding domain	Aspartate receptor, ligand-binding domain	N/A
843	1lk0_A	131	arsenate reductase	Phosphotyrosine protein phosphatases I	Response regulator	Staphylococcus aureus
844	1lkx_A	697	MYOSIN IE HEAVY CHAIN	N/A	Kinesin motor domain-|-Arc Repressor Mutant, subunit A-|-Myosin VI head, motor domain, U50 subdomain-|-Methane Monooxygenase Hydroxylase; Chain G, domain 1	Dictyostelium discoideum
845	1llf_A	534	Lipase 3	N/A	Alpha/Beta hydrolase fold, catalytic domain	Limtongozyma cylindracea
846	1lln_A	262	Antiviral Protein 3	N/A	Ricin (A subunit), domain 1-|-Ricin (A Subunit), domain 2	Phytolacca americana
847	1llw_A	1520	Ferredoxin-dependent glutamate synthase	FMN-linked oxidoreductases-|-GXGXG domain-like-|-Class II glutamine amidotransferases	Aminohydrolase, N-terminal nucleophile (Ntn) domain-|-Aldolase class I-|-Aldolase class I-|-Glutamate synthase, alpha subunit, C-terminal domain	Synechocystis sp. PCC 6803
848	1lmj_A	86	fibrillin 1	N/A	Laminin	Homo sapiens
849	1lml_A	478	LEISHMANOLYSIN	N/A	Elastase; domain 1-|-Leishmanolysin , domain 2-|-Leishmanolysin domain 3-|-Leishmanolysin domain 4	Leishmania major
850	1ln8_A	119	Phospholipase A2	Phospholipase A2 PLA2	Phospholipase A2 domain	Naja sagittifera
851	1loa_B	52	LEGUME ISOLECTIN I (BETA CHAIN)	N/A	N/A	Lathyrus ochrus
852	1lp9_F	238	T-cell Receptor beta chain	N/A	Immunoglobulins-|-Immunoglobulins	Mus musculus
853	1lq9_A	112	ACTVA-ORF6 MONOOXYGENASE	N/A	Alpha-Beta Plaits	Streptomyces coelicolor A3(2)
854	1lql_A	166	osmotical inducible protein C like family	N/A	N-terminal domain of TfIIb-|-K homology (KH) domain	Mycoplasma pneumoniae
855	1lqs_L	157	INTERLEUKIN-10-LIKE PROTEIN	N/A	Growth Hormone; Chain: A; -|-Interleukin-10, domain 2	Human betaherpesvirus 5
856	1lqt_A	456	FprA	Thioredoxin reductase-like	NAD(P)-binding Rossmann-like Domain-|-FAD/NAD(P)-binding domain	Mycobacterium tuberculosis
857	1lre_A	81	RECEPTOR-ASSOCIATED PROTEIN	N/A	RAP domain	Homo sapiens
858	1lri_A	98	Beta-elicitin cryptogein	Fungal elicitin	Elicitin domain	Phytophthora cryptogea
859	1lrw_A	600	methanol dehydrogenase subunit 1	N/A	Quinoprotein alcohol dehydrogenase-like superfamily	Paracoccus denitrificans
860	1lrw_B	83	methanol dehydrogenase subunit 2	N/A	Methanol dehydrogenase, beta subunit	Paracoccus denitrificans
861	1ls5_A	328	plasmepsin IV	N/A	Acid Proteases-|-Acid Proteases	Plasmodium falciparum
862	1lsh_A	1056	LIPOVITELLIN (LV-1N, LV-1C)	N/A	Lipovitellin; beta-sheet shell regions, chain A-|-Vitellinogen, superhelical-|-Lipovitellin. Chain A, domain 3-|-Lipovitellin-phosvitin complex, chain A, domain 4	Ichthyomyzon unicuspis
863	1lur_A	339	aldose 1-epimerase	N/A	Beta-galactosidase; Chain A, domain 5	Caenorhabditis elegans
864	1luv_A	198	Superoxide dismutase [Mn]	Fe Mn superoxide dismutase (SOD) N-terminal domain-|-Fe Mn superoxide dismutase (SOD) C-terminal domain	Fe,Mn superoxide dismutase (SOD) domain-|-Iron/manganese superoxide dismutase, C-terminal domain	Homo sapiens
865	1lv3_A	68	HYPOTHETICAL PROTEIN YacG	N/A	Erythroid Transcription Factor GATA-1, subunit A	Escherichia coli
866	1lv5_A	580	DNA POLYMERASE I	N/A	Ribonuclease H-like superfamily/Ribonuclease H-|-Taq DNA Polymerase; Chain T, domain 4-|-Alpha-Beta Plaits-|-5' to 3' exonuclease, C-terminal subdomain	Geobacillus stearothermophilus
867	1lvm_A	229	CATALYTIC DOMAIN OF THE NUCLEAR INCLUSION PROTEIN A (NIA)	Trypsin-like serine proteases	Trypsin-like serine proteases-|-Trypsin-like serine proteases	Tobacco etch virus
868	1lvw_A	295	glucose-1-phosphate thymidylyltransferase	N/A	Spore Coat Polysaccharide Biosynthesis Protein SpsA; Chain A	Methanothermobacter thermautotrophicus
869	1lw6_I	64	SUBTILISIN-CHYMOTRYPSIN INHIBITOR-2A	CI-2 serine protease inhibitor-like	Trypsin Inhibitor V, subunit A	Hordeum vulgare
870	1lwd_A	413	Isocitrate Dehydrogenase	N/A	Isopropylmalate Dehydrogenase	Sus scrofa
871	1m14_A	333	Epidermal growth factor receptor	Protein kinase-like (PK-like)	Phosphorylase Kinase; domain 1-|-Transferase(Phosphotransferase) domain 1	Homo sapiens
872	1m1d_A	163	TGCN5 HISTONE ACETYL TRANSFERASE	Acyl-CoA N-acyltransferases (Nat)	Gcn5-related N-acetyltransferase (GNAT)	Tetrahymena thermophila
873	1m1p_A	91	Small tetraheme cytochrome c	Di-heme elbow motif	Flavocytochrome C3; Chain A	Shewanella oneidensis
874	1m27_C	61	Proto-oncogene tyrosine-protein kinase FYN	SH3-domain	SH3 Domains	Homo sapiens
875	1m2j_A	249	Silent Information Regulator 2	DHS-like NAD/FAD-binding domain	TPP-binding domain-|-SIR2/SIRT2 'Small Domain'	Archaeoglobus fulgidus
876	1m30_A	58	Proto-oncogene C-crk	SH3-domain	SH3 Domains	Mus musculus
877	1m3h_A	317	8-Oxoguanine DNA Glycosylase	DNA-glycosylase-|-TATA-box binding protein-like	TATA-Binding Protein-|-Helix-hairpin-Helix base-excision DNA repair enzymes (C-terminal)-|-Hypothetical protein; domain 2	Homo sapiens
878	1m47_A	133	interleukin-2	4-helical cytokines	Growth Hormone; Chain: A;	Homo sapiens
879	1m4n_A	435	1-aminocyclopropane-1-carboxylate synthase	PLP-dependent transferases	Aspartate Aminotransferase, domain 1-|-Type I PLP-dependent aspartate aminotransferase-like (Major domain)	Malus domestica
880	1m4r_A	151	Interleukin-22	N/A	Growth Hormone; Chain: A;	Homo sapiens
881	1m5n_S	485	Importin beta-1 subunit	ARM repeat-like	Leucine-rich Repeat Variant	Homo sapiens
882	1m6b_A	621	Receptor protein-tyrosine kinase erbB-3	N/A	Receptor L-domain-|-Hormone Receptor, Insulin-like Growth Factor Receptor 1; Chain A, domain 2-|-Receptor L-domain-|-Hormone Receptor, Insulin-like Growth Factor Receptor 1; Chain A, domain 2	Homo sapiens
883	1m8n_A	121	Antifreeze protein isoform 501	N/A	Insect antifreeze protein	Choristoneura fumiferana
884	1m8q_B	145	Skeletal muscle Myosin II Regulatory Light Chain	EF-hand	N/A	Gallus gallus
885	1mdc_A	132	INSECT FATTY ACID BINDING PROTEIN	N/A	Calycin beta-barrel core domain	Manduca sexta
886	1mdm_B	161	C-ETS-1 PROTEIN	Winged helix DNA-binding domain	Winged helix-like DNA-binding domain superfamily/Winged helix DNA-binding domain	Mus musculus
887	1mey_C	87	CONSENSUS ZINC FINGER	N/A	Classic Zinc Finger-|-Classic Zinc Finger-|-Classic Zinc Finger	N/A
888	1mg2_D	155	CYTOCHROME C-L	Cytochrome c	Cytochrome c-like domain	Paracoccus denitrificans
889	1mhc_A	282	MHC CLASS I ANTIGEN H2-M3	N/A	MHC class I-like antigen recognition-like-|-Immunoglobulins	Mus musculus
890	1mhx_A	65	immunoglobulin-binding protein G	N/A	Ubiquitin-like (UB roll)	Finegoldia magna ATCC 29328
891	1mhy_G	169	METHANE MONOOXYGENASE HYDROXYLASE	N/A	Methane monooxygenase, gamma chain, domain 1-|-Methane monooxygenase, gamma chain, domain 2	Methylosinus trichosporium
892	1mim_L	210	CHIMERIC SDZ CHI621	Immunoglobulin (Ig) domain-like	Immunoglobulins-|-Immunoglobulins	Homo sapiens
893	1mio_B	458	NITROGENASE MOLYBDENUM IRON PROTEIN (BETA CHAIN)	N/A	Nitrogenase molybdenum iron protein domain-|-Nitrogenase molybdenum iron protein domain-|-Nitrogenase Molybdenum-iron Protein, subunit B, domain 4-|-Nitrogenase molybdenum iron protein domain	Clostridium pasteurianum
894	1miu_A	738	Breast Cancer type 2 susceptibility protein	N/A	Nucleic acid-binding proteins-|-Nucleic acid-binding proteins-|-Topoisomerase I; Chain A, domain 4-|-Nucleic acid-binding proteins	Mus musculus
895	1mj0_A	166	SANK E3_5 Protein	N/A	Ankyrin repeat-containing domain	N/A
896	1mj2_A	104	PROTEIN (METHIONINE REPRESSOR)	Ribbon-helix-helix	MET Apo-Repressor, subunit A	Escherichia coli
897	1mk7_B	192	TALIN	N/A	Acyl-CoA Binding Protein-|-Pleckstrin-homology domain (PH domain)/Phosphotyrosine-binding domain (PTB)	Gallus gallus
898	1mkf_A	382	M3	N/A	Immunoglobulin-like-|-Chemokine-binding protein M3-like	Murid gammaherpesvirus 4
899	1ml4_A	308	Aspartate Transcarbamoylase	N/A	Aspartate/ornithine carbamoyltransferase-|-Aspartate/ornithine carbamoyltransferase	Pyrococcus abyssi
900	1mma_A	762	MYOSIN	P-loop motor domain-|-Myosin s1 fragment N-terminal domain	Myosin S1 fragment, N-terminal-|-Kinesin motor domain-|-Arc Repressor Mutant, subunit A-|-Myosin VI head, motor domain, U50 subdomain-|-Methane Monooxygenase Hydroxylase; Chain G, domain 1	Dictyostelium discoideum
901	1mmf_B	194	glycerol dehydrase beta subunit	B12-dependent dehydatase associated subunit	B12-dependent dehydatase associated subunit	Klebsiella pneumoniae
902	1mnl_A	94	MONELLIN	Cystatin/monellin	Nuclear Transport Factor 2; Chain: A,	Dioscoreophyllum cumminsii
903	1mnm_A	100	PROTEIN (MCM1 TRANSCRIPTIONAL REGULATOR)	N/A	Transcription factor, MADS-box	Saccharomyces cerevisiae
904	1mnu_H	225	PROTEIN (IGG2A-KAPPA ANTIBODY MN12H2 (HEAVY CHAIN))	N/A	Immunoglobulins-|-Immunoglobulins	Mus musculus
905	1mo0_A	275	Triosephosphate isomerase	N/A	Aldolase class I	Caenorhabditis elegans
906	1mog_A	67	Dodecin	N/A	Flavin-binding protein dodecin	Halobacterium salinarum
907	1mop_A	300	pantothenate synthetase	Nucleotidylyl transferase	HUPs-|-Pantoate-beta-alanine ligase, C-terminal domain	Mycobacterium tuberculosis
908	1moq_A	368	GLUCOSAMINE 6-PHOSPHATE SYNTHASE	N/A	Glucose-6-phosphate isomerase like protein; domain 1-|-Glucose-6-phosphate isomerase like protein; domain 1	Escherichia coli
909	1mov_A	221	GFP-like non-fluorescent chromoprotein	GFP-like	Green fluorescent protein	Montipora efflorescens
910	1mp8_A	281	focal adhesion kinase 1	Protein kinase-like (PK-like)	Phosphorylase Kinase; domain 1-|-Transferase(Phosphotransferase) domain 1	Homo sapiens
911	1mpu_A	138	NKG2-D type II integral membrane protein	N/A	Mannose-Binding Protein A, subunit A	Homo sapiens
912	1mql_A	329	Hemagglutinin HA1 chain	N/A	Haemagglutinin, alpha/beta domain, HA1 chain	Influenza A virus
913	1mro_A	548	METHYL-COENZYME M REDUCTASE	Methyl-coenzyme M reductase alpha and beta chain C-terminal domain-|-Methyl-coenzyme M reductase subunits	Methyl-coenzyme M Reductase; Chain A, domain 1-|-Alpha-Beta Plaits-|-Methyl-coenzyme M reductase, alpha/beta subunit, C-terminal	Methanothermobacter marburgensis str. Marburg
914	1msb_A	115	MANNOSE-BINDING PROTEIN-A	C-type lectin-like	Mannose-Binding Protein A, subunit A	Rattus rattus
915	1mtc_A	217	Glutathione S-transferase YB1	GST C-terminal domain-like-|-Thioredoxin-like	Glutaredoxin-|-Glutathione S-transferase Yfyf (Class Pi); Chain A, domain 2	Rattus norvegicus
916	1muj_A	190	H-2 CLASS II HISTOCOMPATIBILITY ANTIGEN, A-B ALPHA CHAIN	N/A	Class II Histocompatibility Antigen, M Beta Chain; Chain B, domain 1-|-Immunoglobulins	Mus musculus
917	1mvf_D	82	PemI-like protein 1	N/A	Pemi-like Protein 1; Chain: D	Escherichia coli
918	1mvz_A	62	Bowman-Birk type protease inhibitor, (MSTI)	Bowman-Birk inhibitor BBI	Cysteine Protease (Bromelain) Inhibitor, subunit H	Medicago scutellata
919	1mx6_A	168	Cyclin-dependent kinase 6 inhibitor	Ankyrin repeat	Ankyrin repeat-containing domain	Homo sapiens
920	1mzz_A	334	Copper-containing nitrite reductase	Cupredoxins-|-Cupredoxins	Cupredoxins - blue copper proteins-|-Cupredoxins - blue copper proteins	Cereibacter sphaeroides
921	1n0h_A	677	Acetolactate synthase	DHS-like NAD/FAD-binding domain-|-Thiamin diphosphate-binding fold (THDP-binding)-|-Thiamin diphosphate-binding fold (THDP-binding)	Thiamin diphosphate (ThDP)-binding fold, Pyr/PP domains-|-TPP-binding domain-|-Thiamin diphosphate (ThDP)-binding fold, Pyr/PP domains	Saccharomyces cerevisiae
922	1n0l_B	138	mature Fimbrial protein PapE	Bacterial adhesin-like	Fimbrial-type adhesion domain	Escherichia coli
923	1n18_A	154	Superoxide dismutase [Cu-Zn]	Cu Zn superoxide dismutase-like	Superoxide dismutase, copper/zinc binding domain	Homo sapiens
924	1n29_A	124	Phospholipase A2, membrane associated	Phospholipase A2 PLA2	Phospholipase A2 domain	Homo sapiens
925	1n2m_A	165	Pyruvoyl-dependent arginine decarboxylase	N/A	Pyruvoyl-Dependent Histidine Decarboxylase, subunit B	Methanocaldococcus jannaschii
926	1n3o_A	252	lectin PAL	Concanavalin A-like lectins/glucanases	Jelly Rolls	Pterocarpus angolensis
927	1n3u_A	233	heme oxygenase 1	Heme oxygenase-like	Heme oxygenase-like	Homo sapiens
928	1n41_A	319	annexin V	Annexin	Annexin-|-Annexin-|-Annexin-|-Annexin	Rattus norvegicus
929	1n47_A	233	Isolectin B4	N/A	Jelly Rolls	Vicia villosa
930	1n4o_A	276	L2 beta-lactamase	beta-lactamase/transpeptidase-like	DD-peptidase/beta-lactamase superfamily	Stenotrophomonas maltophilia
931	1n5d_A	288	CARBONYL REDUCTASE/20BETA-HYDROXYSTEROID DEHYDROGENASE	N/A	NAD(P)-binding Rossmann-like Domain	Sus scrofa
932	1n6a_A	259	SET domain-containing protein 7	Histone H3 K4-specific methyltransferase SET7/9 N-terminal domain-|-SET domain	Histone H3 K4-specific methyltransferase SET7/9 N-terminal domain-|-SET domain	Homo sapiens
933	1n6j_A	93	Myocyte-specific enhancer factor 2B	N/A	Transcription factor, MADS-box	Homo sapiens
934	1n6m_A	409	Claret segregational protein	P-loop motor domain	Kinesin motor domain	Drosophila melanogaster
935	1n81_A	186	plasmodium falciparum gamete antigen 27/25	N/A	Gametocyte protein Pfg27	Plasmodium falciparum 3D7
936	1n9w_A	422	aspartyl-tRNA synthetase 2	Nucleic acid-binding proteins-|-Class II aaRS and biotin synthetases	Nucleic acid-binding proteins-|-Bira Bifunctional Protein; Domain 2	Thermus thermophilus
937	1n9z_A	192	Integrin alpha-M	vWA-like	von Willebrand factor, type A domain	Homo sapiens
938	1na7_A	329	Casein kinase II, alpha chain	Protein kinase-like (PK-like)	Phosphorylase Kinase; domain 1-|-Transferase(Phosphotransferase) domain 1	Homo sapiens
939	1nb0_A	147	hypothetical protein FLJ11149	Riboflavin kinase-like	Riboflavin kinase-like	Homo sapiens
940	1nb2_A	150	Nucleoside Diphosphate Kinase	N/A	Nucleoside diphosphate kinase-like domain	Virgibacillus halodenitrificans
941	1nbc_A	155	CELLULOSOMAL SCAFFOLDING PROTEIN A	N/A	Endoglucanase-like	Acetivibrio thermocellus
942	1nbw_A	607	GLYCEROL DEHYDRATASE REACTIVASE ALPHA SUBUNIT	N/A	ATPase, nucleotide binding domain-|-Coenzyme B12-Dependent Enzyme linker domain-|-Swiveling domain of dehydratase reactivase alpha subunit-|-ATPase, nucleotide binding domain-|-Nucleic acid-binding proteins	Klebsiella pneumoniae
943	1nbw_B	117	GLYCEROL DEHYDRATASE REACTIVASE BETA SUBUNIT	N/A	B12-dependent dehydatase associated subunit	Klebsiella pneumoniae
944	1ndv_A	356	Adenosine deaminase	Metallo-dependent hydrolases	Metal-dependent hydrolases	Bos taurus
945	1ne2_A	200	hypothetical protein ta1320	S-adenosyl-L-methionine-dependent methyltransferases	Vaccinia Virus protein VP39	Thermoplasma acidophilum
946	1ne8_A	117	conserved hypothetical protein YDCE	N/A	SH3 type barrels.	Bacillus subtilis
947	1nez_A	274	H-2 class I histocompatibility antigen, TLA(C) alpha chain	N/A	MHC class I-like antigen recognition-like-|-Immunoglobulins	Mus musculus
948	1ng6_A	148	Hypothetical protein yqeY	N/A	Uncharacterised protein YqeY/AIM41, N-terminal domain-|-Arc Repressor Mutant, subunit A	Bacillus subtilis
949	1ngk_A	128	Hemoglobin-like protein HbO	N/A	Globins	Mycobacterium tuberculosis
950	1ngp_L	215	N1G9 (IGG1-LAMBDA)	N/A	Immunoglobulins-|-Immunoglobulins	Mus musculus
951	1ngw_H	216	Mature Metal Chelatase Catalytic Antibody, Heavy chain	N/A	Immunoglobulins-|-Immunoglobulins	Mus musculus
952	1nh2_B	53	Transcription initiation factor IIA large chain	N/A	Helix Hairpins	Saccharomyces cerevisiae
953	1nh2_C	79	Transcription initiation factor IIA large chain	N/A	Transcription factor IIA (TFIIA), beta-barrel domain	Saccharomyces cerevisiae
954	1nh2_D	121	Transcription initiation factor IIA small chain	N/A	Transcription factor IIA gamma subunit, alpha-helical domain-|-Transcription factor IIA (TFIIA), beta-barrel domain	Saccharomyces cerevisiae
955	1nhg_C	60	enoyl-acyl carrier reductase	SDR-like	Enoyl acyl carrier protein reductase	Plasmodium falciparum
956	1nhz_A	280	GLUCOCORTICOID RECEPTOR	N/A	Retinoid X Receptor	Homo sapiens
958	1nj8_A	459	Proline-tRNA Synthetase	N/A	Bira Bifunctional Protein; Domain 2-|-Anticodon-binding domain-|-C-terminal domain of ProRS	Methanocaldococcus jannaschii
959	1nk2_P	77	HOMEOBOX PROTEIN VND	Homeodomain-like	Homeodomain-like	Drosophila melanogaster
960	1y69_U	91	50S ribosomal protein L27	Ribosomal L27 protein-like	RNA polymerase II/Efflux pump adaptor protein, barrel-sandwich hybrid domain	Deinococcus radiodurans R1
961	2d3o_W	67	50S RIBOSOMAL PROTEIN L29	Ribosomal protein L29 (L29p)	Helix Hairpins	Deinococcus radiodurans
962	1nm2_A	317	malonyl CoA:acyl carrier protein malonyltransferase	N/A	Malonyl-CoA ACP transacylase, ACP-binding-|-Malonyl-Coenzyme A Acyl Carrier Protein, domain 2	Streptomyces coelicolor A3(2)
963	1nma_L	109	FAB NC10	N/A	Immunoglobulins	Mus musculus
964	1nmc_H	122	SINGLE CHAIN ANTIBODY	N/A	Immunoglobulins	Mus musculus
965	1nog_A	177	conserved hypothetical protein TA0546	N/A	Cobalamin adenosyltransferase-like	Thermoplasma acidophilum
966	1np0_D	241	Beta-hexosaminidase subunit beta chain A	(Trans)glycosidases	N/A	Homo sapiens
967	1np1_A	184	NITROPHORIN 1	N/A	Calycin beta-barrel core domain	Rhodnius prolixus
968	1npl_A	109	PROTEIN (AGGLUTININ)	N/A	Bulb-type lectin domain	Narcissus pseudonarcissus
969	1nq1_A	263	Thyroid hormone receptor beta-1	Nuclear receptor ligand-binding domain	Retinoid X Receptor	Homo sapiens
970	1nqk_A	381	Alkanesulfonate monooxygenase	N/A	Luciferase-like domain	Escherichia coli
971	1nqm_A	136	Streptavidin	Avidin/streptavidin	Avidin-like	Streptomyces avidinii
972	1nsf_A	273	N-ETHYLMALEIMIDE SENSITIVE FACTOR	RecA-like P-loop NTPases	P-loop containing nucleotide triphosphate hydrolases-|-Helicase, Ruva Protein; domain 3	Cricetulus griseus
973	1nsn_H	210	IGG FAB (IGG1, KAPPA)	N/A	Immunoglobulins-|-Immunoglobulins	Mus musculus
974	1nt2_B	258	conserved hypothetical protein	N/A	Fibrillarin homologue-|-Helix hairpin bin-|-Nop domain	Archaeoglobus fulgidus DSM 4304
975	1nt4_A	391	Glucose-1-phosphatase	N/A	Phosphoglycerate mutase-like-|-Phosphoglycerate mutase-like	Escherichia coli
976	1nvp_C	76	Transcription initiation factor IIA beta chain	N/A	Transcription factor IIA (TFIIA), beta-barrel domain	Homo sapiens
977	1nw1_A	429	Choline kinase (49.2 kD)	N/A	Phosphorylase Kinase; domain 1-|-Aminoglycoside phosphotransferase (APH), C-terminal lobe	Caenorhabditis elegans
978	1nwq_A	62	CCAAT/enhancer binding protein alpha	N/A	Single alpha-helices involved in coiled-coils or other helix-helix interfaces	Rattus norvegicus
979	1nwv_A	129	Complement decay-accelerating factor	Sushi/CCP/SCR domain	Complement Module, domain 1-|-Complement Module, domain 1	Homo sapiens
980	3pio_1	55	50S ribosomal protein L33	Zn-binding ribosomal proteins	Ribosomal protein L33	Deinococcus radiodurans
981	1nxc_A	478	Mannosyl-oligosaccharide 1,2-alpha-mannosidase IA	N/A	Glycosyltransferase	Mus musculus
982	1nxm_A	197	dTDP-6-deoxy-D-xylo-4-hexulose 3,5-epimerase	N/A	Jelly Rolls	Streptococcus suis
983	1nxq_A	251	R-alcohol dehydrogenase	SDR-like	NAD(P)-binding Rossmann-like Domain	Levilactobacillus brevis
984	1nxz_A	246	Hypothetical protein HI0303	N/A	Hypothetical PUA domain-like; domain 1-|-SPOUT methyltransferase, trefoil knot domain	Haemophilus influenzae
985	1nye_A	162	Osmotically inducible protein C	OsmC-like	K homology (KH) domain	Escherichia coli
986	1nz8_A	119	TRANSCRIPTION ANTITERMINATION PROTEIN NUSG	N/A	NusG, N-terminal domain	Thermus thermophilus
987	1nzw_A	500	Aldehyde dehydrogenase	ALDH-like	Aldehyde Dehydrogenase; Chain A, domain 1-|-Aldehyde Dehydrogenase; Chain A, domain 2	Homo sapiens
988	1o0x_A	262	Methionine aminopeptidase	N/A	Creatinase/methionine aminopeptidase superfamily	Thermotoga maritima
989	1o1u_A	127	Gastrotropin	Lipocalins	Calycin beta-barrel core domain	Homo sapiens
990	1o1z_A	234	glycerophosphodiester phosphodiesterase	N/A	Phosphatidylinositol (PI) phosphodiesterase	Thermotoga maritima
991	1o22_A	170	orphan protein TM0875	N/A	Hypothetical protein TM0875	Thermotoga maritima
992	1o3q_A	200	CATABOLITE GENE ACTIVATOR PROTEIN	Winged helix DNA-binding domain-|-cAMP-binding domain-like	Jelly Rolls-|-Winged helix-like DNA-binding domain superfamily/Winged helix DNA-binding domain	Escherichia coli
993	1o4u_A	285	Type II quinolic acid phosphoribosyltransferase	N/A	Quinolinate phosphoribosyl transferase, N-terminal domain-|-Aldolase class I	Thermotoga maritima
994	1o4w_A	147	PIN (PilT N-terminus) domain	N/A	5'-nuclease	Archaeoglobus fulgidus
995	1o4y_A	288	beta-agarase A	N/A	Jelly Rolls	Zobellia galactanivorans
996	1o61_A	394	aminotransferase	PLP-dependent transferases	Type I PLP-dependent aspartate aminotransferase-like (Major domain)-|-Aspartate Aminotransferase, domain 1	Campylobacter jejuni
997	1o6a_A	96	putative flagellar motor switch protein FliN	N/A	SpoA-like	Thermotoga maritima
998	1o77_A	146	TOLL-LIKE RECEPTOR 2	Toll/Interleukin receptor TIR domain	Toll/interleukin-1 receptor homology (TIR) domain	Homo sapiens
999	1o9g_A	250	RRNA METHYLTRANSFERASE	S-adenosyl-L-methionine-dependent methyltransferases	Vaccinia Virus protein VP39-|-Helix hairpin bin	Streptomyces viridochromogenes
1000	1oao_C	729	CARBON MONOXIDE DEHYDROGENASE/ACETYL-COA SYNTHASE SUBUNIT ALPHA	N/A	Carbon monoxide dehydrogenase alpha subunit. Chain M, domain 1-|-Rossmann fold-|-Bifunctional carbon monoxide dehydrogenase/acetyl-coa synthase(codh/acs), Chain M, domain 3-|-Carbon monoxide dehydrogenase alpha subunit. Chain D, domain 4-|-Bifunctional carbon monoxide dehydrogenase/acetyl-coa synthase(codh/acs), Chain M, domain 5	Moorella thermoacetica
1001	1oat_A	439	ORNITHINE AMINOTRANSFERASE	PLP-dependent transferases	Aspartate Aminotransferase, domain 1-|-Type I PLP-dependent aspartate aminotransferase-like (Major domain)	Homo sapiens
1002	1obb_A	480	ALPHA-GLUCOSIDASE	N/A	AglA-like glucosidase	Thermotoga maritima MSB8
1003	1oc5_A	364	CELLOBIOHYDROLASE II	Glycosyl hydrolases family 6 cellulases	1, 4-beta cellobiohydrolase	Humicola insolens
1004	1oc9_A	152	TRYPAREDOXIN II	Thioredoxin-like	Glutaredoxin	Crithidia fasciculata
1005	1occ_G	84	CYTOCHROME C OXIDASE	Mitochondrial cytochrome c oxidase subunit VIa	Cytochrome c oxidase, subunit VIa	Bos taurus
1006	1odi_A	235	PURINE NUCLEOSIDE PHOSPHORYLASE	Purine and uridine phosphorylases	Nucleoside phosphorylase domain	Thermus thermophilus HB8
1007	1odt_C	318	CEPHALOSPORIN C DEACETYLASE	alpha/beta-Hydrolases	Alpha/Beta hydrolase fold, catalytic domain	Bacillus subtilis
1008	1oep_A	432	ENOLASE	N/A	Enolase-like, N-terminal domain-|-Enolase-like C-terminal domain	Trypanosoma brucei brucei
1009	1ofn_A	205	PCZA361.16	RmlC-like cupins	Jelly Rolls	Amycolatopsis orientalis
1010	1ofs_A	187	PEA LECTIN ALPHA CHAIN	Concanavalin A-like lectins/glucanases	Jelly Rolls	Pisum sativum
1011	1og4_A	226	T-CELL ECTO-ADP-RIBOSYLTRANSFERASE 2	ADP-ribosylation	Toxin ADP-ribosyltransferase; Chain A, domain 1	Rattus norvegicus
1012	1oga_D	215	T-CELL RECEPTOR ALPHA CHAIN V REGION	N/A	Immunoglobulins-|-Immunoglobulins	Homo sapiens
1013	1ogh_A	204	BIFUNCTIONAL DEAMINASE/DIPHOSPHATASE	dUTPase-like	Deoxyuridine triphosphatase (dUTPase)	Methanocaldococcus jannaschii
1014	1ogp_A	393	SULFITE OXIDASE	N/A	Oxidoreductase, molybdopterin-binding domain-|-Immunoglobulin-like	Arabidopsis thaliana
1015	1oit_A	299	CELL DIVISION PROTEIN KINASE 2	Protein kinase-like (PK-like)	Phosphorylase Kinase; domain 1-|-Transferase(Phosphotransferase) domain 1	Homo sapiens
1016	1oiv_A	191	RAS-RELATED PROTEIN RAB-11A	Ras-like P-loop GTPases	P-loop containing nucleotide triphosphate hydrolases	Homo sapiens
1017	1oj7_A	408	HYPOTHETICAL OXIDOREDUCTASE YQHD	N/A	Rossmann fold-|-Dehydroquinate synthase-like - alpha domain	Escherichia coli K-12
1018	1okb_A	223	URACIL-DNA GLYCOSYLASE	N/A	Uracil-DNA glycosylase-like domain	Gadus morhua
1019	1okq_A	394	LAMININ ALPHA 2 CHAIN	Concanavalin A-like lectins/glucanases-|-Concanavalin A-like lectins/glucanases	Jelly Rolls-|-Jelly Rolls	Mus musculus
1020	1on1_A	142	Transcriptional regulator mntR	N/A	Winged helix-like DNA-binding domain superfamily/Winged helix DNA-binding domain-|-Iron dependent repressor, metal binding and dimerisation domain	Bacillus subtilis
1021	1on3_A	523	Methylmalonyl-CoA carboxyltransferase 12S subunit	N/A	2-enoyl-CoA Hydratase; Chain A, domain 1-|-2-enoyl-CoA Hydratase; Chain A, domain 1	Propionibacterium freudenreichii
1022	1onf_A	500	Glutathione reductase	N/A	FAD/NAD(P)-binding domain-|-FAD/NAD(P)-binding domain-|-FAD/NAD-linked reductase, C-terminal dimerisation domain	Plasmodium falciparum
1023	1oof_A	124	odorant binding protein LUSH	Insect pheromone/odorant-binding proteins	Pheromone/general odorant binding protein domain	Drosophila melanogaster
1024	1oow_A	99	Plastocyanin, chloroplast	Cupredoxins	Cupredoxins - blue copper proteins	Spinacia oleracea
1025	1oqj_A	97	Glucocorticoid Modulatory Element Binding protein-1	N/A	SAND domain-like	Homo sapiens
1026	1oqv_A	192	toxin-coregulated pilus subunit	N/A	TcpA-like pilin	Vibrio cholerae
1027	1or7_A	194	RNA polymerase sigma-E factor	N/A	RNA polymerase sigma factor, region 2, helix turn helix motif-|-Winged helix-like DNA-binding domain superfamily/Winged helix DNA-binding domain	Escherichia coli
1028	1orr_A	347	CDP-tyvelose-2-epimerase	N/A	NAD(P)-binding Rossmann-like Domain	N/A
1029	1ors_A	214	33H1 Fab light chain	Immunoglobulin (Ig) domain-like	Immunoglobulins-|-Immunoglobulins	Mus musculus
1030	1os5_A	576	Hepatitis C virus NS5B RNA polymerase	Nucleotide cyclase/DNA polymerase palm domain-like	Reverse transcriptase/Diguanylate cyclase domain	Hepatitis C virus subtype 1b
1031	1os8_A	223	trypsin	N/A	Trypsin-like serine proteases-|-Trypsin-like serine proteases	Streptomyces griseus
1032	1ose_A	496	PORCINE ALPHA-AMYLASE	Glycosyl hydrolase domain-like-|-(Trans)glycosidases	Glycosidases-|-Golgi alpha-mannosidase II	Sus scrofa
1033	1osn_A	341	Thymidine kinase	P-loop nucleotide/nucleoside kinase-like	P-loop containing nucleotide triphosphate hydrolases	Human alphaherpesvirus 3
1034	1ot5_A	477	Kexin	galactose-binding domain-like-|-Subtilisin-like	Peptidase S8/S53 domain-|-Galactose-binding domain-like	Saccharomyces cerevisiae
1035	1ots_C	222	Fab fragment (heavy chain)	N/A	Immunoglobulins-|-Immunoglobulins	Mus musculus
1036	1otv_A	259	Coenzyme PQQ synthesis protein C	N/A	Heme oxygenase-like	Klebsiella pneumoniae
1037	1ou8_A	111	Stringent starvation protein B homolog	SspB-like	SspB-like	Haemophilus influenzae
1038	1ouo_A	210	Nuclease	His-Me finger endonucleases	N/A	Vibrio vulnificus
1039	1ove_A	366	Mitogen-activated protein kinase 14	Protein kinase-like (PK-like)	Phosphorylase Kinase; domain 1-|-Transferase(Phosphotransferase) domain 1	Homo sapiens
1040	1ovx_A	67	ATP-dependent Clp protease ATP-binding subunit clpX	Glucocorticoid receptor-like (DNA-binding domain)	N/A	Escherichia coli K-12
1041	1ows_A	118	Phospholipase A2	N/A	Phospholipase A2 domain	Naja naja
1042	1ox9_A	108	Stringent starvation protein B	SspB-like	SspB-like	Escherichia coli O157:H7
1043	1oxs_C	353	ABC transporter, ATP binding protein	ABC transporter-like P-loop ATPases-|-MOP-like	P-loop containing nucleotide triphosphate hydrolases-|-Nucleic acid-binding proteins-|-RNA polymerase II/Efflux pump adaptor protein, barrel-sandwich hybrid domain	Saccharolobus solfataricus
1044	1oy3_D	282	transcription factor inhibitor I-kappa-B-beta	N/A	Ankyrin repeat-containing domain	Mus musculus
1045	1oy5_A	257	tRNA (Guanine-N(1)-)-methyltransferase	N/A	SPOUT methyltransferase, trefoil knot domain-|-tRNA(m1g37)methyltransferase, domain 2	Aquifex aeolicus
1046	1oyn_A	360	cAMP-specific phosphodiesterase PDE4D2	HD-domain/PDEase-like	3'5'-cyclic nucleotide phosphodiesterase, catalytic domain	Homo sapiens
1047	1oyv_I	123	Wound-induced proteinase inhibitor-II	Plant proteinase inhibitors-|-Plant proteinase inhibitors	Wheat Germ Agglutinin (Isolectin 2); domain 1-|-Wheat Germ Agglutinin (Isolectin 2); domain 1	Solanum lycopersicum
1048	1p0v_A	455	Bifunctional P-450:NADPH-P450 reductase	Cytochrome P450	Cytochrome P450	Priestia megaterium
1049	1p0z_A	131	Sensor kinase citA	Sensory domain-like	PAS domain	Klebsiella pneumoniae
1050	1p1m_A	406	Hypothetical protein TM0936	N/A	Urease, subunit C, domain 1-|-Metal-dependent hydrolases	Thermotoga maritima
1051	1p2c_B	218	heavy chain VH+CH1 anti-lysozyme antibody F10.6.6	N/A	Immunoglobulins-|-Immunoglobulins	Mus musculus
1052	1p3m_A	135	Histone H3	Core histone-like	Histone, subunit A	Xenopus laevis
1053	1p3y_1	194	MrsD protein	N/A	Flavin prenyltransferase-like	Bacillus sp. HIL-Y85/54728
1054	1p53_A	266	Intercellular adhesion molecule-1	N/A	Immunoglobulins-|-Immunoglobulins-|-Immunoglobulins	Homo sapiens
1055	1p5u_B	149	F1 capsule antigen	Bacterial adhesin-like	Fimbrial-type adhesion domain	Yersinia pestis
1056	1p65_A	73	nucleocapsid protein	N/A	Helix Hairpins	Porcine reproductive and respiratory syndrome virus
1057	1p68_A	102	De novo designed protein S-824	N/A	Designed four-helix bundle protein	Escherichia coli
1058	1p7c_A	343	Thymidine kinase	P-loop nucleotide/nucleoside kinase-like	P-loop containing nucleotide triphosphate hydrolases	Human alphaherpesvirus 1 strain 17
1059	1p8q_A	314	Arginase 1	Arginase/deacetylase-like	Ureohydrolase domain	Rattus norvegicus
1060	1p9m_C	201	Interleukin-6 receptor alpha chain	Fibronectin type III-|-Fibronectin type III	Immunoglobulins-|-Immunoglobulins	Homo sapiens
1061	1p9y_A	121	Trigger factor	Trigger factor ribosome-binding domain	Trigger factor ribosome-binding domain	Escherichia coli
1062	1paq_A	189	Translation initiation factor eIF-2B epsilon subunit	N/A	Serine Threonine Protein Phosphatase 5, Tetratricopeptide repeat	Saccharomyces cerevisiae
1063	1pau_B	102	APOPAIN	Caspase-like	Caspase-like	Homo sapiens
1064	1pbh_A	317	PROCATHEPSIN B	Cysteine proteinases	Cysteine proteinases	Homo sapiens
1065	1pbo_A	159	ODORANT BINDING PROTEIN	Lipocalins	Calycin beta-barrel core domain	Bos taurus
1066	1pc0_A	61	Hypothetical protein AF1917	Rof/RNase P subunit-like	N/A	Archaeoglobus fulgidus
1067	1pcn_A	93	PORCINE PANCREATIC PROCOLIPASE B	Colipase-like-|-Colipase-like	Lipase, subunit A	Sus scrofa
1068	1pcp_A	106	PORCINE SPASMOLYTIC PROTEIN	Trefoil-|-Trefoil	Spasmolytic Protein, domain 1-|-Spasmolytic Protein, domain 1	Sus scrofa
1069	1pcv_A	205	osmotin	N/A	Thaumatin	Nicotiana tabacum
1070	1pd3_A	58	Nonstructural protein NS2	N/A	Helix Hairpins	Influenza A virus
1071	1pdx_A	106	PROTEIN (PUTIDAREDOXIN)	2Fe-2S ferredoxin-like	Beta-grasp domain	Pseudomonas putida
1072	1pea_A	385	AMIDASE OPERON	Type 1 solute binding protein-like	Response regulator-|-Response regulator	Pseudomonas aeruginosa
1073	1pem_A	714	Ribonucleoside-diphosphate reductase 2 alpha chain	R1 subunit of ribonucleotide reductase N-terminal domain-|-PFL-like glycyl radical enzymes	Anaerobic Ribonucleotide-triphosphate Reductase Large Chain-|-50s Ribosomal Protein L19e, Chain O, domain 1	N/A
1074	1pex_A	207	COLLAGENASE-3	N/A	Hemopexin-like domain	Homo sapiens
1075	1pfj_A	108	TFIIH basal transcription factor complex p62 subunit	PH domain-like	Pleckstrin-homology domain (PH domain)/Phosphotyrosine-binding domain (PTB)	Homo sapiens
1076	1pfq_A	731	Dipeptidyl peptidase IV soluble form	DPP6 N-terminal domain-like-|-alpha/beta-Hydrolases	Dipeptidylpeptidase IV, N-terminal domain-|-Alpha/Beta hydrolase fold, catalytic domain	Homo sapiens
1077	1pfs_A	78	PF3 SINGLE-STRANDED DNA BINDING PROTEIN	N/A	Nucleic acid-binding proteins	Pseudomonas phage Pf3
1078	1pk4_A	79	PLASMINOGEN KRINGLE 4	Kringle-like	Plasminogen Kringle 4	Homo sapiens
1079	1pk8_A	422	rat synapsin I	N/A	ATP-grasp fold, A domain-|-Rossmann fold-|-ATP-grasp fold, B domain	Rattus norvegicus
1080	1pkg_A	329	c-kit protein	Protein kinase-like (PK-like)	Phosphorylase Kinase; domain 1-|-Transferase(Phosphotransferase) domain 1	Homo sapiens
1081	1pl6_A	356	Sorbitol dehydrogenase	N/A	Medium-chain alcohol dehydrogenases, catalytic domain-|-NAD(P)-binding Rossmann-like Domain	Homo sapiens
1082	1pla_A	97	PLASTOCYANIN	N/A	Cupredoxins - blue copper proteins	Petroselinum crispum
1083	1pm2_A	339	Ribonucleoside-diphosphate reductase 1 beta chain	Ferritin-like	Ribonucleotide Reductase, subunit A	Escherichia coli
1084	1pmr_A	80	DIHYDROLIPOYL SUCCINYLTRANSFERASE	N/A	RNA polymerase II/Efflux pump adaptor protein, barrel-sandwich hybrid domain	Escherichia coli
1085	1pmt_A	203	GLUTATHIONE TRANSFERASE	N/A	Glutaredoxin-|-Glutathione S-transferase Yfyf (Class Pi); Chain A, domain 2	Proteus mirabilis
1086	1pn4_A	280	Peroxisomal hydratase-dehydrogenase-epimerase	Thioesterase/thiol ester dehydrase-isomerase-like-|-Thioesterase/thiol ester dehydrase-isomerase-like	Hotdog Thioesterase -|-Hotdog Thioesterase	Candida tropicalis
1087	1pot_A	325	SPERMIDINE/PUTRESCINE-BINDING PROTEIN	N/A	Periplasmic binding protein-like II-|-Periplasmic binding protein-like II	Escherichia coli
1088	1pqh_A	143	Aspartate 1-decarboxylase	ADC-like	Barwin-like endoglucanases	Escherichia coli
1089	1pqs_A	77	Cell division control protein 24	N/A	Phosphatidylinositol 3-kinase Catalytic Subunit; Chain A, domain 1	Saccharomyces cerevisiae
1090	1pr0_A	239	Purine nucleoside phosphorylase DeoD-type	Purine and uridine phosphorylases	Nucleoside phosphorylase domain	Escherichia coli O157:H7
1091	1pr9_A	244	L-XYLULOSE REDUCTASE	N/A	NAD(P)-binding Rossmann-like Domain	Homo sapiens
1092	1prz_A	252	Ribosomal large subunit pseudouridine synthase D	Pseudouridine synthase	Pseudouridine synthase-|-Helix Hairpins	Escherichia coli
1093	1pse_A	69	PHOTOSYSTEM I ACCESSORY PROTEIN E	N/A	SH3 type barrels.	Synechococcus sp. PCC 7002
1094	1pst_M	296	PHOTOSYNTHETIC REACTION CENTER	Bacterial photosystem II reaction centre L and M subunits	Photosystem II protein D1-like-|-Photosystem II protein D1-like	Cereibacter sphaeroides
1095	1psz_A	303	PROTEIN (SURFACE ANTIGEN PSAA)	N/A	Nitrogenase molybdenum iron protein domain-|-Nitrogenase molybdenum iron protein domain	Streptococcus pneumoniae
1096	1puu_A	249	lectin I A chain	Ribosome inactivating proteins (RIP)	Ricin (A subunit), domain 1-|-Ricin (A Subunit), domain 2	Viscum album
1097	1pv5_A	264	Hypothetical protein ywqG	N/A	YwqG-like	Bacillus subtilis
1098	1pv9_A	348	Xaa-Pro dipeptidase	N/A	Creatinase/prolidase N-terminal domain-|-Creatinase/methionine aminopeptidase superfamily	Pyrococcus furiosus
1099	1pvg_A	418	DNA topoisomerase II	N/A	Histidine kinase-like ATPase, C-terminal domain-|-Ribosomal Protein S5; domain 2	Saccharomyces cerevisiae
1100	1pxs_A	249	Bacteriorhodopsin	G protein-coupled receptor-like	Rhodopsin 7-helix transmembrane proteins	Halobacterium salinarum
1101	1pxx_A	604	Prostaglandin G/H synthase 2	Heme-dependent peroxidases-|-EGF/Laminin-like	Laminin-|-Haem peroxidase domain superfamily, animal type	Mus musculus
1102	1pyo_A	167	Caspase-2	N/A	Rossmann fold	Homo sapiens
1103	1pz1_A	333	General stress protein 69	N/A	NADP-dependent oxidoreductase domain	Bacillus subtilis
1104	1pz5_B	220	Heavy chain of Fab (SYA/J6)	N/A	Immunoglobulins-|-Immunoglobulins	Mus musculus
1105	1pze_A	331	lactate dehydrogenase	LDH/MDH/AglA-like	NAD(P)-binding Rossmann-like Domain-|-Lactate dehydrogenase/glycoside hydrolase, family 4, C-terminal	Toxoplasma gondii ME49
1106	1q0r_A	298	aclacinomycin methylesterase	N/A	Alpha/Beta hydrolase fold, catalytic domain	Streptomyces purpurascens
1107	1q1l_A	401	Chorismate synthase	N/A	Chorismate synthase AroC	Aquifex aeolicus
1108	1q1r_A	431	Putidaredoxin reductase	N/A	FAD/NAD(P)-binding domain-|-FAD/NAD(P)-binding domain-|-FAD/NAD-linked reductase, C-terminal dimerisation domain	Pseudomonas putida
1109	1q24_A	350	cAMP-dependent Protein Kinase, alpha-catalytic subunit	Protein kinase-like (PK-like)	Transferase(Phosphotransferase) domain 1-|-Phosphorylase Kinase; domain 1	Bos taurus
1110	1q2y_A	140	similar to hypothetical proteins	N/A	Gcn5-related N-acetyltransferase (GNAT)	Bacillus subtilis
1111	1q2z_A	120	ATP-dependent DNA helicase II, 80 kDa subunit	C-terminal domain of Ku80	Ku, C-terminal domain	Homo sapiens
1112	1q33_A	292	ADP-ribose pyrophosphatase	N/A	Nucleoside Triphosphate Pyrophosphohydrolase	Homo sapiens
1113	1q38_A	89	Fibronectin	N/A	Immunoglobulins	Homo sapiens
1114	1q3a_A	165	Stromelysin-2	Metalloproteases (zincins) catalytic domain	Collagenase (Catalytic Domain)	Homo sapiens
1115	1q3o_A	109	Shank1	N/A	PDZ domain	Rattus norvegicus
1116	1q3t_A	236	Cytidylate kinase	N/A	P-loop containing nucleotide triphosphate hydrolases	Streptococcus pneumoniae
1117	1q3x_A	328	Mannan-binding lectin serine protease 2	Trypsin-like serine proteases-|-Sushi/CCP/SCR domain	Complement Module, domain 1-|-Trypsin-like serine proteases-|-Trypsin-like serine proteases	Homo sapiens
1118	1q40_A	201	MRNA TRANSPORT REGULATOR Mtr2	N/A	Nuclear Transport Factor 2; Chain: A,	Candida albicans
1119	1q4k_B	259	Serine/threonine-protein kinase PLK	Polo-box domain-|-Polo-box domain	POLO box domain-|-POLO box domain	Homo sapiens
1120	1q5d_A	419	P450 epoxidase	N/A	Cytochrome P450	Sorangium cellulosum
1121	1q5h_A	147	dUTP pyrophosphatase	dUTPase-like	Deoxyuridine triphosphatase (dUTPase)	Homo sapiens
1122	1q5r_H	294	proteasome beta-type subunit 1	Class II glutamine amidotransferases	Aminohydrolase, N-terminal nucleophile (Ntn) domain	Rhodococcus erythropolis
1123	1q6w_A	161	monoamine oxidase regulatory protein, putative	N/A	Hotdog Thioesterase	Archaeoglobus fulgidus DSM 4304
1124	1q72_H	223	Fab M82G2, Heavy chain	N/A	Immunoglobulins-|-Immunoglobulins	Mus musculus
1125	1q77_A	138	Hypothetical protein AQ_178	N/A	HUPs	Aquifex aeolicus
1126	1q80_A	174	Sarcoplasmic calcium-binding protein	EF-hand	EF-hand	N/A
1127	1q8y_A	373	SR protein kinase	Protein kinase-like (PK-like)	Phosphorylase Kinase; domain 1-|-Transferase(Phosphotransferase) domain 1	Saccharomyces cerevisiae
1128	1q95_A	310	Aspartate carbamoyltransferase catalytic chain	Aspartate/ornithine carbamoyltransferase-|-Aspartate/ornithine carbamoyltransferase	Aspartate/ornithine carbamoyltransferase-|-Aspartate/ornithine carbamoyltransferase	Escherichia coli
1129	1q9c_A	191	Son of sevenless protein	N/A	Histone, subunit A	Homo sapiens
1130	1q9h_A	437	cellobiohydrolase I catalytic domain	N/A	Glycoside hydrolase, family 7, domain	Rasamsonia emersonii
1131	1q9o_A	219	S45-2 Fab (IgG1k) light chain	Immunoglobulin (Ig) domain-like	Immunoglobulins-|-Immunoglobulins	Mus musculus
1132	1qal_A	721	COPPER AMINE OXIDASE	Amine oxidase N-terminal region-|-Amine oxidase N-terminal region-|-Copper amine oxidase domain N-|-amine oxidase catalytic domain	Copper amine oxidase-like, N-terminal domain-|-Nuclear Transport Factor 2; Chain: A, -|-Copper amine oxidase, catalytic domain-|-Nuclear Transport Factor 2; Chain: A,	Escherichia coli
1133	1qam_A	244	ERMC' METHYLTRANSFERASE	N/A	Vaccinia Virus protein VP39-|-rRNA adenine dimethylase, C-terminal domain	Bacillus subtilis
1134	1be3_J	62	CYTOCHROME BC1 COMPLEX	Subunit X (non-heme 7 kDa protein) of cytochrome bc1 complex (Ubiquinol-cytochrome c reductase)	Cytochrome b-c1 complex subunit 9	Bos taurus
1135	5nmi_B	423	Cytochrome b-c1 complex subunit 2, mitochondrial	LuxS/MPP-like metallohydrolase-|-LuxS/MPP-like metallohydrolase	Metalloenzyme, LuxS/M16 peptidase-like-|-Metalloenzyme, LuxS/M16 peptidase-like	Bos taurus
1136	1be3_H	78	CYTOCHROME BC1 COMPLEX	Non-heme 11 kDa protein of cytochrome bc1 complex (Ubiquinol-cytochrome c reductase)	Ubiquinol-cytochrome C reductase hinge domain	Bos taurus
1137	1qcw_A	410	FLAVOCYTOCHROME B2	FMN-linked oxidoreductases	Aldolase class I	Saccharomyces cerevisiae
1138	1qcy_A	193	I-DOMAIN OF INTEGRIN ALPHA1BETA1	vWA-like	von Willebrand factor, type A domain	Homo sapiens
1139	1qdq_A	253	CATHEPSIN B	Cysteine proteinases	Cysteine proteinases	Bos taurus
1140	1qez_A	173	PROTEIN (INORGANIC PYROPHOSPHATASE)	N/A	Inorganic pyrophosphatase	Sulfolobus acidocaldarius
1141	1qfw_L	114	ANTIBODY (ANTI ALPHA SUBUNIT) (LIGHT CHAIN)	N/A	Immunoglobulins	Mus musculus
1142	1qfw_H	117	ANTIBODY (ANTI ALPHA SUBUNIT) (HEAVY CHAIN)	N/A	Immunoglobulins	Mus musculus
1143	1qfw_M	108	ANTIBODY (ANTI BETA SUBUNIT) (LIGHT CHAIN)	N/A	Immunoglobulins	Mus musculus
1144	1qg3_A	195	PROTEIN (INTEGRIN BETA-4 SUBUNIT)	N/A	Immunoglobulins-|-Immunoglobulins	Homo sapiens
1145	1qgd_A	662	PROTEIN (TRANSKETOLASE)	Thiamin diphosphate-binding fold (THDP-binding)-|-Thiamin diphosphate-binding fold (THDP-binding)-|-TK C-terminal domain-like	Thiamin diphosphate (ThDP)-binding fold, Pyr/PP domains-|-Thiamin diphosphate (ThDP)-binding fold, Pyr/PP domains-|-Rossmann fold	Escherichia coli
1146	1qh4_A	380	CREATINE KINASE	N/A	ATP:guanido phosphotransferase, N-terminal domain-|-Glutamine synthetase/guanido kinase, catalytic domain	Gallus gallus
1147	1qhh_D	169	PROTEIN (PCRA (SUBUNIT))	N/A	Double Stranded RNA Binding Domain	Geobacillus stearothermophilus
1148	1qi3_A	429	PROTEIN (EXO-MALTOTETRAOHYDROLASE)	Glycosyl hydrolase domain-like-|-(Trans)glycosidases	Glycosidases-|-Golgi alpha-mannosidase II	Stutzerimonas stutzeri
1149	1qi7_A	253	PROTEIN (N-GLYCOSIDASE)	N/A	Ricin (A subunit), domain 1-|-Ricin (A Subunit), domain 2	Saponaria officinalis
1150	1qiu_A	264	ADENOVIRUS FIBRE	N/A	reovirus attachment protein sigma1; domain 1-|-Adenovirus pIV-related, attachment domain	Human adenovirus 2
1151	1qjd_A	571	FLAVOCYTOCHROME C3	N/A	Succinate dehydrogenase/fumarate reductase flavoprotein, catalytic domain-|-Flavocytochrome C3; Chain A-|-FAD/NAD(P)-binding domain	Shewanella frigidimarina
1152	1qjt_A	99	EPIDERMAL GROWTH FACTOR RECEPTOR SUBSTRATE SUBSTRATE 15, EPS15	N/A	EF-hand	Mus musculus
1153	1qkk_A	155	C4-DICARBOXYLATE TRANSPORT TRANSCRIPTIONAL REGULATORY PROTEIN	N/A	Response regulator	Sinorhizobium meliloti
1154	1qlb_A	656	FUMARATE REDUCTASE FLAVOPROTEIN SUBUNIT	N/A	FAD/NAD(P)-binding domain-|-Succinate dehydrogenase/fumarate reductase flavoprotein, catalytic domain-|-Fumarate reductase/succinate dehydrogenase flavoprotein-like, C-terminal domain-|-Ubiquitin-like (UB roll)	Wolinella succinogenes
1155	1qlm_A	316	METHENYLTETRAHYDROMETHANOPTERIN CYCLOHYDROLASE	N/A	Methenyltetrahydromethanopterin Cyclohydrolase; Chain A, domain 1-|-Methenyltetrahydromethanopterin Cyclohydrolase; Chain A, domain 2	Methanopyrus kandleri
1156	1qmh_A	347	RNA 3'-TERMINAL PHOSPHATE CYCLASE	N/A	RNA 3'-terminal phosphate cyclase domain-|-RNA 3'-terminal phosphate cyclase, insert domain	Escherichia coli K-12
1157	1qmj_A	132	BETA-GALACTOSIDE-BINDING LECTIN	N/A	Jelly Rolls	Gallus gallus
1158	1qn0_A	112	CYTOCHROME C3	Cytochrome c3-like	Cytochrome C3	Megalodesulfovibrio gigas
1159	1qn3_A	200	TRANSCRIPTION INITIATION FACTOR TFIID-1	TATA-box binding protein-like-|-TATA-box binding protein-like	TATA-Binding Protein-|-TATA-Binding Protein	Arabidopsis thaliana
1160	1qnd_A	123	NONSPECIFIC LIPID-TRANSFER PROTEIN	SCP2-like	SCP2 sterol-binding domain	Homo sapiens
1161	1qnz_H	119	0.5B ANTIBODY (HEAVY CHAIN)	N/A	Immunoglobulins	Mus musculus
1162	1qnz_L	112	0.5B ANTIBODY (LIGHT CHAIN)	N/A	Immunoglobulins	Mus musculus
1163	1qoz_A	207	ACETYL XYLAN ESTERASE	N/A	Alpha/Beta hydrolase fold, catalytic domain	Trichoderma reesei
1164	1qpg_A	415	3-PHOSPHOGLYCERATE KINASE	N/A	Phosphoglycerate kinase, N-terminal domain-|-Phosphoglycerate kinase, N-terminal domain	Saccharomyces cerevisiae
1165	1qqg_A	264	INSULIN RECEPTOR SUBSTRATE 1	N/A	Pleckstrin-homology domain (PH domain)/Phosphotyrosine-binding domain (PTB)-|-Pleckstrin-homology domain (PH domain)/Phosphotyrosine-binding domain (PTB)	Homo sapiens
1166	1qqp_1	213	PROTEIN (GENOME POLYPROTEIN)	N/A	Jelly Rolls	Foot-and-mouth disease virus
1167	1qs2_A	401	ADP-RIBOSYLTRANSFERASE	ADP-ribosylation-|-ADP-ribosylation	Toxin ADP-ribosyltransferase; Chain A, domain 1-|-Toxin ADP-ribosyltransferase; Chain A, domain 1	Bacillus cereus
1168	1qsm_A	152	HPA2 HISTONE ACETYLTRANSFERASE	N/A	Gcn5-related N-acetyltransferase (GNAT)	Saccharomyces cerevisiae
1169	1qtr_A	317	PROLYL AMINOPEPTIDASE	alpha/beta-Hydrolases	Alpha/Beta hydrolase fold, catalytic domain	Serratia marcescens
1170	1qu1_A	155	PROTEIN (INFLUENZA RECOMBINANT HA2 CHAIN)	Influenza hemagglutinin (stalk)	Hemagglutinin Ectodomain; Chain B	Influenza A virus
1171	1qua_A	197	ACUTOLYSIN-C	N/A	Collagenase (Catalytic Domain)	Deinagkistrodon acutus
1172	1qvi_A	840	Myosin heavy chain, striated muscle	Myosin s1 fragment N-terminal domain-|-P-loop motor domain	N/A	Argopecten irradians
1173	1qw2_A	102	conserved hypothetical protein TA1206	N/A	Hypothetical protein YunC	Thermoplasma acidophilum
1174	1qwd_A	177	Outer membrane lipoprotein blc	N/A	Calycin beta-barrel core domain	Escherichia coli
1175	1qwt_A	255	Interferon regulatory factor 3	N/A	Tumour Suppressor Smad4	Homo sapiens
1176	1qwz_A	235	NPQTN specific sortase B	N/A	Sortase	Staphylococcus aureus
1177	1qx7_D	85	Small conductance calcium-activated potassium channel protein 2	N/A	N/A	Rattus norvegicus
1178	1qx8_A	58	Regulatory protein ROP	ROP protein	Regulatory protein rop	Escherichia coli
1179	1qyi_A	384	hypothetical protein	N/A	HAD superfamily/HAD-like	Staphylococcus aureus subsp. aureus MW2
1180	1qzg_A	187	Protection of telomeres protein 1	N/A	Nucleic acid-binding proteins	Schizosaccharomyces pombe
1181	1r0e_A	391	Glycogen synthase kinase-3 beta	Protein kinase-like (PK-like)	Phosphorylase Kinase; domain 1-|-Transferase(Phosphotransferase) domain 1	Homo sapiens
1182	1r13_A	148	Pulmonary surfactant-associated protein A	N/A	Mannose-Binding Protein A, subunit A	Rattus norvegicus
1183	1r1a_3	238	HUMAN RHINOVIRUS 1A COAT PROTEIN (SUBUNIT VP3)	N/A	Jelly Rolls	Human rhinovirus 1A
1184	1r1n_A	309	Ferric-iron Binding Protein	Type 2 solute binding protein-like	Periplasmic binding protein-like II-|-Periplasmic binding protein-like II	Neisseria gonorrhoeae
1185	1r1p_A	100	GRB2-related adaptor protein 2	SH2 domain	SH2 domain	Mus musculus
1186	1r2f_A	319	PROTEIN (RIBONUCLEOTIDE REDUCTASE R2)	N/A	Ribonucleotide Reductase, subunit A	N/A
1187	1r2g_A	218	Apoptosis regulator Bcl-X	Bcl-2-like inhibitors of programmed cell death	Blc2-like	Homo sapiens
1188	1r3e_A	309	tRNA pseudouridine synthase B	N/A	Pseudouridine synthase-|-PUA domain	Thermotoga maritima
1189	1r45_A	204	Mono-ADP-ribosyltransferase C3	N/A	Toxin ADP-ribosyltransferase; Chain A, domain 1	Clostridium phage c-st
1190	1r4t_A	153	exoenzyme S	N/A	Virulence factor YopE uncharacterised domain	Pseudomonas aeruginosa
1191	1r4x_A	275	Coatomer gamma subunit	N/A	Coatomer, gamma subunit, appendage domain-|-TATA-Binding Protein	Homo sapiens
1192	1r5q_A	102	circadian oscillation regulator	N/A	KaiA/RbsU domain	Nostoc sp. PCC 7120 = FACHB-418
1193	1r77_A	103	Cell Wall Targeting Domain of Glycylglycine Endopeptidase ALE-1	N/A	SH3 Domains	Staphylococcus capitis
1194	1r7r_A	816	Transitional endoplasmic reticulum ATPase	ADC-like-|-Cdc48 domain 2-like	Barwin-like endoglucanases-|-Vcp-like ATPase; Chain A, domain 2-|-P-loop containing nucleotide triphosphate hydrolases-|-Helicase, Ruva Protein; domain 3-|-P-loop containing nucleotide triphosphate hydrolases-|-Helicase, Ruva Protein; domain 3	Mus musculus
1195	1r7t_A	283	Glycoprotein-fucosylgalactoside alpha-N-acetylgalactosaminyltransferase	Nucleotide-diphospho-sugar transferases	Spore Coat Polysaccharide Biosynthesis Protein SpsA; Chain A	Homo sapiens
1196	1r89_A	437	tRNA nucleotidyltransferase	N/A	CCA tRNA nucleotidyltransferase, domain 2-|-Beta Polymerase, domain 2-|-Poly(A) polymerase predicted RNA binding domain-|-Archaeal tRNA CCA-adding enzyme catalytic domain	Archaeoglobus fulgidus
1197	1r8l_A	399	endo-beta-1,4-galactanase	(Trans)glycosidases	Glycosidases	Bacillus licheniformis
1198	1r8o_A	96	Kunitz trypsin inhibitor	N/A	N/A	Copaifera langsdorffii
1199	1r8u_B	100	CREB-binding protein	N/A	TAZ domain	Mus musculus
1200	1r8w_A	787	glycerol dehydratase	PFL-like glycyl radical enzymes	Anaerobic Ribonucleotide-triphosphate Reductase Large Chain	Clostridium butyricum
1201	1r9y_A	430	Cytosine deaminase	Composite domain of metallo-dependent hydrolases-|-Metallo-dependent hydrolases	Urease, subunit C, domain 1-|-Metal-dependent hydrolases	Escherichia coli
1202	1ra4_A	120	50S ribosomal protein L7Ae	L30e-like	Ribosomal protein L30/S12	Methanocaldococcus jannaschii
1203	1ra6_A	461	Genome polyprotein	N/A	Reverse transcriptase/Diguanylate cyclase domain-|-Mitochondrial Import Receptor Subunit Tom20; Chain A	Human poliovirus 1 Mahoney
1204	1rbl_M	109	RIBULOSE 1,5 BISPHOSPHATE CARBOXYLASE/OXYGENASE (SMALL CHAIN)	RuBisCO small subunit	Ribulose bisphosphate carboxylase, small subunit	Synechococcus elongatus PCC 6301
1205	1rd5_A	262	Tryptophan synthase alpha chain, chloroplast	N/A	Aldolase class I	Zea mays
1206	1rds_A	105	RIBONUCLEASE MS	N/A	Microbial ribonucleases	Aspergillus phoenicis
1207	1reo_A	486	AHPLAAO	N/A	Polyamine Oxidase; Chain A, domain 2-|-FAD/NAD(P)-binding domain-|-Guanine Nucleotide Dissociation Inhibitor, domain 1	Gloydius halys
1208	1rer_A	391	Structural polyprotein	Viral glycoprotein central and dimerisation domains-|-E set domains	Tick-borne Encephalitis virus Glycoprotein, domain 1-|-Immunoglobulin-like	Semliki Forest virus
1209	1rfj_A	149	calmodulin	N/A	EF-hand-|-EF-hand	Solanum tuberosum
1210	1rgy_A	360	beta-lactamase	N/A	DD-peptidase/beta-lactamase superfamily	Citrobacter freundii
1211	3s9d_A	168	Interferon alpha-2	4-helical cytokines	Growth Hormone; Chain: A;	Homo sapiens
1212	1rhh_B	239	Fab X5, heavy chain	N/A	Immunoglobulins-|-Immunoglobulins	Homo sapiens
1213	1rhz_A	436	Preprotein translocase secY subunit	SecY-like	SecY subunit domain	Methanocaldococcus jannaschii
1214	1riy_A	90	Hu DNA-binding protein	N/A	IHF-like DNA-binding proteins	Thermotoga maritima
1215	1rj5_A	261	Carbonic anhydrase XIV	Carbonic anhydrase	Alpha carbonic anhydrase	Mus musculus
1216	1rj9_A	304	Signal Recognition Protein	N/A	SRP54, nucleotide-binding domain-|-P-loop containing nucleotide triphosphate hydrolases	Thermus aquaticus
1217	1rjl_A	212	Fab H6831 L-chain	N/A	Immunoglobulins-|-Immunoglobulins	Mus musculus
1218	1rk8_C	58	Within the bgcn gene intron protein	N/A	N/A	Drosophila melanogaster
1219	1rku_A	206	homoserine kinase	N/A	HAD superfamily/HAD-like-|-thrh gene product, domain 2	Pseudomonas aeruginosa PAO1
1220	1rlw_A	126	PHOSPHOLIPASE A2	C2 domain (calcium/lipid-binding domain calb)	C2 domain	Homo sapiens
1221	1rmj_A	107	Insulin-like growth factor binding protein 6	N/A	Thyroglobulin type-1	Homo sapiens
1222	1rmz_A	159	Macrophage metalloelastase	Metalloproteases (zincins) catalytic domain	Collagenase (Catalytic Domain)	Homo sapiens
1223	1rn7_A	122	Cystatin D	Cystatin/monellin	Nuclear Transport Factor 2; Chain: A,	Homo sapiens
1224	1rp5_A	702	penicillin-binding protein 2x	Penicillin-binding protein 2x (pbp-2x) c-terminal domain-|-Penicillin-binding protein 2x (pbp-2x) c-terminal domain-|-Penicillin binding protein dimerisation domain-|-beta-lactamase/transpeptidase-like	Ubiquitin Ligase Nedd4; Chain: W; -|-Penicillin-binding protein 2a (Domain 2)-|-Alpha-Beta Plaits-|-DD-peptidase/beta-lactamase superfamily	Streptococcus pneumoniae
1225	1rp8_A	405	Alpha-amylase type 1 isozyme	Glycosyl hydrolase domain-like-|-(Trans)glycosidases	Glycosidases-|-Golgi alpha-mannosidase II	Hordeum vulgare
1226	1rqb_A	539	transcarboxylase 5S subunit	N/A	Aldolase class I	Propionibacterium freudenreichii subsp. shermanii
1227	1rsg_A	516	FMS1 protein	N/A	FAD/NAD(P)-binding domain-|-Polyamine Oxidase; Chain A, domain 2	Saccharomyces cerevisiae
1228	1rtv_A	184	dTDP-4-dehydrorhamnose 3,5-epimerase	RmlC-like cupins	Jelly Rolls	Pseudomonas aeruginosa
1229	1ru3_A	732	Acetyl-CoA synthase	N/A	Carbon monoxide dehydrogenase alpha subunit. Chain M, domain 1-|-Rossmann fold-|-Bifunctional carbon monoxide dehydrogenase/acetyl-coa synthase(codh/acs), Chain M, domain 3-|-Carbon monoxide dehydrogenase alpha subunit. Chain D, domain 4-|-Bifunctional carbon monoxide dehydrogenase/acetyl-coa synthase(codh/acs), Chain M, domain 5	Carboxydothermus hydrogenoformans
1230	1ruz_H	328	hemagglutinin	Influenza hemagglutinin domain-like	Hemagglutinin Chain A, Domain 2-|-Haemagglutinin, alpha/beta domain, HA1 chain	Influenza A virus (A/South Carolina/1/1918(H1N1))
1231	1rwk_A	178	Interleukin-1 beta convertase	N/A	Rossmann fold	Homo sapiens
1232	1rwt_A	232	Chlorophyll A-B binding protein, chloroplast	N/A	Chlorophyll a/b binding protein domain	Spinacia oleracea
1233	1rxd_A	159	protein tyrosine phosphatase type IVA, member 1; Protein tyrosine phosphatase IVA1	(Phosphotyrosine protein) phosphatases II	Protein tyrosine phosphatase superfamily	Homo sapiens
1234	1ryb_A	205	CRS2	Peptidyl-tRNA hydrolase-like	Peptidyl-tRNA hydrolase	Zea mays
1235	1ryt_A	190	RUBRERYTHRIN	Ferritin-like-|-Rubredoxin-like	Ferritin, core subunit, four-helix bundle-|-Rubrerythrin, domain 2	Desulfovibrio vulgaris str. Hildenborough
1236	1rzu_A	485	Glycogen synthase 1	N/A	Glycogen Phosphorylase B;-|-Glycogen Phosphorylase B;	Agrobacterium tumefaciens
1237	1s04_A	110	hypothetical protein PF0455	N/A	Hypothetical protein.	Pyrococcus furiosus
1238	1s05_A	129	Cytochrome c-556	N/A	Cytochrome c/b562	Rhodopseudomonas palustris
1239	1s12_A	94	hypothetical protein TM1457	N/A	Cysteine protease Prp	Thermotoga maritima
1240	1s18_A	331	apyrase	Apyrase-like	Apyrase	Homo sapiens
1241	1s28_A	132	ORF1	N/A	Yope Regulator; Chain: A,	Pseudomonas savastanoi pv. phaseolicola
1242	1s29_A	92	La protein	N/A	Winged helix-like DNA-binding domain superfamily/Winged helix DNA-binding domain	Trypanosoma brucei
1243	1s2n_A	284	extracellular subtilisin-like serine proteinase	Subtilisin-like	Peptidase S8/S53 domain	Vibrio sp. PA-44
1244	1s3k_L	219	HU3S193 Fab fragment, light chain	N/A	Immunoglobulins-|-Immunoglobulins	Mus musculus
1245	1s70_A	330	Serine/threonine protein phosphatase PP1-beta (or delta) catalytic subunit	N/A	Metallo-dependent phosphatases	Homo sapiens
1246	1s72_Q	96	50S ribosomal protein L21e	Translation proteins SH3-like KOW motif containing domain	Ribosomal protein L21	Haloarcula marismortui
1247	1s72_T	120	50S ribosomal protein L24P	Translation proteins SH3-like KOW motif containing domain	SH3 type barrels.	Haloarcula marismortui
1248	1s7k_A	182	acetyl transferase	Acyl-CoA N-acyltransferases (Nat)	Gcn5-related N-acetyltransferase (GNAT)	Salmonella enterica subsp. enterica serovar Typhimurium str. LT2
1249	1s7z_A	117	Gene 0.3 protein	N/A	DNA mimic ocr	Escherichia phage T7
1250	1s8g_A	121	Phospholipase A2 homolog	Phospholipase A2 PLA2	Phospholipase A2 domain	Agkistrodon contortrix laticinctus
1251	1s8n_A	205	putative antiterminator	N/A	Response regulator-|-Winged helix-like DNA-binding domain superfamily/Winged helix DNA-binding domain	Mycobacterium tuberculosis H37Rv
1252	1sb7_A	368	tRNA pseudouridine synthase D	Pseudouridine synthase	TruD, catalytic domain-|-TruD, insertion domain	Escherichia coli
1253	1sbh_A	275	SUBTILISIN 8397+1	Subtilisin-like	Peptidase S8/S53 domain	Bacillus amyloliquefaciens
1254	1sbn_I	70	EGLIN C	CI-2 serine protease inhibitor-like	Trypsin Inhibitor V, subunit A	Hirudo medicinalis
1255	1sbo_A	110	Putative anti-sigma factor antagonist TM1442	SpoIIaa-like	STAS domain	Thermotoga maritima
1256	1scj_B	71	SUBTILISIN E	N/A	Peptidase S8 propeptide/proteinase inhibitor I9	Bacillus subtilis
1257	1sdd_A	306	Coagulation factor V	N/A	Cupredoxins - blue copper proteins-|-Cupredoxins - blue copper proteins	Bos taurus
1258	1se6_A	406	putative cytochrome P450	Cytochrome P450	Cytochrome P450	Streptomyces coelicolor A3(2)
1259	1se9_A	126	ubiquitin family	N/A	Phosphatidylinositol 3-kinase Catalytic Subunit; Chain A, domain 1	Arabidopsis thaliana
1260	1sed_A	117	Hypothetical protein yhaI	N/A	YhaI-like	Bacillus subtilis
1261	1sek_A	378	SERPIN K	N/A	Antithrombin, subunit I, domain 2-|-Alpha-1-antitrypsin, domain 1	Manduca sexta
1262	1sf8_A	126	Chaperone protein htpG	N/A	Heat shock protein 90, C-terminal domain	Escherichia coli
1263	1sfx_A	109	Conserved hypothetical protein AF2008	N/A	Winged helix-like DNA-binding domain superfamily/Winged helix DNA-binding domain	Archaeoglobus fulgidus DSM 4304
1264	1sgf_A	240	NERVE GROWTH FACTOR	N/A	Trypsin-like serine proteases-|-Trypsin-like serine proteases	Mus musculus
1265	1sgm_A	191	Putative HTH-type transcriptional regulator yxaF	N/A	Tetracycline Repressor, domain 2	Bacillus subtilis
1266	1shl_A	245	Caspase-7	Caspase-like	Rossmann fold	Homo sapiens
1267	1shz_C	233	Rho guanine nucleotide exchange factor 1	Regulator of G-protein signaling RGS	Regulator of G-protein Signalling 4, domain 2	Homo sapiens
1268	1six_A	174	Deoxyuridine 5'-triphosphate nucleotidohydrolase	N/A	Deoxyuridine triphosphatase (dUTPase)	Mycobacterium tuberculosis
1269	1sjv_A	114	r9	N/A	Immunoglobulins	Lama glama
1270	1sjw_A	144	nogalonic acid methyl ester cyclase	N/A	Nuclear Transport Factor 2; Chain: A,	Streptomyces nogalater
1271	1sjx_A	122	immunoglobulin VH domain	N/A	Immunoglobulins	Lama glama
1272	1skx_A	313	Orphan nuclear receptor PXR	Nuclear receptor ligand-binding domain	Retinoid X Receptor	Homo sapiens
1273	1slj_A	96	Ribonuclease E	Nucleic acid-binding proteins-|-Ribonuclease H-like	Nucleic acid-binding proteins	Escherichia coli
1274	1slu_A	142	ECOTIN	Ecotin trypsin inhibitor	Ecotin	Escherichia coli
1275	1sm2_A	264	Tyrosine-protein kinase ITK/TSK	N/A	Phosphorylase Kinase; domain 1-|-Transferase(Phosphotransferase) domain 1	Homo sapiens
1276	1sm4_A	296	chloroplast ferredoxin-NADP+ oxidoreductase	N/A	Translation factors-|-Nucleotide-binding domain of ferredoxin-NADP reductase (FNR) module	Capsicum annuum
1277	1sng_A	370	COG4826: Serine protease inhibitor	N/A	Alpha-1-antitrypsin, domain 1-|-Antithrombin, subunit I, domain 2	Thermobifida fusca
1278	1sny_A	267	sniffer CG10964-PA	N/A	NAD(P)-binding Rossmann-like Domain	Drosophila melanogaster
1279	1sox_A	466	SULFITE OXIDASE	Oxidoreductase molybdopterin-binding domain-|-E set domains	Cytochrome b5-like heme/steroid binding domain-|-Oxidoreductase, molybdopterin-binding domain-|-Immunoglobulin-like	Gallus gallus
1280	1sq6_A	253	uridine phosphorylase, putative	Purine and uridine phosphorylases	Nucleoside phosphorylase domain	Plasmodium falciparum 3D7
1281	1sqn_A	261	progesterone receptor	Nuclear receptor ligand-binding domain	Retinoid X Receptor	Homo sapiens
1282	1sqw_A	188	Saccharomyces cerevisiae Nip7p homolog	N/A	Nuclear Transport Factor 2; Chain: A, -|-PUA domain	Homo sapiens
1283	1ss6_A	102	NSFL1 cofactor p47	N/A	SEP domain	Homo sapiens
1284	1ssd_A	247	Triosephosphate isomerase	Triosephosphate isomerase (TIM)	Aldolase class I	Gallus gallus
1285	1stm_A	157	SATELLITE PANICUM MOSAIC VIRUS	N/A	Satellite virus coat domain	Panicum mosaic satellite virus
1286	1sto_A	213	OROTATE PHOSPHORIBOSYLTRANSFERASE	PRTase-like	Rossmann fold	N/A
1287	1suu_A	312	DNA gyrase subunit A	N/A	DNA gyrase/topoisomerase IV, subunit A, C-terminal	Borreliella burgdorferi
1288	1sva_1	361	SIMIAN VIRUS 40	N/A	Capsid protein VP1,Polyomavirus	N/A
1289	1swv_A	267	phosphonoacetaldehyde hydrolase	N/A	HAD superfamily/HAD-like-|-Putative phosphatase; domain 2	Bacillus cereus
1290	1sxw_A	184	Nitrophorin 4	Lipocalins	Calycin beta-barrel core domain	Rhodnius prolixus
1291	1t08_A	519	Beta-catenin	ARM repeat-like	Leucine-rich Repeat Variant	Homo sapiens
1292	1t17_A	148	conserved hypothetical protein	N/A	START domain	Caulobacter vibrioides CB15
1293	1t1e_A	552	kumamolisin	Subtilisin-like	Peptidase S8/S53 domain	Bacillus sp. MN-32
1294	1t1u_A	639	Choline O-acetyltransferase	N/A	Chloramphenicol acetyltransferase-like domain-|-Choline/Carnitine o-acyltransferase, domain 2	Rattus norvegicus
1295	1t3q_B	788	quinoline 2-oxidoreductase large subunit	N/A	Aldehyde oxidase/xanthine dehydrogenase, a/b hammerhead-|-Aldehyde oxidase/xanthine dehydrogenase, molybdopterin binding domain-|-Aldehyde oxidase/xanthine dehydrogenase, molybdopterin binding domain	Pseudomonas putida
1296	1t3q_C	288	quinoline 2-oxidoreductase medium subunit	N/A	Uridine Diphospho-n-acetylenolpyruvylglucosamine Reductase, domain 2-|-Uridine Diphospho-n-acetylenolpyruvylglucosamine Reductase; domain 3-|-CO dehydrogenase flavoprotein, C-terminal domain	Pseudomonas putida
1297	1t50_A	58	Attractin	N/A	Attractin	Aplysia californica
1298	1t5e_A	360	Multidrug resistance protein mexA	N/A	Efflux pump adaptor protein, beta barrel domain-|-RNA polymerase II/Efflux pump adaptor protein, barrel-sandwich hybrid domain-|-Helix hairpin bin	Pseudomonas aeruginosa
1299	1t77_A	414	Lipopolysaccharide-responsive and beige-like anchor protein	N/A	Pleckstrin-homology domain (PH domain)/Phosphotyrosine-binding domain (PTB)-|-BEACH domain	Homo sapiens
1300	1t7l_A	766	5-methyltetrahydropteroyltriglutamate--homocysteine methyltransferase	N/A	TIM Barrel-|-TIM Barrel	Thermotoga maritima
1301	1t7v_A	278	Zinc-alpha-2-glycoprotein	N/A	MHC class I-like antigen recognition-like-|-Immunoglobulins	Homo sapiens
1302	1t8q_A	336	Glycerophosphoryl diester phosphodiesterase, periplasmic	PLC-like phosphodiesterases	Phosphatidylinositol (PI) phosphodiesterase	Escherichia coli
1303	1t8u_A	272	heparan sulfate D-glucosaminyl 3-O-sulfotransferase 3A1	P-loop nucleotide/nucleoside kinase-like	P-loop containing nucleotide triphosphate hydrolases	Homo sapiens
1304	1t92_A	116	General secretion pathway protein G	N/A	Glycoprotein, Type 4 Pilin	Klebsiella pneumoniae
1305	1t9j_A	163	DNA endonuclease I-CreI	Homing endonucleases	Homing endonucleases	Chlamydomonas reinhardtii
1306	1tac_A	86	TAT PROTEIN	N/A	Tat domain	Human immunodeficiency virus 1
1307	1taq_A	832	TAQ DNA POLYMERASE	Nucleotide cyclase/DNA polymerase palm domain-like-|-5' to 3' exonuclease C-terminal subdomain-|-PIN domain-like-|-Ribonuclease H-like	5'-nuclease-|-5' to 3' exonuclease, C-terminal subdomain-|-Ribonuclease H-like superfamily/Ribonuclease H-|-Taq DNA Polymerase; Chain T, domain 4-|-Alpha-Beta Plaits-|-5' to 3' exonuclease, C-terminal subdomain	Thermus aquaticus
1308	1tce_A	107	SHC	SH2 domain	SH2 domain	Homo sapiens
1309	1tcu_A	287	purine-nucleoside phosphorylase	Purine and uridine phosphorylases	Nucleoside phosphorylase domain	Schistosoma mansoni
1310	1tdg_A	265	Beta-lactamase SHV-1	beta-lactamase/transpeptidase-like	DD-peptidase/beta-lactamase superfamily	Klebsiella pneumoniae
1311	1tdp_A	111	carnobacteriocin B2 immunity protein	N/A	Ta0600-like	Carnobacterium maltaromaticum
1312	1tet_H	210	IGG1 TE33 FAB (HEAVY CHAIN)	N/A	Immunoglobulins-|-Immunoglobulins	Mus musculus
1313	1tex_A	287	Stf0 Sulfotransferase	N/A	P-loop containing nucleotide triphosphate hydrolases	Mycolicibacterium smegmatis
1314	1tff_A	234	Ubiquitin thiolesterase protein OTUB2	N/A	Peptidase C65 Otubain, subdomain 1-|-Peptidase C65 Otubain, subdomain 2	Homo sapiens
1315	1tfg_A	112	TRANSFORMING GROWTH FACTOR, BETA 2	Cystine-knot cytokines	Cystine-knot cytokines	Homo sapiens
1316	7cth_A	495	Core protein	N/A	N/A	Dengue virus type 2
1317	1tgr_A	52	Insulin-like growth factor IA	Insulin-like	Insulin-like	Homo sapiens
1318	1thm_A	279	THERMITASE	Subtilisin-like	Peptidase S8/S53 domain	Thermoactinomyces vulgaris
1319	1thx_A	115	THIOREDOXIN	N/A	Glutaredoxin	Nostoc sp. PCC 7120 = FACHB-418
1320	1ti8_A	314	hemagglutinin	Influenza hemagglutinin domain-like	Hemagglutinin Chain A, Domain 2-|-Haemagglutinin, alpha/beta domain, HA1 chain	Influenza A virus
1321	1tin_A	69	TRYPSIN INHIBITOR V	N/A	Trypsin Inhibitor V, subunit A	Cucurbita maxima
1322	1tiv_A	86	HIV-1 TRANSACTIVATOR PROTEIN	N/A	Tat domain	Human immunodeficiency virus 1
1323	1tk9_A	188	Phosphoheptose isomerase 1	N/A	Glucose-6-phosphate isomerase like protein; domain 1	Campylobacter jejuni
1324	1tks_A	204	3,4-dihydroxy-2-butanone 4-phosphate synthase	N/A	DHBP synthase	Candida albicans SC5314
1325	1tll_A	688	Nitric-oxide synthase, brain	Riboflavin synthase domain-like-|-Ferredoxin reductase-like C-terminal NADP-linked domain	Flavodoxin domain-|-NADPH-cytochrome p450 Reductase; Chain A, domain 3-|-Translation factors-|-Nucleotide-binding domain of ferredoxin-NADP reductase (FNR) module	Rattus norvegicus
1326	1tm0_A	350	PROLINE RACEMASE	N/A	Diaminopimelate Epimerase; Chain A, domain 1-|-Diaminopimelate Epimerase; Chain A, domain 1	Brucella melitensis bv. 1 str. 16M
1327	1tme_4	71	THEILER'S MURINE ENCEPHALOMYELITIS VIRUS (SUBUNIT VP4)	N/A	N/A	Theiler's encephalomyelitis virus (STRAIN DA)
1328	1tmf_3	232	THEILER'S MURINE ENCEPHALOMYELITIS VIRUS (SUBUNIT VP3)	N/A	Jelly Rolls	Theiler's encephalomyelitis virus
1329	1to9_A	260	THI-4 protein	N/A	Heme oxygenase-like	Bacillus subtilis
1330	1toa_A	313	PROTEIN (PERIPLASMIC BINDING PROTEIN TROA)	N/A	Nitrogenase molybdenum iron protein domain-|-Nitrogenase molybdenum iron protein domain	Treponema pallidum
1331	1tpm_A	50	TISSUE-TYPE PLASMINOGEN ACTIVATOR	FnI-like domain	Complement Module, domain 1	Homo sapiens
1332	1tpz_A	422	interferon-inducible GTPase	Ras-like P-loop GTPases	P-loop containing nucleotide triphosphate hydrolases	Mus musculus
1333	1tqq_A	471	Outer membrane protein tolC	Outer membrane efflux proteins (OEP)	Outer membrane efflux proteins (OEP)	Escherichia coli
1334	1tqx_A	227	D-ribulose-5-phosphate 3-epimerase, putative	N/A	Aldolase class I	Plasmodium falciparum 3D7
1335	1tqy_B	415	Actinorhodin polyketide putative beta-ketoacyl synthase 2	N/A	Thiolase/Chalcone synthase-|-Thiolase/Chalcone synthase	Streptomyces coelicolor A3(2)
1336	1tr2_A	1066	VINCULIN ISOFORM 1	alpha-Catenin/Vinculin-like-|-alpha-Catenin/Vinculin-like	Vinculin, Vh2 four-helix bundle-|-Vinculin, Vh2 four-helix bundle-|-Vinculin, Vh2 four-helix bundle-|-Alpha-catenin/vinculin-like-|-Alpha-catenin/vinculin-like	Homo sapiens
1337	1trr_A	107	PROTEIN (TRP REPRESSOR)	TrpR-like	TrpR-like	Escherichia coli
1338	1tsr_A	219	PROTEIN (P53 TUMOR SUPPRESSOR)	p53-like transcription factors	Immunoglobulin-like	Homo sapiens
1339	1tu9_A	134	hypothetical protein PA3967	N/A	Globins	Pseudomonas aeruginosa PAO1
1340	1tue_A	212	Replication protein E1	RecA-like P-loop NTPases	P-loop containing nucleotide triphosphate hydrolases	Human papillomavirus type 18
1341	1tvi_A	172	Hypothetical UPF0054 protein TM1509	N/A	Metalloproteases ("zincins"), catalytic domain	Thermotoga maritima
1342	1tx9_A	151	Scaffolding protein D	N/A	Scaffold protein D	Sinsheimervirus phiX174
1343	1txf_A	258	Glutamate receptor, ionotropic kainate 1	Type 2 solute binding protein-like	Periplasmic binding protein-like II-|-Periplasmic binding protein-like II	Rattus norvegicus
1344	1txj_A	171	translationally controlled tumour-associated protein (TCTP) from Plasmodium knowlesi, PKN_PFE0545c	N/A	Metal Binding Protein, Guanine Nucleotide Exchange Factor; Chain A	Plasmodium knowlesi
1345	1txq_A	93	Dynactin 1	Cap-Gly domain	CAP Gly-rich-like domain	Homo sapiens
1346	1tzd_A	275	Inositol-trisphosphate 3-kinase A	N/A	Inositol polyphosphate kinase	Rattus norvegicus
1347	1tzz_A	392	Hypothetical protein L1841	Enolase C-terminal domain-like-|-Enolase N-terminal domain-like	Enolase-like, N-terminal domain-|-Enolase-like C-terminal domain	Bradyrhizobium japonicum
1348	1u0e_A	564	Glucose-6-phosphate isomerase	N/A	Glucose-6-phosphate isomerase like protein; domain 1-|-Glucose-6-phosphate isomerase like protein; domain 1-|-Phosphoglucose isomerase, C-terminal domain	Mus musculus
1349	1u1z_A	168	(3R)-hydroxymyristoyl-[acyl carrier protein] dehydratase	N/A	Hotdog Thioesterase	Pseudomonas aeruginosa
1350	1u2c_A	246	Dystroglycan	N/A	Immunoglobulins-|-Dystroglycan, domain 2	Mus musculus
1351	1u41_A	106	Nuclear factor NF-kappa-B p105 subunit	E set domains	Immunoglobulins	Mus musculus
1352	1u4h_A	188	Heme-based Methyl-accepting Chemotaxis Protein	Ligand-binding domain in the NO signalling and Golgi transport	H-NOX domain	Caldanaerobacter subterraneus subsp. tengcongensis
1353	1u4o_A	321	L-lactate dehydrogenase	LDH/MDH/AglA-like	NAD(P)-binding Rossmann-like Domain-|-Lactate dehydrogenase/glycoside hydrolase, family 4, C-terminal	Plasmodium falciparum
1354	1u69_A	163	hypothetical protein	N/A	2,3-Dihydroxybiphenyl 1,2-Dioxygenase, domain 1	Pseudomonas aeruginosa PAO1
1355	1u6g_A	776	Cullin homolog 1	Winged helix DNA-binding domain-|-Winged helix DNA-binding domain-|-Cullin repeat-like	Cullin Repeats-|-Cullin Repeats-|-Cullin Repeats-|-Cullin Repeats-|-Ring Box Chain A; domain 5-|-Winged helix-like DNA-binding domain superfamily/Winged helix DNA-binding domain-|-Winged helix-like DNA-binding domain superfamily/Winged helix DNA-binding domain	Homo sapiens
1356	1u6z_A	513	Exopolyphosphatase	N/A	ATPase, nucleotide binding domain-|-Exopolyphosphatase. Domain 2-|-Hypothetical protein af1432-|-Alpha-Beta Plaits	Escherichia coli
1357	1u7i_A	136	hypothetical protein	N/A	Signal recognition particle alu RNA binding heterodimer, srp9/1-|-Signal recognition particle alu RNA binding heterodimer, srp9/1	Pseudomonas aeruginosa PAO1
1358	1u89_A	139	Talin 1	I/LWEQ domain-like	Alpha-catenin/vinculin-like	Mus musculus
1359	1u8b_A	133	Ada polyprotein	Ada DNA repair protein N-terminal domain (N-Ada 10)	DNA Methylphosphotriester Repair Domain-|-Homeodomain-like	Escherichia coli
1360	1u8f_O	335	Glyceraldehyde-3-phosphate dehydrogenase, liver	N/A	NAD(P)-binding Rossmann-like Domain-|-Dihydrodipicolinate Reductase; domain 2	Homo sapiens
1361	1uad_C	99	Exocyst complex component Sec5	N/A	Immunoglobulins	Rattus norvegicus
1362	1ubd_C	124	PROTEIN (YY1 ZINC FINGER DOMAIN)	N/A	Classic Zinc Finger-|-Classic Zinc Finger-|-Classic Zinc Finger-|-Classic Zinc Finger	Homo sapiens
1363	1uc3_A	149	Globin	N/A	Globins	Lampetra fluviatilis
1364	1uck_A	96	Guanyl-specific ribonuclease Sa	Microbial ribonucleases	Microbial ribonucleases	Kitasatospora aureofaciens
1365	1ucs_A	64	Antifreeze peptide RD1	N/A	Antifreeze-like/N-acetylneuraminic acid synthase C-terminal domain	Lycodichthys dearborni
1366	1udq_A	255	Ribonuclease PH	Ribosomal protein S5 domain 2-like-|-Ribonuclease PH domain 2-like	GHMP Kinase, N-terminal domain	Aquifex aeolicus
1367	1udv_A	89	DNA binding protein SSO10b	AlbA-like	Alba-like domain	Saccharolobus solfataricus P2
1368	1ues_A	191	superoxide dismutase	Fe Mn superoxide dismutase (SOD) N-terminal domain-|-Fe Mn superoxide dismutase (SOD) C-terminal domain	N/A	Porphyromonas gingivalis
1369	1uex_C	209	von Willebrand Factor	vWA-like	von Willebrand factor, type A domain	Homo sapiens
1370	1uf0_A	116	Serine/threonine-protein kinase DCAMKL1	Doublecortin (DC)	Doublecortin domain	Homo sapiens
1371	1ufh_A	180	YYCN protein	N/A	Gcn5-related N-acetyltransferase (GNAT)	Bacillus subtilis subsp. subtilis str. 168
1372	1ufl_A	116	Nitrogen regulatory protein P-II	GlnB-like	Alpha-Beta Plaits	Thermus thermophilus HB8
1373	1ugk_A	138	Synaptotagmin IV	N/A	C2 domain	Homo sapiens
1374	1ugn_A	198	Leukocyte immunoglobulin-like receptor 1	N/A	Immunoglobulins-|-Immunoglobulins	Homo sapiens
1375	1ugp_B	226	Nitrile Hydratase beta subunit	N/A	Nitrile hydratase, beta subunit-|-SH3 type barrels.	Pseudonocardia thermophila
1376	1uht_A	118	expressed protein	N/A	Tumour Suppressor Smad4	Arabidopsis thaliana
1377	1uis_A	233	red fluorescent protein FP611	N/A	Green fluorescent protein	Entacmaea quadricolor
1378	1ukm_A	134	EMS16 A chain	C-type lectin-like	Mannose-Binding Protein A, subunit A	Echis multisquamatus
1379	1ukw_A	379	acyl-CoA dehydrogenase	N/A	Acyl-CoA dehydrogenase/oxidase, N-terminal domain-|-Butyryl-CoA Dehydrogenase, subunit A, domain 2-|-Butyryl-CoA Dehydrogenase, subunit A, domain 3	Thermus thermophilus
1380	1ul1_X	379	Flap endonuclease-1	N/A	N/A	Homo sapiens
1381	1um9_B	324	2-oxo acid dehydrogenase beta subunit	Thiamin diphosphate-binding fold (THDP-binding)-|-TK C-terminal domain-like	Thiamin diphosphate (ThDP)-binding fold, Pyr/PP domains-|-Rossmann fold	Thermus thermophilus
1382	1un2_A	197	THIOL-DISULFIDE INTERCHANGE PROTEIN	Thioredoxin-like	Glutaredoxin	Escherichia coli
1383	1un8_A	552	DIHYDROXYACETONE KINASE	N/A	DhaL domain	Citrobacter freundii
1384	1unf_X	238	IRON SUPEROXIDE DISMUTASE	N/A	N/A	Vigna unguiculata
1385	1up1_A	182	HETEROGENEOUS NUCLEAR RIBONUCLEOPROTEIN A1	RNA-binding domain RBD	RRM (RNA recognition motif) domain-|-RRM (RNA recognition motif) domain	Homo sapiens
1386	1up6_A	416	6-PHOSPHO-BETA-GLUCOSIDASE	LDH/MDH/AglA-like	NAD(P)-binding Rossmann-like Domain-|-Lactate dehydrogenase/glycoside hydrolase, family 4, C-terminal	Thermotoga maritima MSB8
1387	1uph_A	132	GAG POLYPROTEIN	Retroviral matrix proteins	Immunodeficiency lentiviruses, gag gene matrix protein p17	Human immunodeficiency virus type 1 (CLONE 12)
1388	1upk_A	341	MO25 PROTEIN	N/A	Leucine-rich Repeat Variant	Homo sapiens
1389	1upt_B	60	GOLGI AUTOANTIGEN, GOLGIN SUBFAMILY A MEMBER 4	GRIP domain	GRIP domain	Homo sapiens
1390	1uq4_A	263	RICIN	Ribosome inactivating proteins (RIP)	Ricin (A subunit), domain 1-|-Ricin (A Subunit), domain 2	Ricinus communis
1391	1uqx_A	113	LECTIN	Calcium-mediated lectin	Calcium-mediated lectin	Ralstonia solanacearum
1392	1urm_A	172	PEROXIREDOXIN 5	Thioredoxin-like	Glutaredoxin	Homo sapiens
1393	1urq_A	63	M-TOMOSYN ISOFORM	N/A	Single alpha-helices involved in coiled-coils or other helix-helix interfaces	Rattus norvegicus
1394	1usy_E	208	ATP PHOSPHORIBOSYLTRANSFERASE	Type 2 solute binding protein-like	Periplasmic binding protein-like II-|-Periplasmic binding protein-like II	Thermotoga maritima MSB8
1395	1uth_B	315	LYSR-TYPE REGULATORY PROTEIN	Type 2 solute binding protein-like	Periplasmic binding protein-like II-|-Periplasmic binding protein-like II	Burkholderia sp. DNT
1396	1utr_A	96	UTEROGLOBIN	Uteroglobin-like	Secretoglobin	Rattus norvegicus
1397	1uvf_A	61	SERINE PROTEINASE INHIBITOR KAZAL TYPE 5	N/A	Wheat Germ Agglutinin (Isolectin 2); domain 1	Homo sapiens
1398	1uvx_A	121	GLOBIN LI637	Globin-like	Globins	Chlamydomonas moewusii
1399	1uw9_C	140	RIBULOSE BISPHOSPHATE CARBOXYLASE SMALL CHAIN 1	RuBisCO small subunit	Ribulose bisphosphate carboxylase, small subunit	Chlamydomonas reinhardtii
1400	1uwz_A	136	CYTIDINE DEAMINASE	N/A	Cytidine Deaminase, domain 2	Bacillus subtilis
1401	1uzb_A	516	1-PYRROLINE-5-CARBOXYLATE DEHYDROGENASE	N/A	Aldehyde Dehydrogenase; Chain A, domain 1-|-Aldehyde Dehydrogenase; Chain A, domain 2	Thermus thermophilus HB8
1402	1v05_A	96	FILAMIN C	N/A	Immunoglobulins	Homo sapiens
1403	1v0e_A	666	ENDO-ALPHA-SIALIDASE	N/A	Endosialidase, N-terminal extension domain-|-Neuraminidase-|-Elongation Factor Tu (Ef-tu); domain 3-|-Endosialidase, domain 4	Escherichia phage K1F
1404	1v1c_A	71	OBSCURIN	N/A	SH3 Domains	Homo sapiens
1405	1v1m_A	400	2-OXOISOVALERATE DEHYDROGENASE ALPHA SUBUNIT	Thiamin diphosphate-binding fold (THDP-binding)	Thiamin diphosphate (ThDP)-binding fold, Pyr/PP domains	Homo sapiens
1406	1v29_B	229	nitrile hydratase b chain	N/A	Nitrile hydratase, beta subunit-|-SH3 type barrels.	Bacillus smithii
1407	1v2n_T	223	Trypsin	Trypsin-like serine proteases	Trypsin-like serine proteases-|-Trypsin-like serine proteases	Bos taurus
1408	1v37_A	177	phosphoglycerate mutase	N/A	Phosphoglycerate mutase-like	Thermus thermophilus
1409	1v38_A	78	SAM-domain protein SAMSN-1	N/A	Transcription Factor, Ets-1	Mus musculus
1410	1v4h_A	299	octoprenyl-diphosphate synthase	Terpenoid synthases	Farnesyl Diphosphate Synthase	Thermotoga maritima
1411	1v4r_A	102	Transcriptional Repressor	N/A	Winged helix-like DNA-binding domain superfamily/Winged helix DNA-binding domain	Streptomyces
1412	1v4t_A	451	glucokinase isoform 2	N/A	Hexokinase; domain 1-|-ATPase, nucleotide binding domain	Homo sapiens
1413	1v57_A	241	Thiol:disulfide interchange protein dsbG	Thioredoxin-like-|-DsbC/DsbG N-terminal domain-like	Disulphide bond isomerase, DsbC/G, N-terminal-|-Single alpha-helices involved in coiled-coils or other helix-helix interfaces-|-Glutaredoxin	Escherichia coli
1414	1v5b_A	366	3-isopropylmalate dehydrogenase	Isocitrate/Isopropylmalate dehydrogenase-like	Isopropylmalate Dehydrogenase	Weizmannia coagulans
1415	1v5p_A	126	pleckstrin homology domain-containing, family A	N/A	Pleckstrin-homology domain (PH domain)/Phosphotyrosine-binding domain (PTB)	Mus musculus
1416	1v5x_A	203	Phosphoribosylanthranilate isomerase	N/A	Aldolase class I	Thermus thermophilus
1417	1v71_A	323	Hypothetical protein C320.14 in chromosome III	N/A	Rossmann fold-|-Rossmann fold	Schizosaccharomyces pombe
1418	1v75_B	146	Hemoglobin A and D beta chain	Globin-like	Globins	Aldabrachelys gigantea
1419	1v77_A	212	hypothetical protein PH1877	N/A	Metal-dependent hydrolases	Pyrococcus horikoshii
1420	1v82_A	253	Galactosylgalactosylxylosylprotein 3-beta-glucuronosyltransferase 1	N/A	Spore Coat Polysaccharide Biosynthesis Protein SpsA; Chain A	Homo sapiens
1421	1v8o_A	158	hypothetical protein PAE2754	PIN domain-like	5'-nuclease	Pyrobaculum aerophilum
1422	1v9c_A	218	Precorrin-8x Methyl Mutase	Precorrin-8X methylmutase CbiC/CobH	Cobalamin biosynthesis CobH/CbiC, precorrin-8X methylmutase	Thermus thermophilus
1423	1v9i_C	261	Carbonic anhydrase II	Carbonic anhydrase	Alpha carbonic anhydrase	Bos taurus
1424	1va5_A	303	Antigen 85-C	alpha/beta-Hydrolases	Alpha/Beta hydrolase fold, catalytic domain	Mycobacterium tuberculosis
1425	1vae_A	111	rhophilin, Rho GTPase binding protein 2	N/A	PDZ domain	Mus musculus
1426	1vaj_A	214	Hypothetical protein PH0010	N/A	Hypothetical protein ph0010; domain 1-|-Hypothetical protein ph0010; domain 2	Pyrococcus horikoshii
1427	1vc3_B	96	L-Aspartate-alpha-Decarboxylase heavy chain	N/A	Barwin-like endoglucanases	Thermus thermophilus
1428	1vca_A	202	HUMAN VASCULAR CELL ADHESION MOLECULE-1	N/A	Immunoglobulins-|-Immunoglobulins	Homo sapiens
1429	1vcc_A	77	DNA TOPOISOMERASE I	N/A	DNA topoisomerase I domain	Vaccinia virus WR
1430	1vci_A	373	sugar-binding transport ATP-binding protein	ABC transporter-like P-loop ATPases-|-MOP-like	P-loop containing nucleotide triphosphate hydrolases-|-RNA polymerase II/Efflux pump adaptor protein, barrel-sandwich hybrid domain-|-Nucleic acid-binding proteins	Pyrococcus horikoshii
1431	1vcs_A	102	Vesicle transport through interaction with t-SNAREs homolog 1A	N/A	t-snare proteins	Mus musculus
1432	1vdc_A	333	NADPH DEPENDENT THIOREDOXIN REDUCTASE	N/A	FAD/NAD(P)-binding domain-|-FAD/NAD(P)-binding domain	Arabidopsis thaliana
1433	1ve1_A	304	O-acetylserine sulfhydrylase	N/A	Rossmann fold-|-Rossmann fold	Thermus thermophilus
1434	1veu_B	126	Late endosomal/lysosomal Mp1 interacting protein	Roadblock/LC7 domain-like	Dynein light chain 2a, cytoplasmic	Mus musculus
1435	1vf5_B	160	SUBUNIT IV	a domain/subunit of cytochrome bc1 complex (Ubiquinol-cytochrome c reductase)	Single helix bin-|-plastocyanin oxidoreductase	Mastigocladus laminosus
1436	1vfc_A	63	Telomeric repeat binding factor 2	Homeodomain-like	Homeodomain-like	Homo sapiens
1437	1vg1_A	185	Ras-related protein Rab-7	Ras-like P-loop GTPases	P-loop containing nucleotide triphosphate hydrolases	Rattus norvegicus
1438	1vh8_A	170	2-C-methyl-D-erythritol 2,4-cyclodiphosphate synthase	N/A	2-C-methyl-D-erythritol 2,4-cyclodiphosphate synthase	Haemophilus influenzae
1439	1vhf_A	113	periplasmic divalent cation tolerance protein	GlnB-like	Alpha-Beta Plaits	Thermotoga maritima
1440	1vhg_A	198	ADP compounds hydrolase nudE	Nudix	Nucleoside Triphosphate Pyrophosphohydrolase	Escherichia coli
1441	1vi5_A	208	30S ribosomal protein S2P	SIS domain/Ribosomal protein S2-like	Glucose-6-phosphate isomerase like protein; domain 1	Archaeoglobus fulgidus
1442	1vi9_A	299	Pyridoxamine kinase	Ribokinase-like	Ribokinase	Escherichia coli
1443	1via_A	175	shikimate kinase	N/A	P-loop containing nucleotide triphosphate hydrolases	Campylobacter jejuni
1444	1vis_A	324	Mevalonate kinase	Ribosomal protein S5 domain 2-like-|-GHMP Kinase C-terminal domain	Ribosomal Protein S5; domain 2-|-GHMP kinase, C-terminal domain	Methanocaldococcus jannaschii
1445	1vjg_A	218	putative lipase from the G-D-S-L family	SGNH hydrolase-like	SGNH hydrolase	Nostoc sp. PCC 7120 = FACHB-418
1446	1vjy_A	303	TGF-beta receptor type I	N/A	Phosphorylase Kinase; domain 1-|-Transferase(Phosphotransferase) domain 1	Homo sapiens
1447	1vk0_A	206	hypothetical protein	N/A	Ribonuclease H-like superfamily/Ribonuclease H	Arabidopsis thaliana
1448	1vke_A	133	carboxymuconolactone decarboxylase family protein	AhpD-like	AhpD-like	Thermotoga maritima MSB8
1449	1vkf_A	188	glycerol uptake operon antiterminator-related protein	N/A	Aldolase class I	Thermotoga maritima MSB8
1450	1vkn_A	351	N-acetyl-gamma-glutamyl-phosphate reductase	N/A	NAD(P)-binding Rossmann-like Domain-|-Dihydrodipicolinate Reductase; domain 2	Thermotoga maritima
1451	1vl2_A	421	Argininosuccinate synthase	N/A	HUPs-|-Argininosuccinate synthetase, chain A, domain 2-|-Single helix bin	Thermotoga maritima
1452	1vlc_A	366	3-isopropylmalate dehydrogenase	N/A	Isopropylmalate Dehydrogenase	Thermotoga maritima
1453	1vll_A	334	alanine dehydrogenase	Ornithine cyclodeaminase-like	ornithine cyclodeaminase, domain 1-|-NAD(P)-binding Rossmann-like Domain	Archaeoglobus fulgidus DSM 4304
1454	1vmi_A	355	putative phosphate acetyltransferase	N/A	Rossmann fold-|-Isocitrate/Isopropylmalate dehydrogenase-like	Escherichia coli
1455	1vph_A	149	hypothetical protein SSO2532	N/A	YjbQ-like	Saccharolobus solfataricus P2
1456	1vpr_A	374	luciferase	N/A	Dinoflagellate luciferase-|-Dinoflagellate luciferase repeat -|-Calycin beta-barrel core domain	Lingulodinium polyedra
1457	1vq9_M	195	50S Ribosomal Protein L15E	Ribosomal proteins S24e L23 and L15e	Ribosomal protein L15	Haloarcula marismortui
1458	1vqa_A	87	GENE V PROTEIN	Nucleic acid-binding proteins	Nucleic acid-binding proteins	Enterobacteria phage f1
1459	1vqr_A	297	hypothetical protein Cj0248	N/A	Hypothetical protein af1432	Campylobacter jejuni subsp. jejuni NCTC 11168 = ATCC 700819
1460	1vqt_A	213	Orotidine 5'-phosphate decarboxylase	N/A	Aldolase class I	Thermotoga maritima
1461	1vr0_A	247	Probable 2-phosphosulfolactate phosphatase	N/A	ComB-like	Clostridium acetobutylicum
1462	1vr9_A	213	CBS domain protein/ACT domain protein	N/A	CBS domain Like-|-Ubiquitin-like (UB roll)	Thermotoga maritima
1465	1vyc_A	65	BUCAIN	Snake toxin-like	N/A	Bungarus candidus
1466	1w09_A	92	ALPHA-HEMOGLOBIN STABILIZING PROTEIN	AHSP-like	AHSP	Homo sapiens
1467	1w17_A	263	PROBABLE POLYSACCHARIDE DEACETYLASE PDAA	Glycoside hydrolase/deacetylase	Glycoside hydrolase/deacetylase	Bacillus subtilis
1468	1w1w_E	121	SISTER CHROMATID COHESION PROTEIN 1	N/A	Structural maintenance of chromosome 1. Chain E	Saccharomyces cerevisiae
1469	1w2y_A	229	DEOXYURIDINE 5'-TRIPHOSPHATE NUCLEOTIDE HYDROLASE	N/A	Type II deoxyuridine triphosphatase	Campylobacter jejuni
1470	1w4m_A	103	PLECKSTRIN	Winged helix DNA-binding domain	Winged helix-like DNA-binding domain superfamily/Winged helix DNA-binding domain	Homo sapiens
1471	1w5c_O	179	PHOTOSYSTEM II MANGANESE-STABILIZING POLYPEPTIDE	N/A	N/A	Thermosynechococcus vestitus
1472	1w63_Q	158	ADAPTER-RELATED PROTEIN COMPLEX 1 SIGMA 1A SUBUNIT	N/A	Beta-Lactamase	Mus musculus
1473	1w6j_A	732	LANOSTEROL SYNTHASE	N/A	OB fold (Dihydrolipoamide Acetyltransferase, E2P)-|-Glycosyltransferase-|-Glycosyltransferase	Homo sapiens
1474	1w6t_A	444	ENOLASE	Enolase C-terminal domain-like-|-Enolase N-terminal domain-like	Enolase-like, N-terminal domain-|-Enolase-like C-terminal domain	Streptococcus pneumoniae TIGR4
1475	1w6x_A	60	NEUTROPHIL CYTOSOL FACTOR 4	N/A	SH3 Domains	Homo sapiens
1476	1w7b_A	339	ANNEXIN A2	N/A	Annexin-|-Annexin-|-Annexin-|-Annexin	Homo sapiens
1477	1w7d_A	137	BETA-IG-H3/FASCICLIN	N/A	FAS1 domain	Cereibacter sphaeroides
1478	1w7o_A	118	CYTOCHROME C3	N/A	Cytochrome C3	Desulfomicrobium baculatum
1479	1w7w_A	182	NUCLEOSIDE DIPHOSPHATE KINASE	N/A	Nucleoside diphosphate kinase-like domain	Pisum sativum
1480	1w8n_A	601	BACTERIAL SIALIDASE	galactose-binding domain-like-|-Sialidases-|-E set domains	Neuraminidase-|-Immunoglobulins-|-Galactose-binding domain-like	Micromonospora viridifaciens
1481	1w94_A	156	PROBABLE BRIX-DOMAIN RIBOSOMAL BIOGENESIS PROTEIN	N/A	Brix domain	Methanothermobacter thermautotrophicus
1482	1w97_L	246	TYPE II SECRETION SYSTEM PROTEIN L	N/A	Nucleotidyltransferase; domain 5-|-GspL cytoplasmic domain, C-terminal subdomain	Vibrio cholerae
1483	1wao_1	477	SERINE/THREONINE PROTEIN PHOSPHATASE 5	TPR-like-|-Metallo-dependent phosphatases	Tetratricopeptide repeat domain-|-Metallo-dependent phosphatases	Homo sapiens
1484	1war_A	310	HUMAN PURPLE ACID PHOSPHATASE	Metallo-dependent phosphatases	Metallo-dependent phosphatases	Homo sapiens
1485	1wcf_A	171	INORGANIC PYROPHOSPHATASE	N/A	Inorganic pyrophosphatase	Mycobacterium tuberculosis H37Rv
1486	1wcm_D	177	DNA-DIRECTED RNA POLYMERASE II 32 KDA POLYPEPTIDE	HRDC-like	RNA Polymerase II, Rpb4 subunit	Saccharomyces cerevisiae
1487	1wd2_A	60	Ariadne-1 protein homolog	N/A	N/A	Homo sapiens
1488	1wdi_A	345	hypothetical protein TT0907	N/A	QueA-like-|-QueA-like	Thermus thermophilus
1489	1wef_A	225	A/G-specific adenine glycosylase	DNA-glycosylase	Helix-hairpin-Helix base-excision DNA repair enzymes (C-terminal)-|-Hypothetical protein; domain 2	Escherichia coli
1490	1wek_A	217	hypothetical protein TT1465	N/A	Rossmann fold	Thermus thermophilus
1491	1wf1_A	110	RNA-binding protein Raly	N/A	RRM (RNA recognition motif) domain	Homo sapiens
1492	1wf3_A	301	GTP-binding protein	N/A	P-loop containing nucleotide triphosphate hydrolases-|-K homology (KH) domain	Thermus thermophilus HB8
1493	1wf9_A	107	NPL4 family protein	N/A	Phosphatidylinositol 3-kinase Catalytic Subunit; Chain A, domain 1	Arabidopsis thaliana
1494	1wfi_A	131	nuclear distribution gene C homolog	N/A	Immunoglobulin-like	Mus musculus
1495	1wfj_A	136	putative elicitor-responsive gene	N/A	C2 domain	Arabidopsis thaliana
1496	1wfk_A	88	zinc finger, FYVE domain containing 19	N/A	Zinc/RING finger domain, C3HC4 (zinc finger)	Mus musculus
1497	1wfm_A	138	synaptotagmin XIII	N/A	C2 domain	Homo sapiens
1498	1wfp_A	74	zinc finger (AN1-like) family protein	N/A	AN1-like Zinc finger	Arabidopsis thaliana
1499	1wfz_A	130	nitrogen fixation cluster-like	N/A	Sufe protein. Chain: A	Mus musculus
1500	1wg3_A	175	Anti-silencing protein 1	ASF1-like	Histone chaperone ASF1-like	Saccharomyces cerevisiae
1501	1wgd_A	93	Homocysteine-responsive endoplasmic reticulum-resident ubiquitin-like domain member 1 protein	N/A	Phosphatidylinositol 3-kinase Catalytic Subunit; Chain A, domain 1	Homo sapiens
1502	1wgl_A	59	Toll-interacting protein	N/A	Ubiquitin-associated (UBA) domain	Homo sapiens
1503	1wgq_A	109	FYVE, RhoGEF and PH domain containing 6; ethanol decreased 4	N/A	Pleckstrin-homology domain (PH domain)/Phosphotyrosine-binding domain (PTB)	Mus musculus
1504	1wh1_A	124	KIAA1095 protein	N/A	PDZ domain	Homo sapiens
1505	1wh9_A	92	40S ribosomal protein S3	N/A	K homology (KH) domain	Homo sapiens
1506	1whc_A	64	UBA/UBX 33.3 kDa protein	N/A	Ubiquitin-associated (UBA) domain	Mus musculus
1507	1whe_A	86	COAGULATION FACTOR X	GLA-domain	Coagulation Factor IX-|-Laminin	Bos taurus
1508	1whh_A	102	CLIPR-59	N/A	CAP Gly-rich-like domain	Mus musculus
1509	1wht_A	256	SERINE CARBOXYPEPTIDASE II	N/A	Alpha/Beta hydrolase fold, catalytic domain	Triticum aestivum
1510	1wi0_A	113	Mitogen activated protein kinase kinase 5	N/A	Phosphatidylinositol 3-kinase Catalytic Subunit; Chain A, domain 1	Mus musculus
1511	1wi8_A	104	Eukaryotic translation initiation factor 4B	N/A	RRM (RNA recognition motif) domain	Homo sapiens
1512	1wia_A	95	hypothetical ubiquitin-like protein (RIKEN cDNA 2010008E23)	N/A	Phosphatidylinositol 3-kinase Catalytic Subunit; Chain A, domain 1	Mus musculus
1513	1wii_A	85	Hypothetical UPF0222 protein MGC4549	N/A	N-terminal domain of TfIIb	Mus musculus
1514	1wio_A	363	T-CELL SURFACE GLYCOPROTEIN CD4	Immunoglobulin (Ig) domain-like-|-Immunoglobulin (Ig) domain-like	Immunoglobulins-|-Immunoglobulins-|-Immunoglobulins-|-Immunoglobulins	Homo sapiens
1515	1wjw_A	112	Phosphoacetylglucosamine mutase	N/A	Alpha-D-phosphohexomutase, C-terminal domain	Mus musculus
1516	1wk2_A	121	HYPOTHETICAL PROTEIN	PUA domain-like	Hypothetical protein.	Thermus thermophilus
1517	1wld_A	135	CONGERIN II	Concanavalin A-like lectins/glucanases	Jelly Rolls	Conger myriaster
1518	1wlg_A	299	Flagellar hook protein flgE	N/A	Flagellar hook protein FlgE	N/A
1519	1wmm_A	145	Hypothetical UPF0310 protein PH1033	PUA domain-like	ph1033 like domains	Pyrococcus horikoshii
1520	1wn2_A	121	Peptidyl-tRNA hydrolase	N/A	Bit1	Pyrococcus horikoshii OT3
1521	1wnr_A	94	10 kDa chaperonin	GroES-like	GroES chaperonin	Thermus thermophilus
1522	1woc_A	103	Primosomal replication protein n	Nucleic acid-binding proteins	Nucleic acid-binding proteins	Escherichia coli K-12
1523	1woy_A	500	Methionyl-tRNA synthetase	Anticodon-binding domain of a subclass of class I aminoacyl-tRNA synthetases-|-Nucleotidylyl transferase	HUPs-|-Methionyl-trna Synthetase; domain 2-|-Isoleucyl-tRNA Synthetase; Domain 1	Thermus thermophilus
1524	1wp4_A	289	3-hydroxyisobutyrate dehydrogenase	6-phosphogluconate dehydrogenase-like	NAD(P)-binding Rossmann-like Domain-|-N-(1-d-carboxylethyl)-l-norvaline Dehydrogenase; domain 2	Thermus thermophilus HB8
1525	1wpn_A	188	Manganese-dependent inorganic pyrophosphatase	N/A	inorganic pyrophosphatase (n-terminal core)	Bacillus subtilis
1526	1wr0_A	81	SKD1 protein	N/A	Phosphotransferase system, lactose/cellobiose-type IIA subunit	Homo sapiens
1527	1wrb_A	253	DjVLGB	RecA-like P-loop NTPases	P-loop containing nucleotide triphosphate hydrolases	Dugesia japonica
1528	1wrv_A	308	Branched-Chain Amino Acid Aminotransferase	N/A	Aminotransferase class 4, branched-chain amino acid transferase, N-terminal domain-|-D-amino Acid Aminotransferase, subunit A, domain 2	Thermus thermophilus
1529	1ws9_A	387	acyl-CoA dehydrogenase	Acyl-CoA dehydrogenase C-terminal domain-like-|-Acyl-CoA dehydrogenase N-terminal lobe-like	Acyl-CoA dehydrogenase/oxidase, N-terminal domain-|-Butyryl-CoA Dehydrogenase, subunit A, domain 2-|-Butyryl-CoA Dehydrogenase, subunit A, domain 3	Thermus thermophilus HB8
1530	1wt5_C	122	ANTI EGFR ANTIBODY FV REGION	N/A	Immunoglobulins	Homo sapiens
1531	1wu3_I	161	Interferon beta	N/A	Growth Hormone; Chain: A;	Mus musculus
1532	1wu9_A	80	Microtubule-associated protein RP/EB family member 1	N/A	Single alpha-helices involved in coiled-coils or other helix-helix interfaces	Homo sapiens
1533	1wv2_A	265	Thiazole biosynthesis protein thiG	N/A	Aldolase class I	Pseudomonas aeruginosa
1534	1wvq_A	167	hypothetical protein PAE2307	Ta1353-like	Ta1353-like	Pyrobaculum aerophilum
1535	1wwh_A	119	nucleoporin 35	N/A	RRM (RNA recognition motif) domain	Mus musculus
1536	1wwl_A	312	Monocyte differentiation antigen CD14	N/A	Ribonuclease Inhibitor	Mus musculus
1537	1wwp_A	119	hypothetical protein TTHA0636	N/A	Nucleotidyltransferases domain 2	Thermus thermophilus HB8
1538	1wwu_A	99	Hypothetical protein FLJ21935	N/A	Transcription Factor, Ets-1	Homo sapiens
1539	1wwx_A	107	E74-like factor 5 ESE-2b	N/A	Winged helix-like DNA-binding domain superfamily/Winged helix DNA-binding domain	Homo sapiens
1540	1wx0_A	223	transaldolase	N/A	Aldolase class I	Thermus thermophilus HB8
1541	1wx6_A	91	Cytoplasmic protein NCK2	SH3-domain	SH3 Domains	Homo sapiens
1542	1wx7_A	106	Ubiquilin 3	Ubiquitin-like	Phosphatidylinositol 3-kinase Catalytic Subunit; Chain A, domain 1	Homo sapiens
1543	1wxm_A	86	A-Raf proto-oncogene serine/threonine-protein kinase	N/A	Phosphatidylinositol 3-kinase Catalytic Subunit; Chain A, domain 1	Homo sapiens
1544	1wy1_A	172	hypothetical protein PH0671	Cobalamin adenosyltransferase-like	Cobalamin adenosyltransferase-like	Pyrococcus horikoshii OT3
1545	1wy6_A	172	hypothetical protein ST1625	N/A	Serine Threonine Protein Phosphatase 5, Tetratricopeptide repeat	Sulfurisphaera tokodaii
1546	1wye_A	311	2-keto-3-deoxygluconate kinase	Ribokinase-like	Ribokinase	Sulfurisphaera tokodaii str. 7
1547	1wyx_A	69	CRK-associated substrate	SH3-domain	SH3 Domains	Homo sapiens
1548	1x19_A	359	CrtF-related protein	N/A	Winged helix-like DNA-binding domain superfamily/Winged helix DNA-binding domain-|-Vaccinia Virus protein VP39	Chlorobaculum tepidum TLS
1549	1x33_A	268	Coat protein	Positive stranded ssRNA viruses-like	Jelly Rolls	Sesbania mosaic virus
1550	1x3w_B	72	UV excision repair protein RAD23	XPC-binding domain	XPC-binding domain	Saccharomyces cerevisiae
1551	1x43_A	81	SH3 domain GRB2-like protein B1	N/A	SH3 Domains	Mus musculus
1552	1x4g_A	109	Nucleolysin TIAR	N/A	RRM (RNA recognition motif) domain	Homo sapiens
1553	1x4r_A	99	Parp14 protein	N/A	Signal recognition particle alu RNA binding heterodimer, srp9/1	Mus musculus
1554	1x4u_A	84	Zinc finger, FYVE domain containing 27 isoform b	N/A	Zinc/RING finger domain, C3HC4 (zinc finger)	Homo sapiens
1555	1x4z_A	121	biregional cell adhesion molecule-related/down-regulated oncogenes (Cdon)binding protein	N/A	Immunoglobulins	Mus musculus
1556	1x5b_A	163	signal transducing adaptor molecule 2	N/A	Serine Threonine Protein Phosphatase 5, Tetratricopeptide repeat	Homo sapiens
1557	1x5w_A	70	Zinc finger protein 64, isoforms 1	N/A	Classic Zinc Finger-|-Classic Zinc Finger	Homo sapiens
1558	1x92_A	199	PHOSPHOHEPTOSE ISOMERASE	N/A	Glucose-6-phosphate isomerase like protein; domain 1	Pseudomonas aeruginosa
1559	1x99_A	145	lectin	N/A	Cytolysin/lectin	N/A
1560	1x9f_B	145	Globin II, extracellular	N/A	Globins	Lumbricus terrestris
1561	1x9n_A	688	DNA ligase I	N/A	DNA ligase, ATP-dependent, N-terminal domain-|-Dna Ligase; domain 1-|-DNA ligase/mRNA capping enzyme-|-Nucleic acid-binding proteins	Homo sapiens
1562	1xa1_A	255	Regulatory protein blaR1	beta-lactamase/transpeptidase-like	DD-peptidase/beta-lactamase superfamily	Staphylococcus aureus
1563	1xak_A	83	SARS ORF7A ACCESSORY PROTEIN	N/A	SARS coronavirus X4	N/A
1564	1xbd_A	87	XYLANASE D	Carbohydrate-binding domain	Immunoglobulin-like	Cellulomonas fimi
1565	1xcb_A	211	Redox-sensing transcriptional repressor rex	N/A	Winged helix-like DNA-binding domain superfamily/Winged helix DNA-binding domain-|-NAD(P)-binding Rossmann-like Domain	Thermus aquaticus
1566	1xea_A	323	Oxidoreductase, Gfo/Idh/MocA family	N/A	NAD(P)-binding Rossmann-like Domain-|-Dihydrodipicolinate Reductase; domain 2	Vibrio cholerae
1567	1xex_B	172	SMC protein	N/A	P-loop containing nucleotide triphosphate hydrolases	Pyrococcus furiosus
1568	1xf2_H	230	antibody heavy chain Fab	N/A	Immunoglobulins-|-Immunoglobulins	Mus musculus
1569	1xfh_A	422	proton glutamate symport protein	Proton glutamate symport protein	Sodium:dicarboxylate symporter	Pyrococcus horikoshii OT3
1570	1xfj_A	261	conserved hypothetical protein	N/A	CNF1/YfiH-like putative cysteine hydrolases	Caulobacter vibrioides
1571	1xfs_A	178	conserved hypothetical protein	N/A	START domain	Nitrosomonas europaea ATCC 19718
1572	1xhg_A	361	SPP-40	(Trans)glycosidases-|-Chitinase insertion domain	Glycosidases-|-Chitinase A; domain 3	Sus scrofa
1573	1xhk_A	187	Putative protease La homolog	N/A	Ribosomal Protein S5; domain 2	Methanocaldococcus jannaschii
1574	1xhn_A	184	Cellular Repressor of E1A-stimulated Genes	N/A	Electron Transport, Fmn-binding Protein; Chain A	Homo sapiens
1575	1xhs_A	121	Hypothetical UPF0131 protein ytfP	N/A	Gamma-glutamyl cyclotransferase-like	Escherichia coli
1577	1xjd_A	345	Protein kinase C, theta type	N/A	Phosphorylase Kinase; domain 1-|-Transferase(Phosphotransferase) domain 1	Homo sapiens
1578	1xkl_A	273	salicylic acid-binding protein 2	N/A	Alpha/Beta hydrolase fold, catalytic domain	Nicotiana tabacum
1579	1xku_A	330	Decorin	N/A	Ribonuclease Inhibitor	Bos taurus
1580	1xmf_E	169	Methane monooxygenase component A gamma chain	Methane monooxygenase hydrolase gamma subunit	Methane monooxygenase, gamma chain, domain 1-|-Methane monooxygenase, gamma chain, domain 2	Methylococcus capsulatus str. Bath
1581	1xmw_A	178	Chimeric CD3 mouse Epsilon and sheep Delta Ectodomain Fragment Complex	Immunoglobulin (Ig) domain-like	Immunoglobulins-|-Immunoglobulins	Ovis aries
1582	1xn4_A	192	ribonuclease MAR1	N/A	Isochorismatase-like	Leishmania major
1583	1xn6_A	143	hypothetical protein BC4709	N/A	START domain	Bacillus cereus
1584	1xn9_A	101	30S ribosomal protein S24e	N/A	RRM (RNA recognition motif) domain	Methanosarcina mazei
1585	1xo7_A	166	cyclophilin	N/A	Cyclophilin-like	Trypanosoma cruzi
1586	1xr0_B	129	FGFR signalling adaptor SNT-1	N/A	Pleckstrin-homology domain (PH domain)/Phosphotyrosine-binding domain (PTB)	Homo sapiens
1587	1xsa_A	153	Bis(5'-nucleosyl)-tetraphosphatase	Nudix	Nucleoside Triphosphate Pyrophosphohydrolase	Homo sapiens
1588	1xt5_A	135	variable region-containing chitin-binding protein 3	N/A	Immunoglobulins	Branchiostoma floridae
1589	1xte_A	154	Serine/threonine-protein kinase Sgk3	N/A	Phox-like domain	Mus musculus
1590	1xu1_A	138	Tumor necrosis factor ligand superfamily member 13	N/A	Jelly Rolls	Mus musculus
1591	1xub_A	298	Phenazine biosynthesis protein phzF	N/A	Diaminopimelate Epimerase; Chain A, domain 1-|-Diaminopimelate Epimerase; Chain A, domain 1	Pseudomonas fluorescens
1592	1xvl_A	321	Mn transporter	N/A	Nitrogenase molybdenum iron protein domain-|-Nitrogenase molybdenum iron protein domain	Synechocystis sp. PCC 6803
1593	1xwh_A	66	Autoimmune regulator	FYVE/PHD zinc finger	Zinc/RING finger domain, C3HC4 (zinc finger)	Homo sapiens
1594	1xx5_A	221	Natrin 1	N/A	CAP-|-Crisp domain	Naja atra
1595	1xxa_A	78	ARGININE REPRESSOR	ArgR regulatory domain-like	Gyrase A; domain 2	Escherichia coli K-12
1596	1xxd_A	238	Coagulation factor XI	Trypsin-like serine proteases	Trypsin-like serine proteases-|-Trypsin-like serine proteases	Homo sapiens
1597	1xxp_A	306	Protein-tyrosine phosphatase yopH	(Phosphotyrosine protein) phosphatases II	Protein tyrosine phosphatase superfamily	Yersinia enterocolitica
1598	1xxq_A	161	mannose-binding lectin	N/A	Jacalin-like lectin domain	Morus nigra
1599	1xy7_A	166	unknown protein	N/A	2,3-Dihydroxybiphenyl 1,2-Dioxygenase, domain 1	Arabidopsis thaliana
1600	1xyh_A	161	cyclophilin-like protein PPIL3b	Cyclophilin-like	Cyclophilin-like	Homo sapiens
1601	1xzp_B	150	Probable tRNA modification GTPase trmE	Folate-binding domain-like	Probable tRNA modification gtpase trme; domain 1	Thermotoga maritima
1602	1xzw_A	426	purple acid phosphatase	N/A	Purple acid phosphatase-like, N-terminal-|-Metallo-dependent phosphatases	Ipomoea batatas
1603	1y00_A	61	Carbon storage regulator	N/A	Translational regulator CsrA	Escherichia coli
1604	1y07_A	128	desulfoferrodoxin (rbo)	Superoxide reductase-like-|-Rubredoxin-like	SH3 type barrels.-|-SOR catalytic domain	Treponema pallidum subsp. pallidum str. Nichols
1605	1y0d_A	140	Hemoglobin alpha chain	Globin-like	Globins	Homo sapiens
1606	1y0r_A	353	Frv operon protein FrvX	Aminopeptidase/glucanase lid domain-|-Zn-dependent exopeptidases	Zn peptidases-|-Peptidase M42, domain 2	Pyrococcus horikoshii
1607	1y0u_A	96	arsenical resistance operon repressor, putative	N/A	Winged helix-like DNA-binding domain superfamily/Winged helix DNA-binding domain	Archaeoglobus fulgidus DSM 4304
1608	1y13_A	181	6-pyruvoyl tetrahydropterin synthase	N/A	6-pyruvoyl tetrahydropterin synthase/QueD	Plasmodium falciparum
1609	1y2t_A	142	lectin	N/A	Cytolysin/lectin	Agaricus bisporus
1610	1y39_A	76	50S ribosomal protein L11	Ribosomal protein L11 C-terminal domain	Ribosomal protein L11/L12, C-terminal domain	Geobacillus stearothermophilus
1611	1y43_B	173	Aspergillopepsin II heavy chain	Concanavalin A-like lectins/glucanases	Peptidase G1	Aspergillus niger var. macrosporus
1612	1y4h_A	188	cysteine protease	N/A	Cysteine proteinases	Staphylococcus aureus
1613	1y4y_A	88	Phosphocarrier protein HPr	N/A	HPr-like	Geobacillus stearothermophilus
1614	1y65_A	342	Beta-hexosaminidase	(Trans)glycosidases	Glycoside hydrolase, family 3, N-terminal domain	Vibrio cholerae
1615	1y7y_A	74	C.AhdI	N/A	lambda repressor-like DNA-binding domains	Aeromonas hydrophila
1616	1y9a_A	360	NADP-dependent alcohol dehydrogenase	N/A	Medium-chain alcohol dehydrogenases, catalytic domain-|-NAD(P)-binding Rossmann-like Domain	Entamoeba histolytica
1617	1y9q_A	192	transcriptional regulator, HTH_3 family	N/A	lambda repressor-like DNA-binding domains-|-Jelly Rolls	Vibrio cholerae
1618	1ya5_T	90	TELETHONIN	N/A	titin domain like	Homo sapiens
1619	1ya7_H	217	Proteasome beta subunit	Class II glutamine amidotransferases	Aminohydrolase, N-terminal nucleophile (Ntn) domain	Thermoplasma acidophilum
1620	1ya9_A	181	Apolipoprotein E	N/A	Apolipoprotein	Mus musculus
1621	1yad_A	221	Regulatory protein tenI	N/A	Aldolase class I	Bacillus subtilis
1622	1ybq_A	390	Isoaspartyl dipeptidase	Composite domain of metallo-dependent hydrolases-|-Metallo-dependent hydrolases	Urease, subunit C, domain 1-|-Metal-dependent hydrolases	Escherichia coli
1623	1yck_A	175	Peptidoglycan recognition protein	N/A	Peptidoglycan recognition protein-like	Homo sapiens
1624	1yd7_A	395	2-keto acid:ferredoxin oxidoreductase subunit alpha	N/A	Thiamin diphosphate (ThDP)-binding fold, Pyr/PP domains	Pyrococcus furiosus
1625	1ydp_A	275	MHC class I antigen	N/A	MHC class I-like antigen recognition-like-|-Immunoglobulins	Homo sapiens
1626	1yed_H	226	IGG1 FAB FRAGMENT (D.2.4)	N/A	Immunoglobulins-|-Immunoglobulins	Mus musculus
1627	1yee_H	222	IGG2A FAB FRAGMENT (D2.5)	N/A	Immunoglobulins-|-Immunoglobulins	Mus musculus
1628	1yfk_A	262	Phosphoglycerate mutase 1	Histidine phosphatase-like	Phosphoglycerate mutase-like	Homo sapiens
1629	1yfu_A	174	3-hydroxyanthranilate-3,4-dioxygenase	N/A	Jelly Rolls	Cupriavidus metallidurans
1630	1ygh_A	164	PROTEIN (TRANSCRIPTIONAL ACTIVATOR GCN5)	N/A	Gcn5-related N-acetyltransferase (GNAT)	Saccharomyces cerevisiae
1631	1ygz_A	173	Inorganic pyrophosphatase	Inorganic pyrophosphatase	Inorganic pyrophosphatase	Helicobacter pylori 26695
1632	1yh2_A	169	HSPC150 protein similar to ubiquitin-conjugating enzyme	N/A	Ubiquitin Conjugating Enzyme	Homo sapiens
1633	1yi6_A	276	Proto-oncogene tyrosine-protein kinase Src	Protein kinase-like (PK-like)	Phosphorylase Kinase; domain 1-|-Transferase(Phosphotransferase) domain 1	Homo sapiens
1634	1yi8_B	351	tryptophanyl-tRNA synthetase	Nucleotidylyl transferase	HUPs-|-Tyrosyl-Transfer RNA Synthetase	Deinococcus radiodurans R1
1635	1yif_A	533	BETA-1,4-XYLOSIDASE	N/A	Glycosyl hydrolase domain; family 43-|-Jelly Rolls	Bacillus subtilis
1636	1yiw_A	76	Ubiquitin	Ubiquitin-like	Phosphatidylinositol 3-kinase Catalytic Subunit; Chain A, domain 1	Gallus gallus
1637	1yke_A	108	RNA polymerase II mediator complex protein MED7	Mediator subcomplex-like	Helix Hairpins	Saccharomyces cerevisiae
1638	1ykg_A	167	Sulfite reductase [NADPH] flavoprotein alpha-component	N/A	Flavodoxin domain	Escherichia coli
1639	1ykm_B	238	Protocatechuate 3,4-dioxygenase beta chain	Aromatic compound dioxygenase	Aromatic compound dioxygenase	Pseudomonas putida
1640	1yks_A	440	Genome polyprotein [contains: Flavivirin protease NS3 catalytic subunit]	N/A	P-loop containing nucleotide triphosphate hydrolases-|-P-loop containing nucleotide triphosphate hydrolases	Yellow fever virus
1641	1yle_A	342	Arginine N-succinyltransferase, alpha chain	N/A	Barwin-like endoglucanases	Pseudomonas aeruginosa
1642	1yli_A	153	Putative acyl-CoA thioester hydrolase HI0827	N/A	Hotdog Thioesterase	Haemophilus influenzae
1643	1ylt_A	263	beta-lactamase CTX-M-14	beta-lactamase/transpeptidase-like	DD-peptidase/beta-lactamase superfamily	Escherichia coli
1644	1ym0_A	238	fibrinotic enzyme component B	N/A	Trypsin-like serine proteases-|-Trypsin-like serine proteases	Eisenia fetida
1645	1ymm_D	207	T cell receptor alpha chain	N/A	Immunoglobulins	Homo sapiens
1646	1yn3_A	98	truncated cell surface protein map-w	N/A	Ubiquitin-like (UB roll)	Staphylococcus aureus
1647	1yna_A	194	ENDO-1,4-BETA-XYLANASE	N/A	Glycoside hydrolase family 11/12, catalytic domain	Thermomyces lanuginosus
1648	1ynk_H	219	Ig gamma heavy chain	N/A	Immunoglobulins-|-Immunoglobulins	Mus musculus
1649	1yo8_A	634	thrombospondin-2	N/A	Laminin-|-Laminin-|-Laminin-|-Jelly Rolls	Homo sapiens
1650	1yob_A	179	Flavodoxin 2	N/A	Flavodoxin domain	Azotobacter vinelandii
1651	1yp6_A	174	MAJOR URINARY PROTEIN 1	N/A	Calycin beta-barrel core domain	Mus musculus
1652	1ypy_A	184	Virion membrane protein	N/A	N/A	Vaccinia virus
1653	1ypz_B	102	Beta-2-microglobulin	Immunoglobulin (Ig) domain-like	Immunoglobulins	Homo sapiens
1654	1yq3_B	252	succinate dehydrogenase Ip subunit	N/A	Beta-grasp domain-|-Alpha-helical ferredoxin	Gallus gallus
1655	1yqd_A	366	sinapyl alcohol dehydrogenase	N/A	Medium-chain alcohol dehydrogenases, catalytic domain-|-NAD(P)-binding Rossmann-like Domain	Populus tremuloides
1656	1ysd_A	161	Cytosine deaminase	Cytidine deaminase-like	Cytidine Deaminase, domain 2	Saccharomyces cerevisiae
1657	1ysh_D	73	ribosomal protein L37a	N/A	N/A	Oryza sativa
1658	1ytq_A	204	Beta crystallin B2	N/A	Crystallins-|-Crystallins	Homo sapiens
1659	1ytz_T	107	Troponin T	N/A	Troponin complex, TnI/TnT subunit	Gallus gallus
1660	1yua_A	122	TOPOISOMERASE I	N/A	Bacterial Topoisomerase I, domain 1-|-N-terminal domain of TfIIb	Escherichia coli
1661	1yub_A	245	RRNA METHYLTRANSFERASE	N/A	Vaccinia Virus protein VP39-|-rRNA adenine dimethylase, C-terminal domain	Streptococcus pneumoniae
1662	1yuz_A	202	Nigerythrin	Ferritin-like-|-Rubredoxin-like	Ferritin, core subunit, four-helix bundle-|-Rubrerythrin, domain 2	Desulfovibrio vulgaris str. Hildenborough
1663	1yv4_A	104	P-30 protein	RNase A-like	Ribonuclease A-like domain	Lithobates pipiens
1664	1yvi_A	149	histidine-containing phosphotransfer protein	N/A	HPT domain	Oryza sativa
1665	1yvu_A	706	hypothetical protein aq_1447	N/A	PAZ domain superfamily-|-Response regulator-|-Ribonuclease H-like superfamily/Ribonuclease H	Aquifex aeolicus VF5
1666	1yxj_A	130	oxidised low density lipoprotein (lectin-like) receptor 1	C-type lectin-like	Mannose-Binding Protein A, subunit A	Homo sapiens
1667	1yy7_A	213	stringent starvation protein A	N/A	Glutaredoxin-|-Glutathione S-transferase Yfyf (Class Pi); Chain A, domain 2	Yersinia pestis
1668	1z06_A	189	Ras-related protein Rab-33B	N/A	P-loop containing nucleotide triphosphate hydrolases	Mus musculus
1669	1z09_A	96	Dynein light chain 2A, cytoplasmic	N/A	Dynein light chain 2a, cytoplasmic	Homo sapiens
1670	1z0d_A	167	Ras-related protein Rab-5C	Ras-like P-loop GTPases	P-loop containing nucleotide triphosphate hydrolases	Mus musculus
1671	1z0e_A	205	Putative protease La homolog type	Ribosomal protein S5 domain 2-like	Ribosomal Protein S5; domain 2	Archaeoglobus fulgidus
1672	1z10_A	476	cytochrome P450, family 2, subfamily A, polypeptide 6	N/A	Cytochrome P450	Homo sapiens
1673	1z1n_X	560	sixteen heme cytochrome	N/A	Cytochrome C3-|-Cytochrome C3-|-Cytochrome C3-|-Cytochrome C3	Megalodesulfovibrio gigas
1674	1z1z_A	131	Minor tail protein U	N/A	Phage minor tail protein U	Lambdavirus lambda
1675	1z2b_A	448	Tubulin alpha chain	N/A	N/A	Bos taurus
1676	1z41_A	338	Probable NADH-dependent flavin oxidoreductase yqjM	N/A	Aldolase class I	Bacillus subtilis
1677	1z4r_A	168	General control of amino acid synthesis protein 5-like 2	N/A	Gcn5-related N-acetyltransferase (GNAT)	Homo sapiens
1678	1z5f_A	105	RC-RNase 3	N/A	Ribonuclease A-like domain	Lithobates catesbeianus
1679	1z5l_A	285	T-cell surface glycoprotein CD1d antigen	MHC antigen-recognition domain-|-Immunoglobulin (Ig) domain-like	MHC class I-like antigen recognition-like-|-Immunoglobulins	Mus musculus
1680	1z67_A	135	hypothetical protein S4005	N/A	YidB-like	Shigella flexneri 2a str. 2457T
1681	1z6c_A	87	Vitamin K-dependent protein S	N/A	Laminin	Homo sapiens
1682	1z6o_A	212	Ferritin light chain	N/A	Ferritin, core subunit, four-helix bundle	Trichoplusia ni
1683	1z75_A	358	protein ArnA	SDR-like	NAD(P)-binding Rossmann-like Domain-|-UDP-galactose 4-epimerase, domain 1	Escherichia coli
1684	1z7q_G	288	Proteasome component C1	Class II glutamine amidotransferases	Aminohydrolase, N-terminal nucleophile (Ntn) domain	Saccharomyces cerevisiae
1685	1z7x_W	461	Ribonuclease inhibitor	N/A	Ribonuclease Inhibitor	Homo sapiens
1686	1z88_A	214	AphA protein	HAD-like	HAD superfamily/HAD-like	N/A
1687	1z8g_A	372	Serine protease hepsin	N/A	SRCR-like domain-|-Trypsin-like serine proteases-|-Trypsin-like serine proteases	Homo sapiens
1688	1z8o_A	404	6-deoxyerythronolide B hydroxylase	N/A	Cytochrome P450	Saccharopolyspora erythraea
1689	1z8r_A	166	Coxsackievirus B4 polyprotein	N/A	Trypsin-like serine proteases-|-Trypsin-like serine proteases	Coxsackievirus B4
1690	1z8s_A	146	DNA primase	N/A	DNAb Helicase; Chain A-|-Helix Hairpins	Geobacillus stearothermophilus
1691	1z91_A	147	Organic hydroperoxide resistance transcriptional regulator	N/A	Winged helix-like DNA-binding domain superfamily/Winged helix DNA-binding domain	Bacillus subtilis
1692	1z9n_A	177	Superoxide dismutase [Cu-Zn]	N/A	Superoxide dismutase, copper/zinc binding domain	[Haemophilus] ducreyi
1693	1z9v_A	121	conserved hypothetical protein MTH0776	N/A	N/A	Methanothermobacter thermautotrophicus str. Delta H
1694	1za5_A	192	Superoxide dismutase [Fe]	Fe Mn superoxide dismutase (SOD) C-terminal domain-|-Fe Mn superoxide dismutase (SOD) N-terminal domain	N/A	Escherichia coli
1695	1zaa_C	87	PROTEIN (ZIF268)	beta-beta-alpha zinc fingers-|-beta-beta-alpha zinc fingers-|-beta-beta-alpha zinc fingers	Classic Zinc Finger-|-Classic Zinc Finger-|-Classic Zinc Finger	Mus musculus
1696	1zae_A	70	Early protein GP16.7	GP16.7-like	Phage phi29 replication organiser protein p16.7-like	Salasvirus phi29
1697	1zau_A	328	DNA ligase	N/A	Helix hairpin bin-|-DNA ligase/mRNA capping enzyme	Mycobacterium tuberculosis
1698	1zba_4	85	Coat protein VP4	N/A	Capsid protein VP4 superfamily, Picornavirus	Foot-and-mouth disease virus
1699	1zbo_A	210	hypothetical protein BPP1347	N/A	LON domain-like-|-BPP1347 like domain	Bordetella parapertussis 12822
1700	1zbp_A	273	hypothetical protein VPA1032	N/A	Tetratricopeptide repeat domain	Vibrio parahaemolyticus RIMD 2210633
1701	1zbr_A	349	conserved hypothetical protein	N/A	L-arginine/glycine Amidinotransferase; Chain A	Porphyromonas gingivalis W83
1702	1zbt_A	371	Peptide chain release factor 1	N/A	Helix Hairpins-|-Alpha-Beta Plaits-|-Double Stranded RNA Binding Domain	Streptococcus mutans
1703	1zcc_A	248	glycerophosphodiester phosphodiesterase	N/A	Phosphatidylinositol (PI) phosphodiesterase	Agrobacterium fabrum str. C58
1704	1zd1_A	284	Sulfotransferase 4A1	N/A	P-loop containing nucleotide triphosphate hydrolases	Homo sapiens
1705	1zd9_A	188	ADP-ribosylation factor-like 10B	N/A	P-loop containing nucleotide triphosphate hydrolases	Homo sapiens
1706	1ze3_D	125	Outer membrane usher protein fimD	FimD/Slr0280 N-terminal domain-like	PapC, N-terminal domain	Escherichia coli
1707	1zeq_X	84	Cation efflux system protein cusF	CcmE-like	Copper binding periplasmic protein CusF	Escherichia coli
1708	1zgk_A	308	Kelch-like ECH-associated protein 1	N/A	Kelch-type beta propeller	Homo sapiens
1709	1zgu_A	139	Ubiquitin-conjugating enzyme E2 variant 2	UBC-like	Ubiquitin Conjugating Enzyme	Homo sapiens
1710	1zgz_A	122	TorCAD operon transcriptional regulatory protein torR	N/A	Response regulator	Escherichia coli
1711	1zh5_A	195	Lupus La protein	N/A	Winged helix-like DNA-binding domain superfamily/Winged helix DNA-binding domain-|-RRM (RNA recognition motif) domain	Homo sapiens
1712	1zhh_B	242	Autoinducer 2 sensor kinase/phosphatase luxQ	Sensory domain-like	LuxQ periplasmic domain, N-terminal subdomain-|-LuxQ periplasmic domain, C-terminal subdomain	Vibrio harveyi
1713	1zi0_A	307	DNA gyrase subunit A	N/A	DNA gyrase/topoisomerase IV, subunit A, C-terminal	Escherichia coli
1714	1zin_A	217	ADENYLATE KINASE	N/A	P-loop containing nucleotide triphosphate hydrolases	Geobacillus stearothermophilus
1715	1zk5_A	176	F17G adhesin subunit	N/A	Bacterial adhesins - F17c-type	Escherichia coli
1716	1zk8_A	183	Transcriptional regulator, TetR family	N/A	Homeodomain-like-|-Tetracycline Repressor, domain 2	Bacillus cereus ATCC 14579
1717	1zli_A	309	Carboxypeptidase B	Zn-dependent exopeptidases	Zn peptidases	Homo sapiens
1718	1zlk_A	95	Dormancy Survival Regulator	N/A	Winged helix-like DNA-binding domain superfamily/Winged helix DNA-binding domain	Mycobacterium tuberculosis
1719	1zlp_A	318	petal death protein	N/A	Phosphoenolpyruvate-binding domains	Dianthus caryophyllus
1720	1zlx_A	203	Phosphoribosylglycinamide formyltransferase	Formyltransferase	Formyl transferase, N-terminal domain	Homo sapiens
1721	6spc_l	120	30S ribosomal protein S12	Nucleic acid-binding proteins	Nucleic acid-binding proteins	Pseudomonas aeruginosa
1722	1zo1_I	501	translation initiation factor 2	N/A	N/A	Escherichia coli
1723	1zof_A	198	alkyl hydroperoxide-reductase	N/A	Glutaredoxin	Helicobacter pylori
1724	1zoy_A	622	FAD-binding protein	N/A	FAD/NAD(P)-binding domain-|-Succinate dehydrogenase/fumarate reductase flavoprotein, catalytic domain-|-Fumarate reductase/succinate dehydrogenase flavoprotein-like, C-terminal domain-|-succinate dehydrogenase protein domain	Sus scrofa
1725	1zp3_A	304	5,10-methylenetetrahydrofolate reductase	FAD-linked oxidoreductase	TIM Barrel	Escherichia coli
1726	1zp7_A	206	Recombination protein U	Restriction endonuclease-like	Trna Endonuclease; Chain: A, domain 1	Bacillus subtilis
1727	1zr6_A	503	glucooligosaccharide oxidase	N/A	Uridine Diphospho-n-acetylenolpyruvylglucosamine Reductase, domain 2-|-Uridine Diphospho-n-acetylenolpyruvylglucosamine Reductase; domain 3-|-Vanillyl-alcohol Oxidase; Chain A, domain 3-|-Helix Hairpins	Sarocladium strictum
1728	1zrj_A	50	E1B-55kDa-associated protein 5 isoform c	N/A	N/A	Homo sapiens
1729	1zrt_D	258	Cytochrome c1	N/A	Cytochrome c-like domain-|-Cytochrome c1, transmembrane anchor, C-terminal	Rhodobacter capsulatus
1730	1zs3_A	182	Lactococcus lactis MG1363 DpsA	N/A	Ferritin, core subunit, four-helix bundle	Lactococcus lactis
1731	1zsv_A	349	NADP-dependent leukotriene B4 12-hydroxydehydrogenase	N/A	Medium-chain alcohol dehydrogenases, catalytic domain-|-NAD(P)-binding Rossmann-like Domain	Homo sapiens
1732	1zt3_A	80	Insulin-like growth factor binding protein 1	Thyroglobulin type-1 domain	Thyroglobulin type-1	Homo sapiens
1733	1ztc_A	221	hypothetical protein TM0894	N/A	Ribonuclease Z/Hydroxyacylglutathione hydrolase-like	Thermotoga maritima
1734	1ztu_A	341	Bacteriophytochrome	GAF domain-like-|-PYP-like sensor domain (PAS domain)	PAS domain-|-GAF domain	Deinococcus radiodurans
1735	1zu1_A	127	RNA binding protein ZFa	N/A	Classic Zinc Finger-|-Classic Zinc Finger	Xenopus laevis
1736	1zua_X	317	Aldo-keto reductase family 1 member B10	N/A	NADP-dependent oxidoreductase domain	Homo sapiens
1737	1zv8_A	50	E2 glycoprotein	Coronavirus S2 glycoprotein stalk-like	Single alpha-helices involved in coiled-coils or other helix-helix interfaces	N/A
1738	1zw7_A	82	Ubiquitin	N/A	Phosphatidylinositol 3-kinase Catalytic Subunit; Chain A, domain 1	Saccharomyces cerevisiae
1739	1zws_A	288	DAP-kinase related protein 1	N/A	Phosphorylase Kinase; domain 1-|-Transferase(Phosphotransferase) domain 1	Homo sapiens
1740	1zwy_A	185	Hypothetical UPF0244 protein VC0702	ITPase-like	Maf protein	Vibrio cholerae
1741	1zx4_A	192	Plasmid Partition par B protein	N/A	N/A	Punavirus P1
1742	1zx8_A	136	hypothetical protein TM1367	N/A	Cyclophilin	Thermotoga maritima
1743	1zxc_A	263	ADAM 17	Metalloproteases (zincins) catalytic domain	Collagenase (Catalytic Domain)	Homo sapiens
1744	1zxe_A	303	Serine/threonine-protein kinase	N/A	Phosphorylase Kinase; domain 1-|-Transferase(Phosphotransferase) domain 1	Saccharomyces cerevisiae
1745	1zxi_C	288	Carbon monoxide dehydrogenase medium chain	CO dehydrogenase flavoprotein C-terminal domain-like-|-FAD-binding/transporter-associated domain-like	Uridine Diphospho-n-acetylenolpyruvylglucosamine Reductase, domain 2-|-Uridine Diphospho-n-acetylenolpyruvylglucosamine Reductase; domain 3-|-CO dehydrogenase flavoprotein, C-terminal domain	Afipia carboxidovorans OM5
1746	1zxt_A	76	functional macrophage inflammatory protein 1-alpha homolog	N/A	OB fold (Dihydrolipoamide Acetyltransferase, E2P)	Human gammaherpesvirus 8
1747	1zy9_A	564	alpha-galactosidase	N/A	Aldolase class I-|-Immunoglobulin-like	Thermotoga maritima
1748	2a0a_A	131	Der f 13	N/A	Calycin beta-barrel core domain	Dermatophagoides farinae
1749	2a0z_A	705	Toll-like receptor 3	N/A	Ribonuclease Inhibitor	Homo sapiens
1750	2a15_A	139	HYPOTHETICAL PROTEIN Rv0760c	N/A	Nuclear Transport Factor 2; Chain: A,	Mycobacterium tuberculosis
1751	2a1f_A	247	Uridylate kinase	N/A	Acetylglutamate kinase-like	Haemophilus influenzae
1752	2a1j_A	63	DNA repair endonuclease XPF	N/A	5' to 3' exonuclease, C-terminal subdomain	Homo sapiens
1753	2a25_A	193	Ubiquitin ligase SIAH1	N/A	Classic Zinc Finger-|-Apoptosis, Tumor Necrosis Factor Receptor Associated Protein 2; Chain A	Homo sapiens
1754	2a2c_A	478	N-acetylgalactosamine kinase	N/A	Ribosomal Protein S5; domain 2-|-Alpha-Beta Plaits-|-de novo design (two linked rop proteins)	Homo sapiens
1755	2a2n_A	176	peptidylprolyl isomerase domain and WD repeat containing 1	N/A	Cyclophilin-like	Homo sapiens
1756	2a33_A	215	hypothetical protein	MCP/YpsA-like	Rossmann fold	Arabidopsis thaliana
1757	2a3m_A	130	COG3005: Nitrate/TMAO reductases, membrane-bound tetraheme cytochrome c subunit	N/A	Cytochrome C3	Oleidesulfovibrio alaskensis G20
1758	2a45_H	91	Fibrinogen beta chain	N/A	Single alpha-helices involved in coiled-coils or other helix-helix interfaces	Homo sapiens
1759	2a55_A	133	C4b-binding protein	N/A	Complement Module, domain 1-|-Complement Module, domain 1	Homo sapiens
1760	2a5h_A	416	L-lysine 2,3-aminomutase	N/A	Helix Hairpins-|-Aldolase class I-|-OB fold (Dihydrolipoamide Acetyltransferase, E2P)	Clostridium subterminale
1761	2a72_A	146	Regulator of G-protein signalling 7	Regulator of G-protein signaling RGS	Regulator of G-protein Signalling 4, domain 2	Homo sapiens
1762	2a96_A	250	class A nonspecific acid phosphatase PhoN	N/A	Phosphatidic acid phosphatase type 2/haloperoxidase	N/A
1763	2a9g_A	418	Arginine deiminase	Pentein	L-arginine/glycine Amidinotransferase; Chain A-|-Arginine deiminase	Pseudomonas aeruginosa
1764	2a9v_A	212	GMP synthase	N/A	Class I glutamine amidotransferase (GATase) domain	Thermoplasma acidophilum
1765	2aaa_A	484	ALPHA-AMYLASE	N/A	Glycosidases-|-Golgi alpha-mannosidase II	Aspergillus niger
1766	2aao_A	166	Calcium-dependent protein kinase, isoform AK1	N/A	EF-hand	Arabidopsis thaliana
1767	2aav_A	98	Filamin A	N/A	Immunoglobulins	Homo sapiens
1768	2aaw_A	222	glutathione s-transferase	GST C-terminal domain-like-|-Thioredoxin-like	Glutaredoxin-|-Glutathione S-transferase Yfyf (Class Pi); Chain A, domain 2	Plasmodium falciparum
1769	2abw_A	227	Pdx2 protein	Class I glutamine amidotransferase-like	Class I glutamine amidotransferase (GATase) domain	Plasmodium falciparum
1770	2acj_A	66	Double-stranded RNA-specific adenosine deaminase	Winged helix DNA-binding domain	Winged helix-like DNA-binding domain superfamily/Winged helix DNA-binding domain	Homo sapiens
1771	2ad6_A	571	Methanol dehydrogenase subunit 1	N/A	Quinoprotein alcohol dehydrogenase-like superfamily	Methylophilus methylotrophus W3A1
1772	2adv_A	166	Glutaryl 7- Aminocephalosporanic Acid Acylase	Class II glutamine amidotransferases	Penicillin Amidohydrolase, domain 1	Pseudomonas sp. GK16
1773	2ae7_A	287	Beta-1,4-galactosyltransferase 1	Nucleotide-diphospho-sugar transferases	Spore Coat Polysaccharide Biosynthesis Protein SpsA; Chain A	Homo sapiens
1774	2aez_A	543	fructan 1-exohydrolase IIa	Concanavalin A-like lectins/glucanases-|-Furanosidase-like	Glycosyl hydrolase domain; family 43-|-Exo-inulinase; domain 1	Cichorium intybus
1775	2af0_A	146	Regulator of G-protein signaling 2	Regulator of G-protein signaling RGS	Regulator of G-protein Signalling 4; domain 1-|-Regulator of G-protein Signalling 4, domain 2	Homo sapiens
1776	2af5_A	297	Engineered Outer Surface Protein A (OspA) with the inserted two beta-hairpins	Outer surface protein	C1 set domains (antibody constant domain-like)-|-Outer Surface Protein A; domain 3-|-Outer Surface Protein A; domain 3	Borreliella burgdorferi
1777	2ag5_A	246	dehydrogenase/reductase (SDR family) member 6	N/A	NAD(P)-binding Rossmann-like Domain	Homo sapiens
1778	2agc_A	162	Ganglioside GM2 activator	N/A	Ganglioside GM2 activator	Mus musculus
1779	2ah5_A	210	COG0546: Predicted phosphatases	N/A	HAD superfamily/HAD-like-|-Putative phosphatase; domain 2	Streptococcus pneumoniae TIGR4
1780	2ahe_A	267	Chloride intracellular channel protein 4	N/A	Glutaredoxin-|-Glutathione S-transferase Yfyf (Class Pi); Chain A, domain 2	Homo sapiens
1781	2aho_B	266	Translation initiation factor 2 alpha subunit	eIF-2-alpha C-terminal domain	Nucleic acid-binding proteins-|-Translation initiation factor 2; subunit 1; domain 2-|-EIF_2_alpha	Saccharolobus solfataricus
1782	2ahq_A	76	RNA polymerase sigma factor RpoN	Sigma factor domain-like	Homeodomain-like	Aquifex aeolicus
1783	2aif_A	135	ribosomal protein L7A	N/A	Ribosomal protein L30/S12	Cryptosporidium parvum
1784	2aiu_A	105	Cytochrome c, testis-specific	N/A	Cytochrome c-like domain	Mus musculus
1785	2aj3_B	228	Fab m18, Heavy Chain	N/A	Immunoglobulins-|-Immunoglobulins	Homo sapiens
1786	2ajf_A	597	Angiotensin-converting enzyme-Related Carboxypeptidase (Ace2)	N/A	N/A	Homo sapiens
1787	2ak3_A	226	ADENYLATE KINASE ISOENZYME-3	N/A	P-loop containing nucleotide triphosphate hydrolases	Bos taurus
1788	2alv_A	306	Replicase polyprotein 1ab	Trypsin-like serine proteases	Trypsin-like serine proteases-|-Trypsin-like serine proteases-|-main proteinase (3clpro) structure, domain 3	N/A
1789	2am1_A	454	UDP-N-acetylmuramoylalanine-D-glutamyl-lysine-D-alanyl-D-alanine ligase, MurF protein	N/A	MurE/MurF, N-terminal domain-|-Mur-like, catalytic domain-|-Mur ligase, C-terminal domain	Streptococcus pneumoniae R6
1790	2amo_A	362	Nitric oxide synthase oxygenase	Nitric oxide (NO) synthase oxygenase domain	Nitric Oxide Synthase; Chain A, domain 1-|-Nitric Oxide Synthase;Heme Domain;Chain A domain 2-|-Nitric Oxide Synthase; Chain A, domain 3	Bacillus subtilis
1791	2amy_A	246	Phosphomannomutase 2	N/A	HAD superfamily/HAD-like-|-Eukaryotic phosphomannomutase, cap domain	Homo sapiens
1792	2apn_A	114	Protein HI1723	N/A	HesB-like domain	Haemophilus influenzae
1793	2apx_A	112	T cell receptor beta chain V	N/A	Immunoglobulins	Rattus norvegicus
1794	2aqi_A	269	Enoyl-[acyl-carrier-protein] reductase [NADH]	SDR-like	NAD(P)-binding Rossmann-like Domain	Mycobacterium tuberculosis
1795	2aqp_A	164	Superoxide dismutase [Cu-Zn]	Cu Zn superoxide dismutase-like	Superoxide dismutase, copper/zinc binding domain	Neisseria meningitidis
1796	2ar1_A	172	hypothetical protein	N/A	ph1033 like domains	Leishmania major
1797	2ar5_A	121	Phosphoinositide 3-kinase	PX domain	Phox-like domain	Homo sapiens
1798	2ass_A	159	S-phase kinase-associated protein 1A	POZ domain-|-Skp1 dimerisation domain-like	Potassium Channel Kv1.1; Chain A	Homo sapiens
1799	2atc_B	152	ASPARTATE CARBAMOYLTRANSFERASE, REGULATORY CHAIN	Aspartate carbamoyltransferase Regulatory-chain N-terminal domain-|-Aspartate carbamoyltransferase Regulatory-chain C-terminal domain	Aspartate carbamoyltransferase regulatory subunit, N-terminal domain-|-Aspartate carbamoyltransferase regulatory subunit, C-terminal domain	Escherichia coli
1800	2atx_A	194	small GTP binding protein TC10	N/A	P-loop containing nucleotide triphosphate hydrolases	Homo sapiens
1801	2aud_A	257	Type II restriction enzyme HincII	Restriction endonuclease-like	DNA mismatch repair MutH/Restriction endonuclease, type II	Haemophilus influenzae
1802	2aus_C	334	pseudouridine synthase	N/A	PUA domain-|-Pseudouridine synthase	Pyrococcus abyssi
1803	2avk_A	136	hemerythrin-like domain protein DcrH	Hemerythrin-like	Hemerythrin-like	Desulfovibrio vulgaris
1804	2avn_A	260	ubiquinone/menaquinone biosynthesis methyltransferase-related protein	N/A	Vaccinia Virus protein VP39	Thermotoga maritima MSB8
1805	2avp_A	70	synthetic consensus TPR protein	N/A	Tetratricopeptide repeat domain	N/A
1806	2avu_E	192	Flagellar transcriptional activator flhC	N/A	N/A	Escherichia coli
1807	2avx_A	171	Regulatory protein sdiA	N/A	Transcription factor LuxR-like, autoinducer-binding domain	Escherichia coli
1808	2awa_A	390	DNA polymerase III, beta chain	N/A	DNA Polymerase III, subunit A, domain 2-|-Proliferating Cell Nuclear Antigen	Streptococcus pneumoniae TIGR4
1809	2awd_A	323	tagatose-6-phosphate kinase	Ribokinase-like	Ribokinase	Enterococcus faecalis
1810	2aww_A	105	Synapse associated protein 97	N/A	PDZ domain	Rattus norvegicus
1811	2axw_A	134	DraD invasin	N/A	Dr adhesin	Escherichia coli
1812	2az5_A	148	Tumor necrosis factor (TNF-alpha) (Tumor necrosis factor ligand superfamily member 2) (TNF-a) (Cachectin) [Contains: Tumor necrosis factor, membrane form; Tumor necrosis factor, soluble form]	TNF-like	Jelly Rolls	Homo sapiens
1813	2aze_A	155	Transcription factor Dp-1	N/A	Transcription factor DP	Homo sapiens
1814	2b0s_L	215	Fab 2219, light chain	N/A	Immunoglobulins-|-Immunoglobulins	Homo sapiens
1815	2b1w_A	127	Caspase recruitment domain protein 4	N/A	Death Domain, Fas	Homo sapiens
1816	2b26_A	173	SIS1 protein	hsp40/dnaj peptide-binding domain-|-hsp40/dnaj peptide-binding domain	Urease metallochaperone UreE, N-terminal domain-|-Urease metallochaperone UreE, N-terminal domain	Saccharomyces cerevisiae
1817	2b2n_A	344	Transcription-repair coupling factor	N/A	Rossmann fold-|-Penicillin-binding protein 1b domain	Escherichia coli K-12
1818	2b34_A	199	MAR1 Ribonuclease	N/A	Isochorismatase-like	Caenorhabditis elegans
1819	2b3j_A	159	tRNA adenosine deaminase	N/A	Cytidine Deaminase, domain 2	Staphylococcus aureus subsp. aureus Mu50
1820	2b3r_A	134	Phosphatidylinositol-4-phosphate 3-kinase C2 domain-containing alpha polypeptide	N/A	C2 domain	Mus musculus
1821	2b3t_A	276	Protein methyltransferase hemK	N/A	Ubiquitin-associated (UBA) domain-|-Vaccinia Virus protein VP39	Escherichia coli
1822	2b3t_B	360	Peptide chain release factor 1	N/A	Helix Hairpins-|-Alpha-Beta Plaits-|-Double Stranded RNA Binding Domain	Escherichia coli
1823	2b3u_A	171	Diamine acetyltransferase 1	Acyl-CoA N-acyltransferases (Nat)	Gcn5-related N-acetyltransferase (GNAT)	Homo sapiens
1824	2b43_A	526	non-structural polyprotein	N/A	Single alpha-helices involved in coiled-coils or other helix-helix interfaces-|-Reverse transcriptase/Diguanylate cyclase domain-|-Mitochondrial Import Receptor Subunit Tom20; Chain A	Norovirus
1825	2b4j_C	98	PC4 and SFRS1 interacting protein	HIV integrase-binding domain	Conserved domain common to transcription factors TFIIS, elongin A, CRSP70	Homo sapiens
1826	2b5i_D	217	Interleukin-2 receptor alpha chain	N/A	Complement Module, domain 1-|-Rubrerythrin, domain 2	Homo sapiens
1827	2b5x_A	148	YkuV protein	N/A	Glutaredoxin	Bacillus subtilis
1828	2b60_A	99	Gag-Pol polyprotein	N/A	Acid Proteases	Human immunodeficiency virus 1
1829	2b7a_A	293	Tyrosine-protein kinase JAK2	Protein kinase-like (PK-like)	Phosphorylase Kinase; domain 1-|-Transferase(Phosphotransferase) domain 1	Homo sapiens
1830	2ba0_F	258	Archaeal exosome RNA binding protein RRP41	Ribosomal protein S5 domain 2-like-|-Ribonuclease PH domain 2-like	GHMP Kinase, N-terminal domain	Archaeoglobus fulgidus
1831	2bap_B	317	Diaphanous protein homolog 1	ARM repeat-like	Leucine-rich Repeat Variant-|-Formin, FH3 diaphanous domain	Mus musculus
1832	2bbr_A	195	Viral CASP8 and FADD-like apoptosis regulator	N/A	Death Domain, Fas-|-Death Domain, Fas	Molluscum contagiosum virus subtype 1
1833	2bc0_A	490	NADH Oxidase	N/A	FAD/NAD(P)-binding domain-|-FAD/NAD(P)-binding domain-|-FAD/NAD-linked reductase, C-terminal dimerisation domain	Streptococcus pyogenes
1834	2bfw_A	200	GLGA GLYCOGEN SYNTHASE	N/A	Glycogen Phosphorylase B;	Pyrococcus abyssi
1835	2bfy_A	284	AURORA KINASE B-A	Protein kinase-like (PK-like)	Phosphorylase Kinase; domain 1-|-Transferase(Phosphotransferase) domain 1	Xenopus laevis
1836	2bg9_B	370	ACETYLCHOLINE RECEPTOR PROTEIN, BETA CHAIN	N/A	Neurotransmitter-gated ion-channel ligand-binding domain-|-Neurotransmitter-gated ion-channel transmembrane domain	Torpedo marmorata
1837	2bgi_A	272	FERREDOXIN-NADP(H) REDUCTASE	N/A	Translation factors-|-Nucleotide-binding domain of ferredoxin-NADP reductase (FNR) module	Rhodobacter capsulatus
1838	2bh8_A	101	1B11	Nucleic acid-binding proteins	Nucleic acid-binding proteins-|-Rhinovirus 14, subunit 4	Escherichia coli K-12
1839	2bhg_A	209	FOOT-AND-MOUTH DISEASE VIRUS 3C PROTEASE	Trypsin-like serine proteases	Trypsin-like serine proteases-|-Trypsin-like serine proteases	Foot-and-mouth disease virus
1840	2bjd_A	101	ACYLPHOSPHATASE	N/A	Alpha-Beta Plaits	Saccharolobus solfataricus
1841	2bjw_A	265	PSP OPERON TRANSCRIPTIONAL ACTIVATOR	N/A	P-loop containing nucleotide triphosphate hydrolases-|-Helicase, Ruva Protein; domain 3	Escherichia coli K-12
1842	2bk9_A	153	CG9734-PA	N/A	Globins	Drosophila melanogaster
1843	2bka_A	242	TAT-INTERACTING PROTEIN TIP30	N/A	NAD(P)-binding Rossmann-like Domain	Homo sapiens
1844	2bkd_N	134	FRAGILE X MENTAL RETARDATION 1 PROTEIN	N/A	SH3 type barrels.-|-SH3 type barrels.	Homo sapiens
1845	2bkh_A	814	UNCONVENTIONAL MYOSIN	N/A	N/A	Sus scrofa
1846	2bkw_A	385	ALANINE-GLYOXYLATE AMINOTRANSFERASE 1	N/A	Aspartate Aminotransferase, domain 1-|-Type I PLP-dependent aspartate aminotransferase-like (Major domain)	Saccharomyces cerevisiae S288C
1847	2bl2_A	156	V-TYPE SODIUM ATP SYNTHASE SUBUNIT K	N/A	lithium bound rotor ring of v- atpase	Enterococcus hirae
1848	2blf_B	81	Sulfite:cytochrome c oxidoreductase subunit B	N/A	Cytochrome c-like domain	Starkeya novella
1849	2bm1_A	691	ELONGATION FACTOR G	Ribosomal protein S5 domain 2-like-|-EF-G C-terminal domain-like-|-EF-G C-terminal domain-like	P-loop containing nucleotide triphosphate hydrolases-|-Translation factors-|-Elongation Factor G (Translational Gtpase), domain 3-|-Ribosomal Protein S5; domain 2-|-Alpha-Beta Plaits	Thermus thermophilus
1850	2bmo_A	447	OXYGENASE-ALPHA NBDO	N/A	Naphthalene 1,2-dioxygenase Alpha Subunit; Chain A, domain 1-|-Rieske [2Fe-2S] iron-sulphur domain	Comamonas sp. JS765
1851	2bmo_B	194	OXYGENASE-BETA NBDO	N/A	Nuclear Transport Factor 2; Chain: A,	Comamonas sp. JS765
1852	2bmv_A	164	FLAVODOXIN	N/A	Flavodoxin domain	Helicobacter pylori
1853	2bnq_D	203	T-CELL RECEPTOR ALPHA CHAIN V REGION	Immunoglobulin (Ig) domain-like	Immunoglobulins-|-Immunoglobulins	Homo sapiens
1854	2bo5_A	120	ATP SYNTHASE OLIGOMYCIN SENSITIVITY CONFERRAL PROTEIN	N/A	N-terminal domain of the delta subunit of the F1F0-ATP synthase	Bos taurus
1855	2boi_A	113	CV-IIL LECTIN	N/A	Calcium-mediated lectin	Chromobacterium violaceum
1856	2boo_A	247	URACIL-DNA GLYCOSYLASE	Uracil-DNA glycosylase-like	Uracil-DNA glycosylase-like domain	Deinococcus radiodurans R1
1857	2bpq_A	373	ANTHRANILATE PHOSPHORIBOSYLTRANSFERASE	N/A	Transferase, Pyrimidine Nucleoside Phosphorylase; Chain C-|-Nucleoside phosphorylase/phosphoribosyltransferase catalytic domain	Mycobacterium tuberculosis H37Rv
1858	2bq5_A	129	COAT PROTEIN	RNA bacteriophage capsid protein	MS2 Viral Coat Protein	Escherichia phage MS2
1859	2br2_A	275	EXOSOME COMPLEX EXONUCLEASE 2	Ribosomal protein S5 domain 2-like-|-Ribonuclease PH domain 2-like	GHMP Kinase, N-terminal domain	Saccharolobus solfataricus
1860	2bs6_A	90	LECTIN	N/A	Lipocalin	Ralstonia solanacearum
1861	2bsh_A	125	SYCT	N/A	Yope Regulator; Chain: A,	Yersinia enterocolitica
1862	2btd_A	210	PTS-DEPENDENT DIHYDROXYACETONE KINASE	N/A	DhaL domain	Escherichia coli
1863	2buf_A	300	ACETYLGLUTAMATE KINASE	N/A	Acetylglutamate kinase-like	Pseudomonas aeruginosa
1864	2bv1_A	145	REGULATOR OF G-PROTEIN SIGNALLING 1	Regulator of G-protein signaling RGS	Regulator of G-protein Signalling 4; domain 1-|-Regulator of G-protein Signalling 4, domain 2	Homo sapiens
1865	2bv7_A	208	GLYCOLIPID TRANSFER PROTEIN	Glycolipid transfer protein GLTP	Glycolipid transfer protein	Bos taurus
1866	2bvl_A	543	TOXIN B	N/A	Methane Monooxygenase Hydroxylase; Chain G, domain 1-|-Arc Repressor Mutant, subunit A	Clostridioides difficile
1867	2bwj_A	199	ADENYLATE KINASE 5	N/A	P-loop containing nucleotide triphosphate hydrolases	Homo sapiens
1868	2bzu_A	181	FIBER PROTEIN 2	N/A	Adenovirus pIV-related, attachment domain	Human adenovirus 41
1869	2c07_A	285	3-OXOACYL-(ACYL-CARRIER PROTEIN) REDUCTASE	N/A	NAD(P)-binding Rossmann-like Domain	Plasmodium falciparum 3D7
1870	2c1j_A	258	14-3-3 PROTEIN ZETA/DELTA	14-3-3 protein	14-3-3 domain	Homo sapiens
1871	2c1u_A	338	DI-HAEM CYTOCHROME C PEROXIDASE	N/A	Cytochrome c-like domain-|-Cytochrome c-like domain	Paracoccus pantotrophus
1872	2c26_A	260	ENDOGLUCANASE	N/A	Immunoglobulins-|-Galactose-binding domain-like	Acetivibrio thermocellus
1873	2c46_A	241	MRNA CAPPING ENZYME	N/A	Protein tyrosine phosphatase superfamily	Homo sapiens
1874	2c4n_A	250	PROTEIN NAGD	N/A	HAD superfamily/HAD-like-|-HAD superfamily/HAD-like	Escherichia coli K-12
1875	2c6c_A	707	GLUTAMATE CARBOXYPEPTIDASE II	Transferrin receptor-like dimerisation domain-|-PA domain-|-Zn-dependent exopeptidases	Zn peptidases-|-Glucose Oxidase; domain 1-|-Transferrin receptor-like, dimerisation domain	Homo sapiens
1876	2c6s_A	523	ADENOVIRUS 2,12 PENTON BASE CHIMERA	N/A	Penton protein; domain 1-|-adenovirus 2 penton base, domain 2	Human adenovirus 2
1877	2c73_A	520	AMINE OXIDASE (FLAVIN-CONTAINING) B	Flavoreductase-like	FAD/NAD(P)-binding domain-|-Polyamine Oxidase; Chain A, domain 2-|-Guanine Nucleotide Dissociation Inhibitor, domain 1	Homo sapiens
1878	2c8g_A	211	MONO-ADP-RIBOSYLTRANSFERASE C3	N/A	Toxin ADP-ribosyltransferase; Chain A, domain 1	Clostridium botulinum
1879	6lap_B	245	Capsid protein VP2	N/A	N/A	Echovirus E11
1880	2c8u_A	211	GLUTATHIONE S-TRANSFERASE 28 KDA	Thioredoxin-like-|-GST C-terminal domain-like	Glutaredoxin-|-Glutathione S-transferase Yfyf (Class Pi); Chain A, domain 2	Schistosoma haematobium
1881	2cb4_A	291	MOSQUITOCIDAL TOXIN	N/A	Heat-Labile Enterotoxin, subunit A	Lysinibacillus sphaericus
1882	2cdb_A	366	GLUCOSE 1-DEHYDROGENASE (DHG-1)	N/A	Medium-chain alcohol dehydrogenases, catalytic domain-|-NAD(P)-binding Rossmann-like Domain	Saccharolobus solfataricus
1883	2ce6_A	101	HELIX POMATIA AGGLUTININ	Agglutinin HPA-like	Immunoglobulin-like	Helix pomatia
1884	2ceo_A	379	THYROXINE-BINDING GLOBULIN	Serpins	Antithrombin, subunit I, domain 2-|-Alpha-1-antitrypsin, domain 1	Homo sapiens
1885	2cfv_A	316	HUMAN PROTEIN TYROSINE PHOSPHATASE RECEPTOR TYPE J	N/A	Protein tyrosine phosphatase superfamily	Homo sapiens
1886	2cg5_B	91	FATTY ACID SYNTHASE	N/A	ACP-like	Homo sapiens
1887	2cg8_A	270	DIHYDRONEOPTERIN ALDOLASE 6-HYDROXYMETHYL-7,8-DIHYDROPTERIN SYNTHASE	N/A	GTP cyclohydrolase I, C-terminal domain/NADPH-dependent 7-cyano-7-deazaguanine reductase, N-terminal domain-|-7,8-Dihydro-6-hydroxymethylpterin-pyrophosphokinase HPPK	Streptococcus pneumoniae
1888	2chl_A	351	CASEIN KINASE I ISOFORM GAMMA-3	Protein kinase-like (PK-like)	Phosphorylase Kinase; domain 1-|-Transferase(Phosphotransferase) domain 1	Homo sapiens
1889	2chn_A	716	GLUCOSAMINIDASE	Hyaluronidase post-catalytic domain-like-|-(Trans)glycosidases-|-beta-N-acetylhexosaminidase-like domain	Chitobiase/beta-hexosaminidase domain 2-like-|-Glycosidases-|-Hyaluronidase post-catalytic domain-like -|-Golgi alpha-mannosidase II	Bacteroides thetaiotaomicron VPI-5482
1890	2cig_A	159	DIHYDROFOLATE REDUCTASE	Dihydrofolate reductase-like	Dihydrofolate Reductase, subunit A	Mycobacterium tuberculosis H37Rv
1891	2cio_A	212	PAPAIN	Cysteine proteinases	Cysteine proteinases	Carica papaya
1892	2cjz_A	305	HUMAN PROTEIN TYROSINE PHOSPHATASE PTPN5	(Phosphotyrosine protein) phosphatases II	Protein tyrosine phosphatase superfamily	Homo sapiens
1893	2ckf_B	174	RING-HYDROXYLATING DIOXYGENASE BETA SUBUNIT	N/A	Nuclear Transport Factor 2; Chain: A,	Sphingomonas sp. CHY-1
1894	2ckl_B	165	UBIQUITIN LIGASE PROTEIN RING2	N/A	Zinc/RING finger domain, C3HC4 (zinc finger)	Mus musculus
1895	2clw_A	165	UBIQUITIN-CONJUGATING ENZYME E2 D2	UBC-like	Ubiquitin Conjugating Enzyme	Homo sapiens
1896	2cm1_A	260	SERINE THREONINE PROTEIN PHOSPHATASE PSTP	PP2C-like	PPM-type phosphatase domain	Mycobacterium tuberculosis H37Rv
1897	2cn1_A	292	CYTOSOLIC 5'-NUCLEOTIDASE III	HAD-like	HAD superfamily/HAD-like-|-Pyrimidine 5'-nucleotidase (UMPH-1), N-terminal domain	Homo sapiens
1898	2cnc_A	386	ENDOXYLANASE	(Trans)glycosidases	Glycosidases	Cellvibrio mixtus
1899	2co7_A	127	SAFA PILUS SUBUNIT	Bacterial adhesin-like	Dr adhesin	Salmonella enterica subsp. enterica serovar Typhimurium str. LT2
1900	2co8_A	82	NEDD9 interacting protein with calponin homology and LIM domains	N/A	Cysteine Rich Protein	Homo sapiens
1901	2cop_A	109	Acyl-Coenzyme A binding domain containing 6	N/A	Acyl-CoA Binding Protein	Homo sapiens
1902	2coq_A	108	new antigen receptor variable domain	N/A	Immunoglobulins	Orectolobus maculatus
1903	2cou_A	109	ECT2 protein	N/A	BRCT domain	Mus musculus
1904	2coz_A	122	centrosome-associated protein 350	N/A	CAP Gly-rich-like domain	Homo sapiens
1905	2cp2_A	95	CLIP-115	N/A	CAP Gly-rich-like domain	Homo sapiens
1906	2cq3_A	103	RNA-binding protein 9	N/A	RRM (RNA recognition motif) domain	Homo sapiens
1907	2cqd_A	116	RNA-binding region containing protein 1	N/A	RRM (RNA recognition motif) domain	Homo sapiens
1908	2cr4_A	126	SH3 domain-binding protein 2	N/A	SH2 domain	Homo sapiens
1909	2cr5_A	109	Reproduction 8	N/A	Phosphatidylinositol 3-kinase Catalytic Subunit; Chain A, domain 1	Mus musculus
1910	2crl_A	98	Copper chaperone for superoxide dismutase	N/A	Alpha-Beta Plaits	Homo sapiens
1911	2csb_A	519	Topoisomerase V	N/A	Single alpha-helices involved in coiled-coils or other helix-helix interfaces	Methanopyrus kandleri
1912	2csg_A	424	putative cytoplasmic protein	N/A	B-lactam Antibiotic, Isopenicillin N Synthase; Chain	Salmonella enterica subsp. enterica serovar Typhimurium str. LT2
1913	2csq_A	97	RIM binding protein 2	N/A	SH3 Domains	Homo sapiens
1914	2ct6_A	111	sh3 domain-binding glutamic acid-rich-like protein 2	N/A	Glutaredoxin	Homo sapiens
1915	2cua_A	135	PROTEIN (CUA)	N/A	Cupredoxins - blue copper proteins	Thermus thermophilus
1916	2cuf_A	95	FLJ21616 protein	N/A	Homeodomain-like	Homo sapiens
1917	2cv8_A	180	tRNA-splicing endonuclease	N/A	tRNA intron endonuclease, N-terminal domain-|-Trna Endonuclease; Chain: A, domain 1	Sulfurisphaera tokodaii
1918	2cve_A	191	hypothetical protein TTHA1053	N/A	Impact, N-terminal domain-|-Alpha-Beta Plaits	Thermus thermophilus HB8
1919	2cw6_A	298	Hydroxymethylglutaryl-CoA lyase, mitochondrial	N/A	Aldolase class I	Homo sapiens
1920	2cw7_A	537	Endonuclease PI-PkoII	N/A	Hedgehog/Intein (Hint) domain-|-Intein homing endonuclease, domain IV-|-Homing endonucleases-|-Intein homing endonuclease, domain III	Thermococcus kodakarensis KOD1
1921	2cz9_A	350	Probable galactokinase	N/A	Ribosomal Protein S5; domain 2-|-GHMP kinase, C-terminal domain	Pyrococcus horikoshii
1922	2czy_A	77	Paired amphipathic helix protein Sin3b	N/A	Paired amphipathic helix	Mus musculus
1923	2d1f_A	360	Threonine synthase	N/A	Rossmann fold-|-Rossmann fold	Mycobacterium tuberculosis
1924	2d1g_A	498	acid phosphatase	Alkaline phosphatase-like	Alkaline Phosphatase, subunit A	Francisella tularensis subsp. novicida
1925	2d1o_A	171	Stromelysin-1	Metalloproteases (zincins) catalytic domain	Collagenase (Catalytic Domain)	Homo sapiens
1926	2d2g_A	329	phosphotriesterase	Metallo-dependent hydrolases	Metal-dependent hydrolases	Agrobacterium tumefaciens
1927	2d36_A	176	hypothetical NADH-dependent FMN oxidoreductase	N/A	Electron Transport, Fmn-binding Protein; Chain A	Sulfurisphaera tokodaii str. 7
1928	2d48_A	129	Interleukin-4	4-helical cytokines	Growth Hormone; Chain: A;	Homo sapiens
1929	2d4q_A	257	Neurofibromin	N/A	CRAL-TRIO lipid binding domain-|-Pleckstrin-homology domain (PH domain)/Phosphotyrosine-binding domain (PTB)	Homo sapiens
1930	2d5f_A	493	glycinin A3B4 subunit	RmlC-like cupins-|-RmlC-like cupins	Jelly Rolls-|-Jelly Rolls	Glycine max
1931	2d5u_A	124	N-glycanase 1	N/A	Methane Monooxygenase Hydroxylase; Chain G, domain 1	Mus musculus
1932	2d6y_A	202	putative tetR family regulatory protein	N/A	Tetracycline Repressor, domain 2	Streptomyces coelicolor A3(2)
1933	2d7j_A	209	GMP synthase [glutamine-hydrolyzing] subunit A	Class I glutamine amidotransferase-like	Class I glutamine amidotransferase (GATase) domain	Pyrococcus horikoshii OT3
1934	2d7l_A	81	WD repeat and HMG-box DNA binding protein 1	N/A	High mobility group box domain	Homo sapiens
1935	2d85_A	124	L-plastin	N/A	Calponin-like domain	Homo sapiens
1936	2d86_A	143	Vav-3 protein	N/A	Calponin-like domain	Homo sapiens
1937	2d89_A	119	EHBP1 protein	N/A	Calponin-like domain	Homo sapiens
1938	2d8y_A	91	EPLIN protein	N/A	Cysteine Rich Protein	Homo sapiens
1939	2d97_A	189	Endo-1,4-beta-xylanase 2	N/A	Glycoside hydrolase family 11/12, catalytic domain	Trichoderma reesei
1940	2d9y_A	117	Pleckstrin homology domain-containing protein family A member 6	N/A	Pleckstrin-homology domain (PH domain)/Phosphotyrosine-binding domain (PTB)	Homo sapiens
1941	2da4_A	80	Hypothetical protein DKFZp686K21156	N/A	Homeodomain-like	Homo sapiens
1942	2dai_A	83	Ubiquitin associated domain containing 1	N/A	Ubiquitin-associated (UBA) domain	Homo sapiens
1943	2db1_A	118	heterogeneous nuclear ribonucleoprotein F	N/A	RRM (RNA recognition motif) domain	Mus musculus
1944	2db2_A	119	KIAA0890 protein	N/A	Double Stranded RNA Binding Domain	Homo sapiens
1945	2db3_A	434	ATP-dependent RNA helicase vasa	N/A	P-loop containing nucleotide triphosphate hydrolases-|-P-loop containing nucleotide triphosphate hydrolases	Drosophila melanogaster
1946	2db7_A	64	Hairy/enhancer-of-split related with YRPW motif 1	N/A	Single alpha-helices involved in coiled-coils or other helix-helix interfaces	Homo sapiens
1947	2db9_A	149	Paf1/RNA polymerase II complex component	N/A	Plus-3 domain	Homo sapiens
1948	2dby_A	368	GTP-binding protein	N/A	P-loop containing nucleotide triphosphate hydrolases-|-Beta-grasp domain-|-Obg-related GTPase Ych/YyaF, coiled-coil domain	Thermus thermophilus HB8
1949	2dc2_A	103	golgi associated PDZ and coiled-coil motif containing isoform b	N/A	PDZ domain	Homo sapiens
1950	2dcj_A	354	xylanase J	N/A	Glycoside hydrolase family 11/12, catalytic domain-|-Galactose-binding domain-like	Bacillus sp. 41M-1
1951	2ddc_A	227	photoconvertible fluorescent protein	GFP-like	Green fluorescent protein	N/A
1952	2ddm_A	283	Pyridoxine kinase	Ribokinase-like	Ribokinase	Escherichia coli
1953	2dfv_A	347	Probable L-threonine 3-dehydrogenase	N/A	Medium-chain alcohol dehydrogenases, catalytic domain-|-NAD(P)-binding Rossmann-like Domain	Pyrococcus horikoshii OT3
1954	2dga_A	565	Beta-glucosidase	N/A	Glycosidases	Triticum aestivum
1955	2dha_A	123	FLJ20171 protein	N/A	RRM (RNA recognition motif) domain	Homo sapiens
1956	2dhj_A	125	Rho GTPase activating protein 21	PH domain-like	Pleckstrin-homology domain (PH domain)/Phosphotyrosine-binding domain (PTB)	Homo sapiens
1957	2dho_A	235	Isopentenyl-diphosphate delta-isomerase 1	N/A	Nucleoside Triphosphate Pyrophosphohydrolase	Homo sapiens
1958	2di7_A	124	BK158_1	N/A	Immunoglobulins	Homo sapiens
1959	2dip_A	98	Zinc finger SWIM domain-containing protein 2	N/A	N/A	Homo sapiens
1960	2diw_A	152	Putative RNA-binding protein 16	ENTH/VHS domain-like	Serine Threonine Protein Phosphatase 5, Tetratricopeptide repeat	Homo sapiens
1961	2dja_A	84	Midline-2	N/A	Classic Zinc Finger	Homo sapiens
1962	2djt_A	104	unnamed protein product	N/A	PDZ domain	Homo sapiens
1963	2djz_A	235	235aa long hypothetical biotin-[acetyl-CoA-carboxylase] ligase	Transcriptional regulator domain-|-Class II aaRS and biotin synthetases	Bira Bifunctional Protein; Domain 2-|-SH3 type barrels.	Pyrococcus horikoshii OT3
1964	2dk2_A	97	Heterogeneous nuclear ribonucleoprotein R	N/A	RRM (RNA recognition motif) domain	Homo sapiens
1965	2dkk_A	411	cytochrome P450	N/A	Cytochrome P450	Streptomyces coelicolor A3(2)
1966	2dkr_A	93	LIN-7 homolog B	N/A	PDZ domain	Homo sapiens
1967	2dlb_A	80	yopT	N/A	Protein of unknown function YopT	Bacillus subtilis
1968	2dlh_A	121	Receptor-type tyrosine-protein phosphatase delta	N/A	Immunoglobulins	Homo sapiens
1969	2dlk_A	79	novel protein	N/A	Classic Zinc Finger-|-Classic Zinc Finger	Homo sapiens
1970	2dlq_A	124	GLI-Kruppel family member HKR3	N/A	Classic Zinc Finger-|-Classic Zinc Finger-|-Classic Zinc Finger-|-Classic Zinc Finger	Mus musculus
1971	2dls_A	93	Rho guanine nucleotide exchange factor 11	PDZ domain-like	PDZ domain	Homo sapiens
1972	2dlv_A	140	Regulator of G-protein signaling 18	Regulator of G-protein signaling RGS	Regulator of G-protein Signalling 4; domain 1-|-Regulator of G-protein Signalling 4, domain 2	Homo sapiens
1973	2dmq_A	80	LIM/homeobox protein Lhx9	N/A	Homeodomain-like	Homo sapiens
1974	2dmx_A	92	DnaJ homolog subfamily B member 8	N/A	DnaJ domain	Homo sapiens
1975	2dn8_A	100	acetyl-CoA carboxylase 2	N/A	RNA polymerase II/Efflux pump adaptor protein, barrel-sandwich hybrid domain	Homo sapiens
1976	2dnp_A	90	RNA-binding protein 14	N/A	RRM (RNA recognition motif) domain	Homo sapiens
1977	2dnz_A	95	Probable RNA-binding protein 23	N/A	RRM (RNA recognition motif) domain	Homo sapiens
1978	2do0_A	114	Heterogeneous nuclear ribonucleoprotein M	N/A	RRM (RNA recognition motif) domain	Homo sapiens
1979	2do5_A	58	Splicing factor 3B subunit 2	N/A	N/A	Homo sapiens
1980	2dof_A	85	Transcription elongation regulator 1	N/A	FF domain	Homo sapiens
1981	2doq_A	161	Cell division control protein 31	N/A	EF-hand	Saccharomyces cerevisiae
1982	2doq_D	94	SFI1p	N/A	Single alpha-helices involved in coiled-coils or other helix-helix interfaces	Saccharomyces cerevisiae
1983	2dp3_A	257	Triosephosphate isomerase	N/A	Aldolase class I	Giardia intestinalis
1984	2dq7_X	283	Proto-oncogene tyrosine-protein kinase Fyn	N/A	Phosphorylase Kinase; domain 1-|-Transferase(Phosphotransferase) domain 1	Homo sapiens
1985	2dqb_A	376	Deoxyguanosinetriphosphate triphosphohydrolase, putative	N/A	Hypothetical protein af1432	Thermus thermophilus HB8
1986	2dql_A	115	Pex protein	N/A	Winged helix-like DNA-binding domain superfamily/Winged helix DNA-binding domain	Nostoc sp. PCC 7120 = FACHB-418
1987	2dtd_A	264	Glucose 1-dehydrogenase related protein	SDR-like	NAD(P)-binding Rossmann-like Domain	Thermoplasma acidophilum
1988	2dv5_A	265	diphthine synthase	Tetrapyrrole methylase	Tetrapyrrole methylase, N-terminal domain-|-Tetrapyrrole methylase, C-terminal domain	Pyrococcus horikoshii OT3
1989	2dvl_A	372	Acyl-CoA dehydrogenase	N/A	Acyl-CoA dehydrogenase/oxidase, N-terminal domain-|-Butyryl-CoA Dehydrogenase, subunit A, domain 2-|-Butyryl-CoA Dehydrogenase, subunit A, domain 3	Thermus thermophilus HB8
1990	2dx6_A	159	Hypothetical protein TTHA0132	N/A	Leucine Aminopeptidase, subunit E, domain 1	Thermus thermophilus HB8
1991	2dyj_A	95	Ribosome-binding factor A	N/A	K homology (KH) domain	Thermus thermophilus HB8
1992	2dyo_B	57	Autophagy protein 16	N/A	N/A	Saccharomyces cerevisiae
1993	2dzk_A	109	UBX domain-containing protein 2	N/A	Phosphatidylinositol 3-kinase Catalytic Subunit; Chain A, domain 1	Mus musculus
1994	2dzn_A	228	Probable 26S proteasome regulatory subunit p28	Ankyrin repeat	Ankyrin repeat-containing domain	Saccharomyces cerevisiae
1995	2e01_A	457	Cysteine proteinase 1	Cysteine proteinases	Cysteine proteinases	Saccharomyces cerevisiae
1996	2e1t_A	454	acyl transferase	N/A	Chloramphenicol acetyltransferase-like domain-|-Chloramphenicol acetyltransferase-like domain	Chrysanthemum x morifolium
1997	2e22_A	752	Xanthan lyase	Chondroitin AC/alginate lyase-|-Hyaluronate lyase-like C-terminal domain-|-Galactose mutarotase-like	Chondroitin AC/alginate lyase-|-Beta-galactosidase; Chain A, domain 5-|-Polysaccharide lyase family 8-like, C-terminal	Bacillus sp. GL1
1998	2e2b_A	293	Proto-oncogene tyrosine-protein kinase ABL1	Protein kinase-like (PK-like)	Phosphorylase Kinase; domain 1-|-Transferase(Phosphotransferase) domain 1	Homo sapiens
1999	2e30_A	195	Calcium-binding protein p22	N/A	EF-hand	Homo sapiens
2000	2e33_A	197	F-box only protein 2	galactose-binding domain-like	Galactose-binding domain-like	Mus musculus
2001	2e3h_A	90	Restin	N/A	CAP Gly-rich-like domain	Homo sapiens
2002	2e45_A	55	Amyloid beta A4 precursor protein-binding family B member 1	WW domain	Ubiquitin Ligase Nedd4; Chain: W;	Homo sapiens
2003	2e4m_A	286	Main hemagglutinin component	N/A	Trefoil (Acidic Fibroblast Growth Factor, subunit A)-|-Trefoil (Acidic Fibroblast Growth Factor, subunit A)	Clostridium botulinum
2004	2e6h_A	244	5'-nucleotidase surE	SurE-like	Survival protein SurE-like phosphatase/nucleotidase	Thermus thermophilus HB8
[truncated: 53,493 more rows]

## Sheet: ClusterMember_Count_v4
Cluster ID	Centroid	Count	Members	Breakdown
2157	2gon_A	3631	2gon_A,2gon_B,2gon_C,2gon_D,2pwm_A,2pwm_B,2pwm_C,2pwm_D,2pwm_E,2pwm_F,2pwm_G,2pwm_H,2pwo_A,2pwo_B,2pwo_C,2pwo_D,2m8p_A,3dik_A,5w4p_A,6axw_A,6b2k_A,1m9e_C,1m9e_D,3p05_A,3p05_B,3p05_C,3p05_D,3p05_E,5jpa_A,5w4q_A,6axt_A,6axv_A,6skk_A,6skk_B,6skk_C,6skk_D,6skk_E,6skk_F,6skn_A,6skn_B,6skn_C,6skn_D,6skn_E,6skn_F,6skn_G,6skn_I,6skn_K,6skn_M,6skn_O,6skn_Q,6skn_H,6skn_J,6skn_L,6skn_N,6skn_P,6skn_R,6smu_A,…	11901	"=1"
1653	1ypz_B	1602	1ypz_B,1ypz_D,3u0p_B,3u0p_D,3u0p_F,4r9h_A,4r9h_B,4r9h_C,4r9h_D,4ra3_A,4ra3_B,4ra3_C,4ra3_D,4rah_A,4rmr_A,5f9j_B,5l2j_B,5l2k_B,6jtn_B,6jto_B,6jtp_B,5wmo_B,5wmp_B,1a1m_B,1a1n_B,1a1o_B,1a6z_B,1a6z_D,1agb_B,1agc_B,1agd_B,1age_B,1agf_B,1akj_B,1c16_B,1c16_D,1c16_F,1c16_H,1de4_B,1de4_E,1de4_H,1e27_B,1e28_B,1exu_B,1hsa_B,1hsa_E,1hsb_B,1m05_B,1m05_D,1m6o_B,1mi5_B,1n2r_B,1onq_B,1onq_D,1p7q_B,1qlf_B,1r3h_B,…	11407	"=2"
1636	1yiw_A	1426	1yiw_A,1yiw_B,1yiw_C,2fcq_A,2fcq_B,5go7_B,5go8_B,5gob_B,5goc_D,5god_C,5god_D,5gog_B,5goh_D,5goi_C,5goi_D,5goj_B,5gok_B,5xdp_B,6qml_B,6qml_E,1zgu_B,3zlz_A,3zlz_B,5emz_A,5emz_C,5emz_E,5o44_D,5o44_F,5ymy_B,6a6i_B,6a6i_D,6oq1_C,6oq1_D,6oq2_D,6uyi_D,6uyj_D,7s6o_A,7uv5_C,2n2k_A,2nbd_A,2nbe_A,2wdt_B,2wdt_D,3o65_B,3o65_D,3o65_F,3o65_H,3znh_B,4ium_B,4uel_B,4uf6_B,4uf6_E,4uf6_H,4uf6_K,5caw_B,5caw_D,5jp3_B,…	12502	">=3 & <= 5"
9464	7eya_N	1413	7ey4_N,7eya_N,7fem_A,7fem_B,7fem_C,7fet_A,7fet_B,7fet_C,7l02_A,7l02_B,7l02_C,7l06_A,7l06_B,7l06_C,7l09_A,7l09_B,7l09_C,7lab_A,7lab_B,7lab_C,7lcn_C,7lcn_A,7lcn_K,7l7k_B,7l7k_C,7l7k_A,8cxn_A,8cxn_B,8cxn_C,8cxq_A,8cxq_B,8cxq_C,8cy6_A,8cy6_B,8cy6_C,8cy7_A,8cy7_B,8cy7_C,8cy9_A,8cy9_B,8cy9_C,8cya_B,8cya_A,8cya_C,8cyb_A,8cyb_B,8cyb_C,8cyc_A,8cyc_B,8cyc_C,8cyj_R,7laa_A,7laa_B,7laa_C,7tht_S,7tht_V,7tht_C,…	12557	">=6 & <= 15"
255	1d4x_A	1304	1d4x_A,3b63_F,2gwj_A,2gwk_A,2gwk_B,5zzb_B,5zzb_D,7qin_A,7qin_B,7qin_C,7qin_D,7qin_E,7r8v_B,7r8v_A,7r8v_C,7r8v_D,7r8v_E,8d16_A,8d16_B,8d16_C,8d16_D,8d16_E,8d16_F,8d16_G,2w49_D,2w49_E,2w49_F,2w49_G,2w49_H,2w49_I,2w49_J,2w49_K,2w49_L,2w49_M,2w49_N,2w49_O,2w49_P,2w49_Q,2w49_R,2w49_S,2w4u_D,2w4u_E,2w4u_F,2w4u_G,2w4u_H,2w4u_I,2w4u_J,2w4u_K,2w4u_L,2w4u_M,2w4u_N,2w4u_O,2w4u_P,2w4u_Q,2w4u_R,2w4u_S,3b63_B,…	5317	">=16 & <= 50"
6130	5ca1_B	1266	5ca1_B,5ca1_D,5xke_B,5xke_D,5xkh_B,5xkh_D,5xp3_B,5xp3_D,6ls4_B,6ls4_D,7cbz_B,7cbz_D,1tub_B,1tvk_B,3j1t_C,3j1u_C,3j6e_B,3j6e_D,3j6e_F,3j6e_H,3j6e_J,3j6e_L,3j6e_N,3j6e_P,3j6e_R,3j6f_B,3j6f_D,3j6f_F,3j6f_H,3j6f_J,3j6f_L,3j6f_N,3j6f_P,3j6f_R,3j6g_B,3j6g_D,3j6g_F,3j6g_H,3j6g_J,3j6g_L,3j6g_N,3j6g_P,3j6g_R,5m50_E,5m50_B,5mm4_B,5mm7_B,6gf3_D,3j8x_B,3j8y_B,4f61_B,4f61_D,4f61_F,4f61_H,4hna_B,5eib_D,4i4t_B,…	1808	">50"
1675	1z2b_A	1256	1z2b_A,1z2b_C,3j6e_A,3j6e_C,3j6e_E,3j6e_G,3j6e_I,3j6e_K,3j6e_M,3j6e_O,3j6e_Q,3j6f_A,3j6f_C,3j6f_E,3j6f_G,3j6f_I,3j6f_K,3j6f_M,3j6f_O,3j6f_Q,3j6g_A,3j6g_C,3j6g_E,3j6g_G,3j6g_I,3j6g_K,3j6g_M,3j6g_O,3j6g_Q,5m50_D,5m50_A,5mm4_A,5mm7_A,4i4t_A,4i4t_C,4i55_A,4i55_C,4ihj_A,4ihj_C,5c8y_A,5c8y_C,5ca1_A,5ca1_C,5cb4_A,5cb4_C,5ezy_A,5ezy_C,5h74_A,5h74_C,5h7o_A,5h7o_C,5jh7_A,5jh7_C,5njh_A,5njh_C,5xhc_A,5xhc_C,…	55492	"=# of Centroids"
461	1flq_A	1190	1flq_A,1fly_A,1ir9_A,1nby_C,1nbz_C,1uia_A,1uib_A,3ww5_A,6p4b_C,6p4b_D,1her_A,1hhl_A,1ior_A,2iff_Y,3b6l_A,3b72_A,3tmu_A,3tmv_A,3tmw_A,3tmx_A,4cj2_A,4cj2_B,4wg1_A,4wg7_A,4wl6_A,4wl7_A,5a3z_A,5a3z_B,6jxp_A,6jxq_A,6kcb_A,6kcd_A,6kd1_A,6ll3_A,6sij_A,6sik_A,6sil_A,6sim_A,6sr0_A,6sr1_A,6sr2_A,6sr3_A,6sr4_A,6sr5_A,7bvm_A,7bvo_A,7byo_A,7byp_A,7cjz_A,7cvj_A,7cvl_A,7d01_A,7d02_A,7d04_A,7d05_A,7dtb_A,7dtf_A,…	607409	"=# of Strcutures represented"
5692	4uuz_B	1105	4uuz_B,6pwe_B,6pwe_F,6pwf_B,6pwf_F,6xws_B,6xwt_B,6xwt_D,5mlu_B,5mlu_F,7cow_B,7cow_F,7cow_L,7cow_P,7xd1_B,7xd1_F,1p3g_B,1p3g_F,2yfw_B,2yfw_D,2yfw_F,2yfw_H,3a6n_B,3a6n_F,3afa_B,3afa_F,3an2_B,3an2_F,3av1_B,3av1_F,3av2_B,3av2_F,3ayw_B,3ayw_F,3aze_B,3aze_F,3azf_B,3azf_F,3azg_B,3azg_F,3azh_B,3azh_F,3w96_B,3w96_F,3w97_B,3w97_F,3w98_B,3w98_F,3wa9_B,3wa9_F,3waa_B,3waa_F,3wkj_B,3wkj_F,3wtp_B,3wtp_F,4ym5_B,…
166	1bve_A	1089	1bve_A,1bve_B,1bvg_A,1bvg_B,1dmp_A,1dmp_B,1hvh_A,1hvh_B,1hvr_A,1hvr_B,1hwr_A,1hwr_B,1qbr_A,1qbr_B,1qbs_A,1qbs_B,1qbt_A,1qbt_B,1qbu_A,1qbu_B,1d4s_A,1d4s_B,1ebk_C,1ebk_D,1ebk_E,1ebk_F,4heg_B,4heg_A,1k6c_A,1k6c_B,1k6p_A,1k6p_B,1k6t_A,1k6t_B,1k6v_A,1k6v_B,1t7i_A,1t7i_B,1t7j_A,1t7j_B,3el5_A,3el5_B,1mrx_A,1mrx_B,1msn_A,1msn_B,1tcx_A,1tcx_B,2az8_A,2hb4_A,2pc0_A,3kf0_A,3kf0_B,3kfn_A,3kfn_B,3kfp_A,3kfr_A,…	0.214463	"=1"
3892	3kwq_D	1058	3kwq_D,3kwq_H,4xzq_D,4xzq_H,4ys3_D,4ys3_H,6iy3_D,6iy3_H,6nn6_D,6nn6_H,6pwe_D,6pwe_H,6pwf_D,6pwf_H,6r1t_D,6r1t_H,6t90_D,6t90_H,6yov_D,6yov_H,7lya_D,7lya_H,7lyb_D,7lyb_H,7lyc_D,7lyc_H,7swy_D,7swy_H,7tn2_D,7tn2_H,7v90_D,7v90_H,7v96_D,7v96_H,7v96_N,7v96_R,7v9j_D,7v9j_H,7v9j_N,7v9j_R,7v9j_V,7v9j_Z,7v9k_D,7v9k_H,7v9k_N,7v9k_R,7v9k_V,7v9k_Z,7v9k_d,7v9k_h,7v9s_D,7v9s_H,7v9s_N,7v9s_R,7v9s_V,7v9s_Z,3a6n_D,…	0.205561	"=2"
574	1h9q_A	1048	1h9q_A,1lg5_A,1lg6_A,1lgd_A,1ugd_A,1ugg_A,1yda_A,3rg3_A,3v3h_B,4qk3_A,4zx1_A,5jeg_B,5jes_B,5ogn_A,5ogn_B,6b00_A,6ql1_A,6ql2_A,6ql3_A,6rzx_A,6s03_A,7onm_AAA,7onq_AAA,12ca_A,1can_A,1cao_A,1cra_A,2cba_A,2cbb_A,2cbc_A,2cbd_A,2cbe_A,1h4n_A,2h4n_A,1uga_A,2fnm_A,2fnn_A,2nxr_A,2nxs_A,2nxt_A,3mni_A,3v3i_B,5g03_A,5g0b_A,6vkg_A,7mu3_A,5ogp_A,5sz7_A,5th4_A,5thi_A,5ti0_A,6nj2_A,6nj2_B,6nj6_A,6nj6_B,6nj3_A,6nj…	0.225294	">=3 & <= 5"
1788	2alv_A	1024	2alv_A,2qc2_A,2qc2_B,3fzd_A,3m3v_A,3m3v_B,7aol_A,7b83_A,7rvm_A,7rvo_A,7rvo_B,7rvp_A,7rvp_B,7rvr_A,7rvt_A,7rvt_B,7rvu_A,7rvv_A,7rvw_A,7rvy_A,7rvz_A,7rw0_A,7rw1_A,7rw1_B,7s6x_A,7s6y_A,7s6z_A,7s70_A,7s71_A,7s72_A,7s73_A,7s74_A,7s74_B,7s75_A,7tll_A,7tll_B,7tob_A,7tvs_A,7tvx_A,8d4n_A,8d4n_B,8dd1_A,8dfn_A,8dfn_B,8dox_A,8drr_A,8drr_B,8drr_C,2k7x_A,2liz_A,6m0k_A,7mlf_A,7tgr_A,7z0p_AAA,6w2a_A,6w2a_B,7k0g_…	0.226285	">=6 & <= 15"
3173	3ajp_A	973	3ajp_A,6job_A,6job_B,6job_C,6job_D,6job_E,6job_F,6job_G,6job_H,6job_I,6job_J,6job_K,6job_L,5oba_A,5oba_B,5oba_C,5oba_D,5oba_E,5oba_F,5oba_G,5oba_H,5oba_I,5oba_J,5oba_K,5oba_L,5oba_M,5oba_N,5oba_O,5oba_P,5oba_Q,5oba_R,5oba_S,5oba_T,5oba_U,5oba_V,5oba_W,5oba_X,5obb_A,5obb_B,5obb_C,5obb_D,5obb_E,5obb_F,5obb_G,5obb_H,5obb_I,5obb_J,5obb_K,5obb_L,5obb_M,5obb_N,5obb_O,5obb_P,5obb_Q,5obb_R,5obb_S,5obb_T,…	0.0958156	">=16 & <= 50"
1052	1p3m_A	957	1p3m_A,1p3m_E,2hue_B,3av2_A,3av2_E,5b32_A,5b32_E,5b33_A,5b33_E,5x7x_A,5x7x_E,5xm0_A,5xm0_E,6a5l_a,6a5l_e,6a5o_a,6a5o_e,6a5p_a,6a5p_e,6a5r_a,6a5r_e,6a5t_a,6a5t_e,6a5u_a,6a5u_e,6inq_a,6inq_e,6ir9_a,6ir9_e,6j4w_a,6j4w_e,6j4x_a,6j4x_e,6j4y_a,6j4y_e,6j4z_a,6j4z_e,6j50_a,6j50_e,6j51_a,6j51_e,7xse_a,7xse_e,7xsx_a,7xsx_e,7xsz_a,7xsz_e,7xtd_a,7xtd_e,3w98_A,3w98_E,3wtp_E,4x23_A,4x23_E,4x23_K,4x23_O,4xzq_A,…	0.0325813	">50"
11652	2ext_A	947	2ext_A,2ext_B,2ext_C,2zd0_A,2zd0_B,2zd0_C,3zzs_A,3zzs_B,3zzs_C,3zzs_D,3zzs_E,3zzs_F,3zzs_G,3zzs_H,3zzs_I,6rvv_AA,6rvv_AB,6rvv_AC,6rvv_AD,6rvv_AE,6rvv_AF,6rvv_AG,6rvv_AH,6rvv_AI,6rvv_AJ,6rvv_AK,6rvv_BA,6rvv_BB,6rvv_BC,6rvv_BD,6rvv_BE,6rvv_BF,6rvv_BG,6rvv_BH,6rvv_BI,6rvv_BJ,6rvv_BK,6rvv_CA,6rvv_CB,6rvv_CC,6rvv_CD,6rvv_CE,6rvv_CF,6rvv_CG,6rvv_CH,6rvv_CI,6rvv_CJ,6rvv_CK,6rvv_DA,6rvv_DB,6rvv_DC,6rvv_D…
154	1bqm_A	920	1bqm_A,1dlo_A,1fk9_A,1hpz_B,1hqe_B,1hqu_B,1sv5_B,1lwc_A,1o1w_A,5dzm_A,5dzm_D,5dzm_C,5dzm_B,1r0a_B,2i5j_B,1rtd_A,1rtd_C,1s1w_A,2zd1_A,4g1q_A,4h4m_A,4h4o_A,4i2p_A,4icl_A,4id5_A,4idk_A,4ifv_A,4ify_A,4ig0_A,4ig3_A,4kfb_A,4kko_A,4ko0_A,4lsl_A,4lsn_A,4mfb_A,4o44_A,4o4g_A,4rw8_A,4we1_A,5c25_A,5cym_A,5cyq_A,5hbm_A,5ter_A,5tw3_A,5vqq_A,5vqr_A,5vqs_A,5vqt_A,6c0j_A,6c0l_A,6c0n_A,6c0p_A,6dtx_A,6oe3_A,6ul5_A,…
0	103l_A	917	103l_A,143l_A,155l_A,158l_A,170l_A,192l_A,1c60_A,1c61_A,1c62_A,1l85_A,1c63_A,1c64_A,1c65_A,200l_A,1cu3_A,1cu5_A,1d3m_A,1d3n_A,1epy_A,1g0k_A,1g1v_A,1jqu_A,1jqu_B,1jqu_C,1jqu_D,1l09_A,1l13_A,1l29_A,1l31_A,1l39_A,1l40_A,1l86_A,1l92_A,1lyh_A,1p2l_A,1p36_A,1pqi_A,1pqo_A,1qug_A,218l_A,236l_A,247l_A,253l_A,2o4w_A,2q9e_A,2q9e_B,2q9e_C,3cdt_A,3g3w_A,3g3x_A,5jgz_A,3hwl_A,3pds_A,3sb5_B,3sb5_A,3sb5_C,3sb5_D,…
6895	5rvj_A	876	5rvj_A,5rvk_A,5rvl_A,5rvm_A,5rvn_A,5rvo_A,5rvp_A,5rvq_A,5rvr_A,5rvs_A,5rvt_A,5rvu_A,5rvv_A,7kqw_A,7kr0_A,7kr1_A,7kg3_A,7kxb_A,7lg7_A,5rs7_A,5rs7_B,5rs8_A,5rs8_B,5rs9_A,5rs9_B,5rsb_A,5rsb_B,5rsc_A,5rsc_B,5rsd_A,5rsd_B,5rse_A,5rse_B,5rsf_A,5rsf_B,5rsg_A,5rsg_B,5rsh_A,5rsh_B,5rsi_A,5rsi_B,5rsj_A,5rsj_B,5rsk_A,5rsk_B,5rsl_A,5rsl_B,5rsm_A,5rsm_B,5rsn_A,5rsn_B,5rso_A,5rso_B,5rsp_A,5rsp_B,5rsq_A,5rsq_B,…
25080	1e5o_E	796	1e5o_E,1e80_E,1e81_E,1e82_E,1eed_P,1ent_E,1epl_E,1epm_E,1epn_E,1epo_E,1epp_E,1epq_E,1epr_E,1er8_E,1gkt_A,1gvt_A,1gvu_A,1gvv_A,1gvw_A,1gvx_A,1od1_A,1oew_A,1oex_A,2er0_E,2er6_E,2er7_E,2er9_E,2jji_A,2jjj_A,2v00_A,2vs2_A,3er3_E,3er5_E,3lzy_A,3pb5_A,3pbd_A,3pbz_A,3pcw_A,3pcz_A,3pgi_A,3pi0_A,3pld_A,3pll_A,3pm4_A,3pmu_A,3pmy_A,3prs_A,3psy_A,3pww_A,3q6y_A,3t6i_A,3t7p_A,3t7q_A,3t7x_A,3uri_A,3urj_A,3url_A,…
756	1jvx_A	781	1jvx_A,1jvy_A,1mg1_A,2vgq_A,3dm0_A,3ehu_A,3ehu_B,3mp1_A,3mp6_A,3mp8_A,3o3u_N,3puv_E,3puw_E,3pux_E,3puy_E,3py7_A,3ses_A,3ses_C,3set_A,3set_C,3seu_A,3sew_A,3sex_A,3sex_C,3sey_A,3sey_C,3sey_E,4edq_A,4edq_B,4egc_A,4jkm_D,4jkm_C,4ndz_A,4ndz_B,4ndz_C,4ndz_D,4ndz_E,4ndz_F,5aq9_B,5aq9_D,5lel_B,5lel_E,5lel_H,5lem_B,5az9_A,5e24_A,5e24_C,5gru_A,5gs2_A,5h7q_A,5jj4_C,5jj4_A,5jj4_B,5t6r_V,5w0z_B,5w0z_A,5znz_A,…
4761	4d1n_A	764	4d1n_A,4d1n_B,4d1n_C,4d1n_D,4v3u_A,4v3u_B,4v3u_C,4v3u_D,4uch_A,4uch_B,1qw6_A,1qwc_A,1vag_A,1zvi_A,1zvl_A,1zvl_B,3fc5_A,3fc5_B,3jws_A,3jws_B,3jwt_A,3jwt_B,3jwu_A,3jwu_B,3jwv_A,3jwv_B,3nlk_A,3nlk_B,3nln_A,3nln_B,3nlo_A,3nlo_B,7tsc_A,7tsd_A,7tse_A,7uan_A,5vv0_A,5vv0_B,1k2r_A,1k2r_B,1k2s_A,1k2s_B,1k2t_A,1k2t_B,1k2u_A,1k2u_B,1lzx_A,1lzx_B,1lzz_A,1lzz_B,1m00_A,1m00_B,1mmv_A,1mmv_B,1mmw_A,1mmw_B,1om5_A,…
172	1bze_A	759	1bze_A,1bze_B,1fhn_A,1fhn_B,6fxu_A,6fxu_B,1qwh_A,1qwh_B,3bt0_A,3bt0_B,3i9a_A,3i9a_B,3ozk_A,3ozk_B,3ozl_A,3ozl_B,4pvl_A,4pvl_B,4pvm_A,4pvm_B,4pvn_A,4pvn_B,5cn3_A,5cn3_B,5cnh_A,5cnh_B,4tlk_A,4tlk_B,6e72_A,6e72_B,6e73_A,6e73_B,1bz8_A,1bz8_B,1x7t_A,1x7t_B,3djr_A,3djr_B,3djs_A,3djs_B,4tls_A,4tls_B,5a6i_A,5clz_A,5clz_B,5cm1_A,5cm1_B,5nfe_A,5nfe_B,5oq0_A,6e6z_A,6e6z_B,6e70_A,6e70_B,6eoy_A,6eoy_B,6ep1_A,…
3376	3dvg_A	738	3dvg_A,3n85_L,4g7v_L,4g7y_L,4hkz_A,4jqi_L,6ni2_L,6pwc_L,6tko_L,6u1n_L,4kq3_L,4xgz_B,4xgz_D,4xgz_F,4xgz_I,4xgz_K,4xgz_L,4xgz_N,4xgz_P,4xgz_R,4xgz_T,4xgz_V,4xgz_X,5vkd_L,5w2b_L,6cmo_L,6ot0_L,7mnl_L,7mnl_M,7mnm_L,7mnm_M,7mnn_L,7mnn_M,7mno_L,7mno_M,7niu_D,7niv_D,7php_L,7phq_L,7phq_C,7pij_L,7rth_A,7rth_C,7rth_E,7rth_G,7rth_I,7rth_K,7rth_M,7rth_O,7rth_Q,7ul3_L,5c8j_B,5c8j_D,5c8j_F,5c8j_H,5i15_L,5i19_L,…
816	1kx3_C	711	1kx3_C,1kx3_G,1kx4_C,1kx4_G,1kx5_C,1kx5_G,3b6f_C,3b6f_G,3b6g_C,3b6g_G,3lel_C,3lel_G,3lel_M,3lel_Q,3o62_C,3o62_G,4j8u_C,4j8u_G,4j8v_C,4j8v_G,4j8w_C,4j8w_G,4j8x_C,4j8x_G,4xuj_C,4xuj_G,5cp6_C,5cp6_G,5dnm_C,5dnm_G,5dnn_C,5dnn_G,5xf6_C,5xf6_G,1s32_C,1s32_G,2nzd_C,2nzd_G,3kuy_C,3kuy_G,3lz0_C,3lz0_G,3lz1_C,3lz1_G,3mgp_C,3mgp_G,3mgq_C,3mgq_G,3mgr_C,3mgr_G,3mgs_C,3mgs_G,3mnn_C,3mnn_G,3a6n_C,3a6n_G,3afa_C,…
2200	2hiz_A	705	2hiz_A,2hiz_B,2hiz_C,2p83_A,2p83_B,2p83_C,2q15_A,3ixk_A,3ixk_B,3ixk_C,3kyr_A,3kyr_B,3kyr_C,3r1g_B,6pz4_A,2vie_A,2vij_A,2viy_A,2viz_A,2vj6_A,2vj7_A,2vj9_A,2vnm_A,2vnn_A,2wez_A,2wf0_A,2wf1_A,2wf2_A,2wf3_A,2wf4_A,2xfi_A,2xfj_A,2xfk_A,2zhr_A,2zhr_B,2zhs_A,2zht_A,2zhu_A,2zhv_A,2zjn_A,3h0b_A,3h0b_B,3h0b_C,3dm6_A,3dm6_B,3dm6_C,3i25_A,3i25_B,3i25_C,3kmx_A,3kmx_B,3kmy_A,3kmy_B,3kn0_A,3kn0_B,3lnk_A,3lnk_B,…
1407	1v2n_T	682	1v2n_T,3veq_B,3plk_A,4b1t_A,4b1t_C,1oph_B,1v2o_T,1v2p_T,1v2q_T,1zzz_A,3uwi_A,3uy9_A,3uy9_B,3uy9_C,3uy9_D,3uy9_E,3uy9_F,3uy9_G,3uy9_H,3uy9_I,3uy9_J,3uy9_K,3uy9_L,3uy9_M,3uy9_N,3uy9_O,3uy9_P,3v0x_A,3v12_A,3v13_A,4gux_A,4gux_B,4gux_C,4xoj_A,5fxl_A,5jyi_A,6ql0_A,6swv_AAA,6sy3_A,6t0m_A,6t0p_A,6t5w_A,6t9u_A,6t9v_A,6ydy_A,6yis_A,1v2k_T,1v2l_T,1v2m_T,1y59_T,1y5a_T,1y5b_T,1y5u_T,2fi4_E,2fi5_E,2ftl_E,2ftm_…
536	1gr5_A	674	1gr5_A,1gr5_B,1gr5_C,1gr5_D,1gr5_E,1gr5_F,1gr5_G,1gr5_H,1gr5_I,1gr5_J,1gr5_K,1gr5_L,1gr5_M,1gr5_N,2c7e_A,2c7e_B,2c7e_C,2c7e_D,2c7e_E,2c7e_F,2c7e_G,2c7e_H,2c7e_I,2c7e_J,2c7e_K,2c7e_L,2c7e_M,2c7e_N,1jon_A,4aaq_A,4aaq_B,4aaq_C,4aaq_D,4aaq_E,4aaq_F,4aaq_G,4aaq_H,4aaq_I,4aaq_J,4aaq_K,4aaq_L,4aaq_M,4aaq_N,4aar_A,4aar_B,4aar_C,4aar_D,4aar_E,4aar_F,4aar_G,4aar_H,4aar_I,4aar_J,4aar_K,4aar_L,4aar_M,4aar_N,…
3621	3hlv_A	664	3hlv_A,3hlv_B,3hm1_A,3hm1_B,3l03_A,3l03_B,5aav_A,6sq0_A,6sq0_B,6suo_A,6suo_B,6zoq_A,6zoq_B,6zor_A,6zor_B,6zos_A,6zos_B,7ujo_B,7ujo_D,7ujo_C,7ujo_A,2iog_A,5acc_A,5fqr_A,5gs4_A,5gtr_A,6psj_A,6psj_B,6v87_A,6v87_B,6v8t_A,6v8t_B,6vgh_A,6vgh_B,7uj8_B,7uj8_A,1gwq_A,1gwq_B,1l2i_A,1l2i_B,1r5k_A,1r5k_B,1r5k_C,3erd_A,3erd_B,3ert_A,1zky_A,1zky_B,2b1v_A,2b1v_B,2b1z_A,2b1z_B,2b23_A,2b23_B,2fai_A,2fai_B,2g44_A,…
7752	1g65_C	637	6fvt_d,6fvt_D,6fvu_d,6fvu_D,6fvv_d,6fvv_D,1g65_C,1g65_Q,1jd2_C,1jd2_X,1ryp_D,1ryp_R,2f16_C,2f16_Q,2fak_C,2fak_Q,2gpl_C,2gpl_Q,3d29_C,3d29_Q,3dy3_C,3dy3_Q,3dy4_C,3dy4_Q,3e47_C,3e47_Q,3gpj_C,3gpj_Q,3gpt_C,3gpt_Q,3gpw_C,3gpw_Q,3hye_C,3hye_Q,3mg0_C,3mg0_Q,3mg4_C,3mg4_Q,3oeu_C,3oeu_Q,3oev_C,3oev_Q,3okj_C,3okj_Q,3sdi_C,3sdi_Q,3sdk_C,3sdk_Q,3shj_C,3shj_Q,3tdd_C,3tdd_Q,4eu2_D,4eu2_R,4fzc_C,4fzc_Q,4fzg_C,…
219	1cmy_B	637	1cmy_B,1cmy_D,1dxt_B,1dxt_D,6kye_B,6kye_D,6kye_F,6kye_H,6kye_J,6kye_L,7cue_B,7cue_D,7ud7_B,7ud7_D,7ud8_B,7ud8_D,7uf6_B,7uf6_D,7uf7_B,7uf7_D,7vde_B,7vde_D,1dxv_B,1dxv_D,1o1i_B,1o1j_B,1o1j_D,1y22_B,1y22_D,1ye0_B,1ye0_D,1y35_B,1y35_D,1ye2_B,1ye2_D,1y45_B,1y45_D,1yen_B,1yen_D,1y7z_B,1y7z_D,1a0u_B,1a0u_D,1a0z_B,1a0z_D,1dxu_B,1dxu_D,1gli_B,1gli_D,1j7s_B,1j7s_D,1o1l_B,1o1l_D,1o1n_B,1o1n_D,1y0t_B,1y0t_D,…
3998	3mg6_D	635	3mg6_D,3mg6_R,3mg7_D,3mg7_R,3mg8_D,3mg8_R,4v7o_AJ,4v7o_AV,4v7o_BE,4v7o_BS,2z5c_C,2z5c_F,6fvu_e,6fvu_E,6fvw_e,6fvw_E,6fvy_e,6fvy_E,1g65_D,1g65_R,1jd2_D,1jd2_Y,1ryp_E,1ryp_S,2f16_D,2f16_R,2fak_D,2fak_R,2gpl_D,2gpl_R,3d29_D,3d29_R,3dy3_D,3dy3_R,3dy4_D,3dy4_R,3e47_D,3e47_R,3gpj_D,3gpj_R,3gpt_D,3gpt_R,3gpw_D,3gpw_R,3hye_D,3hye_R,3mg0_D,3mg0_R,3mg4_D,3mg4_R,3okj_D,3okj_R,3shj_D,3shj_R,3tdd_D,3tdd_R,4eu…
1605	1y0d_A	633	1y0d_A,1y0d_C,4mqi_A,5jdo_E,6nbc_A,6nbc_C,6nbd_A,6nbd_C,1bz1_A,1bz1_C,1y01_B,1z8u_B,1z8u_D,6kye_A,6kye_C,6kye_E,6kye_G,6kye_I,6kye_K,7cue_A,7cue_C,7k4m_A,7k4m_C,7k4m_E,7k4m_G,7k4m_I,7ud7_A,7ud7_C,7ud8_A,7ud8_C,7uf6_A,7uf6_C,7uf7_A,7uf7_C,7vde_A,7vde_C,4mqc_A,1abw_A,1aby_A,1c7c_A,1o1p_A,1gli_A,1gli_C,1o1l_A,1xzv_A,1xzv_C,1y09_A,1y09_C,5sw7_A,1a3o_A,1a3o_C,1bzz_A,1bzz_C,1c7b_A,1c7b_C,1j7w_A,1j7w_C,…
7753	1g65_E	633	6fvt_f,6fvt_F,6fvu_f,6fvu_F,6fvv_f,6fvv_F,1g65_E,1g65_S,1jd2_E,1jd2_Z,1ryp_F,1ryp_T,2f16_E,2f16_S,2fak_E,2fak_S,2gpl_E,2gpl_S,3d29_E,3d29_S,3dy3_E,3dy3_S,3dy4_E,3dy4_S,3e47_E,3e47_S,3gpj_E,3gpj_S,3gpt_E,3gpt_S,3gpw_E,3gpw_S,3hye_E,3hye_S,3mg0_E,3mg0_S,3mg4_E,3mg4_S,3oeu_E,3oeu_S,3oev_E,3oev_S,3okj_E,3okj_S,3sdk_E,3sdk_S,3shj_E,3shj_S,3tdd_E,3tdd_S,4eu2_F,4eu2_T,4fzc_E,4fzc_S,4fzg_E,4fzg_S,4gk7_E,…
1684	1z7q_G	633	1z7q_G,1z7q_U,3jco_G,3jco_g,3jcp_G,3jcp_g,3nzj_F,3nzj_T,3nzw_F,3nzw_T,3nzx_F,3nzx_T,3un4_F,3un4_T,3un8_F,3un8_T,4cr2_G,4cr3_G,4cr4_G,4g4s_G,4inr_F,4inr_T,4int_F,4int_T,4inu_F,4inu_T,4j70_F,4j70_T,4jsq_F,4jsq_T,4jsu_F,4jsu_T,4jt0_F,4jt0_T,4nnn_F,4nnn_T,4nnw_F,4nnw_T,4no1_F,4no1_T,4no6_F,4no6_T,4no8_F,4no8_T,4no9_F,4no9_T,4q1s_F,4q1s_T,4qby_F,4qby_T,4qlq_F,4qlq_T,4qls_F,4qls_T,4qlt_F,4qlt_T,4qlu_F,…
13995	4hrc_A	633	4hrc_A,4hrc_O,6fvt_b,6fvt_B,6fvu_b,6fvu_B,6fvv_b,6fvv_B,1fnt_B,1fnt_P,1g0u_A,1g0u_O,1g65_A,1g65_O,1jd2_A,1jd2_V,1ryp_B,1ryp_P,1z7q_B,1z7q_P,2f16_A,2f16_O,2fak_A,2fak_O,2gpl_A,2gpl_O,2zcy_A,2zcy_O,3bdm_A,3bdm_O,3d29_A,3d29_O,3dy3_A,3dy3_O,3dy4_A,3dy4_O,3e47_A,3e47_O,3gpj_A,3gpj_O,3gpt_A,3gpt_O,3gpw_A,3gpw_O,3hye_A,3hye_O,3jco_B,3jco_b,3jcp_B,3jcp_b,3mg0_A,3mg0_O,3mg4_A,3mg4_O,3mg6_A,3mg6_O,3mg7_A,…
7754	6ef1_A	633	6fvw_a,6fvw_A,6fvy_a,6fvy_A,6ef1_A,6fvt_a,6fvt_A,6fvv_a,6fvv_A,6ef2_A,6fvu_a,6fvu_A,6fvx_a,6fvx_A,1fnt_A,1fnt_O,1g0u_G,1g0u_U,1z7q_A,1z7q_O,2zcy_G,2zcy_U,3bdm_G,3bdm_U,3jco_A,3jco_a,3jcp_A,3jcp_a,3mg6_G,3mg6_U,3mg7_G,3mg7_U,3mg8_G,3mg8_U,3nzj_G,3nzj_U,3nzw_G,3nzw_U,3nzx_G,3nzx_U,3un4_G,3un4_U,3un8_G,3un8_U,3wxr_A,3wxr_O,4cr2_A,4cr3_A,4cr4_A,4g4s_A,4inr_G,4inr_U,4int_G,4int_U,4inu_G,4inu_U,4j70_G,…
15530	5ubq_D	632	5ubq_D,5ubq_F,5ubq_B,5ucy_B,7tnt_3A,7tnt_3B,7tnt_3C,7tnt_3D,7tnt_3E,7tnt_3F,7tnt_3G,7tnt_3H,7tnt_3I,7tnt_5A,7tnt_5B,7tnt_5C,7tnt_5D,7tnt_5E,7tnt_5F,7tnt_5G,7tnt_5H,7tnt_5I,6u0h_B,6u0t_B,6u0t_I,6u0t_J,6u0t_K,6u0t_L,6u0t_M,6u0u_B,6u0u_I,6u0u_J,6u0u_K,6u0u_L,6u0u_M,7moq_Q,7moq_U,7moq_Y,7moq_u,7moq_q,7moq_y,7mwg_B,7n32_x,7n32_v,7n32_t,7n32_r,7n32_p,7n32_n,7n32_l,7n32_h,7n32_f,7n32_b,7n32_d,7n32_j,7pj…
41990	1fnt_J	630	1fnt_J,1fnt_X,1g0u_I,1g0u_W,1z7q_J,1z7q_X,2zcy_I,2zcy_W,3bdm_I,3bdm_W,3jco_5,3jco_j,3jcp_5,3jcp_j,3mg6_I,3mg6_W,3mg7_I,3mg7_W,3mg8_I,3mg8_W,3nzj_I,3nzj_W,3nzw_I,3nzw_W,3nzx_I,3nzx_W,3un4_I,3un4_W,3un8_I,3un8_W,3wxr_J,3wxr_X,4cr2_3,4cr3_3,4cr4_3,4g4s_J,4inr_I,4inr_W,4int_I,4int_W,4inu_I,4inu_W,4j70_I,4j70_W,4jsq_I,4jsq_W,4jsu_I,4jsu_W,4jt0_I,4jt0_W,4ltc_I,4ltc_W,4nnn_I,4nnn_W,4nnw_I,4nnw_W,4no1_I,…
20955	3wxr_K	630	3wxr_K,3wxr_Y,1fnt_K,1fnt_Y,1g0u_J,1g0u_X,1g65_J,1g65_X,1jd2_J,1jd2_Q,1ryp_K,1ryp_Y,1z7q_K,1z7q_Y,2f16_J,2f16_X,2fak_J,2fak_X,2gpl_J,2gpl_X,2zcy_J,2zcy_X,3bdm_J,3bdm_X,3d29_J,3d29_X,3dy3_J,3dy3_X,3dy4_J,3dy4_X,3e47_J,3e47_X,3gpj_J,3gpj_X,3gpt_J,3gpt_X,3gpw_J,3gpw_X,3hye_J,3hye_X,3jco_6,3jco_k,3jcp_6,3jcp_k,3mg0_J,3mg0_X,3mg4_J,3mg4_X,3mg6_J,3mg6_X,3mg7_J,3mg7_X,3mg8_J,3mg8_X,3nzj_J,3nzj_X,3nzw_J,…
23806	5ubq_C	629	6u42_2,6u42_4,6u42_6,6u42_8,6u42_A0,6u42_A2,6u42_A4,6u42_A8,6u42_B0,6u42_B2,6u42_B4,6u42_B7,6u42_B9,6u42_C1,6u42_C5,6u42_C7,6u42_C9,6u42_D1,6u42_D3,6u42_D5,6u42_D7,6u42_E1,6u42_E3,6u42_E5,6u42_E7,6u42_E9,6u42_F1,6u42_F3,6u42_F5,6u42_F7,6u42_F9,6u42_G1,6u42_G3,6u42_G5,6u42_G7,6u42_G9,6u42_H1,6u42_H3,6u42_H5,6u42_H7,6u42_H9,6u42_I1,6u42_I3,6u42_I5,6u42_I7,6u42_I9,6u42_J1,6u42_J3,6u42_J5,6u42_J7,6u4…
10562	1g65_B	629	1g65_B,1g65_P,1jd2_B,1jd2_W,1ryp_C,1ryp_Q,2f16_B,2f16_P,2fak_B,2fak_P,2gpl_B,2gpl_P,3d29_B,3d29_P,3dy3_B,3dy3_P,3dy4_B,3dy4_P,3e47_B,3e47_P,3gpj_B,3gpj_P,3gpt_B,3gpt_P,3gpw_B,3gpw_P,3hye_B,3hye_P,3mg0_B,3mg0_P,3mg4_B,3mg4_P,3okj_B,3okj_P,3shj_B,3shj_P,3tdd_B,3tdd_P,4eu2_C,4eu2_Q,4fzc_B,4fzc_P,4fzg_B,4fzg_P,4gk7_B,4gk7_P,4hnp_B,4hnp_P,4hrc_B,4hrc_P,4hrd_B,4hrd_P,4lqi_B,4lqi_P,6fvt_c,6fvt_C,6fvu_c,…
28850	5l5b_L	629	5l5b_L,5l5b_Z,5l5d_L,5l5d_Z,5l5e_L,5l5e_Z,5l5f_L,5l5f_Z,5l5h_L,5l5h_Z,5l5i_L,5l5i_Z,5l5j_L,5l5j_Z,5l5o_L,5l5o_Z,5l5p_L,5l5p_Z,5l5q_L,5l5q_Z,5l5r_L,5l5r_Z,5l5s_L,5l5s_Z,5l5t_L,5l5t_Z,5l5u_L,5l5u_Z,5l5v_L,5l5v_Z,5l5w_L,5l5w_Z,5l5x_L,5l5x_Z,5l5y_L,5l5y_Z,5l5z_L,5l5z_Z,5l60_L,5l60_Z,5l61_L,5l61_Z,5l62_L,5l62_Z,5l63_L,5l63_Z,5l64_L,5l64_Z,5l65_L,5l65_Z,5l66_L,5l66_Z,5l67_L,5l67_Z,5l68_L,5l68_Z,5l69_L,…
464	1fnt_N	628	1fnt_N,1fnt_b,1g65_M,1g65_1,1jd2_M,1jd2_T,1ryp_N,1ryp_2,1z7q_N,1z7q_b,2f16_M,2f16_1,2fak_M,2fak_1,2gpl_M,2gpl_1,3d29_M,3d29_1,3dy3_M,3dy3_1,3dy4_M,3dy4_1,3e47_M,3e47_1,3gpj_M,3gpj_1,3gpt_M,3gpt_1,3gpw_M,3gpw_1,3hye_M,3hye_1,3mg0_M,3mg0_1,3mg4_M,3mg4_1,3oeu_M,3oeu_1,3oev_M,3oev_1,3okj_M,3okj_1,3sdi_M,3sdi_1,3sdk_M,3sdk_1,3shj_M,3shj_1,3tdd_M,3tdd_1,3un4_M,3un4_a,3un8_M,3un8_a,4eu2_N,4eu2_2,4fzc_M,…
5759	1ryp_H	628	4v7o_AB,4v7o_AD,4v7o_BH,4v7o_BV,1ryp_H,1ryp_V,3jco_3,3jco_h,3jcp_3,3jcp_h,3nzj_N,3nzj_2,3nzw_N,3nzw_2,3nzx_N,3nzx_2,3wxr_H,3wxr_V,4cr2_1,4cr3_1,4cr4_1,4x6z_H,4x6z_V,5a5b_1,5mp9_h,5mp9_1,5mpa_h,5mpa_1,5mpb_h,5mpb_1,5mpc_h,5mpc_1,5nif_H,5nif_V,5wvi_1,5wvi_b,5wvk_1,5wvk_b,6ef3_1,6j2c_1,6j2c_b,6j2n_1,6j2n_b,6j2q_1,6j2q_b,6j2x_1,6j2x_b,6j30_1,6j30_b,7qo3_h,7qo3_1,7qo5_h,7qo5_1,7qo6_h,7qo6_1,7tej_H,7te…
6759	1hqk_A	625	5mq3_AA,5mq3_AB,5mq3_AC,5mq3_AD,5mq3_AE,5mq3_AF,5mq3_AG,5mq3_AH,5mq3_AI,5mq3_AJ,5mq3_AK,5mq3_AL,5mq3_AM,5mq3_AN,5mq3_AO,5mq3_BA,5mq3_BB,5mq3_BC,5mq3_BD,5mq3_BE,5mq3_BF,5mq3_BG,5mq3_BH,5mq3_BI,5mq3_BJ,5mq3_BK,5mq3_BL,5mq3_BM,5mq3_BN,5mq3_BO,5mq3_CA,5mq3_CB,5mq3_CC,5mq3_CD,5mq3_CE,5mq3_CF,5mq3_CG,5mq3_CH,5mq3_CI,5mq3_CJ,5mq3_CK,5mq3_CL,5mq3_CM,5mq3_CN,5mq3_CO,5mq3_DA,5mq3_DB,5mq3_DC,5mq3_DD,5mq3_DE…
592	3hla_A	622	1hla_A,3hla_A,1qsf_A,2jcc_A,2jcc_H,3w0w_A,6d7g_A,6id4_A,6id4_E,7re7_A,7re7_D,1q94_A,1q94_D,1qvo_A,1qvo_D,1x7q_A,2hn7_A,4uq2_A,4uq2_C,5grd_A,5grg_A,5gsd_A,6joz_A,6jp3_A,7ow3_A,7ow3_D,7ow3_G,7ow3_J,2uwe_A,2uwe_H,3oxr_A,5c07_A,5c07_F,5c0c_A,5c0c_F,5c0e_A,5c0f_A,5c0i_A,5c0j_A,5n1y_A,6rp9_A,6rp9_F,6rpa_A,6rpb_A,6rpb_F,6rpb_K,6rpb_P,7mj6_A,7mj7_A,7mj8_A,7mj9_A,7pbc_CCC,7pdw_CCC,7pdw_HHH,7qpj_C,5jhd_A,5…
2355	2k0j_A	617	2k0j_A,2k61_A,5ggm_A,3o77_A,5i0i_E,6o20_F,6x32_C,6x32_F,6x32_I,6x32_L,1iq5_A,1lvc_D,1lvc_E,1lvc_F,1wrz_A,2bki_B,2bki_D,2r28_A,2r28_B,2v01_A,2v02_A,2w73_A,2w73_B,2w73_E,2w73_F,2y4v_A,3hr4_B,3hr4_D,3hr4_F,3hr4_H,3j41_E,3j41_F,3oxq_A,3oxq_B,3oxq_C,3oxq_D,3sjq_A,3sjq_B,3sui_A,4bw7_A,4bw7_C,4bw8_A,4bw8_B,4byf_B,4byf_D,4dck_B,4g27_R,4g28_R,4j9y_R,4j9z_R,4jpz_C,4jpz_I,4jq0_C,4l79_B,4ovn_A,4ovn_B,4ovn_C,…
229	1cqm_A	615	1cqm_A,1cqm_B,1cqn_A,1cqn_B,1fjg_F,1fka_F,1hnw_F,1hnx_F,1hnz_F,1hr0_F,1i94_F,1i95_F,1i96_F,1i97_F,1ibk_F,1ibl_F,1ibm_F,1j5e_F,1jgo_I,1jgp_I,1jgq_I,1ml5_I,1n32_F,1n33_F,1n34_F,1n36_F,1ris_A,1vvj_QF,1vvj_XF,1vy4_AF,1vy4_CF,1vy5_AF,1vy5_CF,1vy6_AF,1vy6_CF,1vy7_AF,1vy7_CF,1xmo_F,1xmq_F,1xnq_F,1xnr_F,2e5l_F,2f4v_F,2hhh_F,2kjv_A,2uu9_F,2uua_F,2uub_F,2uuc_F,2uxb_F,2uxc_F,2uxd_F,2vqe_F,2vqf_F,2zm6_F,3oto…
6302	5fg6_A	610	5fg6_A,5ame_A,5ame_B,5amf_A,5amf_B,5n49_A,5n49_B,5pnx_A,5pnx_B,5pny_A,5pny_B,5pnz_A,5pnz_B,5po0_A,5po0_B,5po1_A,5po1_B,5po2_A,5po2_B,5po3_A,5po3_B,5po4_A,5po4_B,5po5_A,5po5_B,5po6_A,5po6_B,5po7_A,5po7_B,5po8_A,5po8_B,5po9_A,5po9_B,5poa_A,5poa_B,5pob_A,5pob_B,5poc_A,5poc_B,5pod_A,5pod_B,5poe_A,5poe_B,5pof_A,5pof_B,5pog_A,5pog_B,5poh_A,5poh_B,5poi_A,5poi_B,5poj_A,5poj_B,5pok_A,5pok_B,5pol_A,5pol_B,…
7521	6nz0_A	609	6cbe_A,6cbe_B,6cbe_C,6cbe_D,6cbe_E,6cbe_F,6cbe_G,6cbe_H,6cbe_I,6cbe_J,6cbe_K,6cbe_L,6cbe_M,6cbe_N,6cbe_O,6cbe_P,6cbe_Q,6cbe_R,6cbe_S,6cbe_T,6cbe_U,6cbe_V,6cbe_W,6cbe_X,6cbe_Y,6cbe_Z,6cbe_0,6cbe_1,6cbe_2,6cbe_3,6cbe_4,6cbe_5,6cbe_a,6cbe_b,6cbe_c,6cbe_d,6cbe_e,6cbe_f,6cbe_g,6cbe_h,6cbe_i,6cbe_j,6cbe_k,6cbe_l,6cbe_m,6cbe_n,6cbe_o,6cbe_p,6cbe_q,6cbe_r,6cbe_s,6cbe_t,6cbe_u,6cbe_v,6cbe_w,6cbe_x,6cbe_y,…
9074	6zdg_E	608	6zdg_E,6zdg_A,6zdg_D,6zfo_E,6zfo_A,7dx4_E,7e23_A,7e39_A,7e3b_A,7e3c_A,7e88_C,7e88_F,7e88_I,7e88_L,7mdw_R,7me7_R,7mej_R,7c2l_A,7c2l_B,7c2l_C,7ct5_A,7ct5_B,7ct5_C,7czp_A,7czp_B,7czp_C,7czq_A,7czq_B,7czq_C,7czr_A,7czr_B,7czr_C,7czs_A,7czs_B,7czs_C,7czt_A,7czt_B,7czt_C,7czu_A,7czu_B,7czu_C,7czv_A,7czv_B,7czv_C,7czw_A,7czw_B,7czw_C,7czx_A,7czx_B,7czx_C,7czy_A,7czy_B,7czy_C,7czz_A,7czz_B,7czz_C,7d00_A,…
353	1fjg_O	599	1eg0_F,1fjg_O,1hnw_O,1hnx_O,1hnz_O,1hr0_O,1ibk_O,1ibl_O,1ibm_O,1jgo_R,1jgp_R,1jgq_R,1ml5_R,1vvj_QO,1vvj_XO,1vy4_AO,1vy4_CO,1vy5_AO,1vy5_CO,1vy6_AO,1vy6_CO,1vy7_AO,1vy7_CO,1xmo_O,1xmq_O,1xnq_O,1xnr_O,2f4v_O,2hhh_O,2uu9_O,2uua_O,2uub_O,2uuc_O,2uxb_O,2uxc_O,2uxd_O,2vqe_O,2vqf_O,3oto_O,3t1h_O,3t1y_O,4dr1_O,4dr2_O,4dr3_O,4dr4_O,4dr5_O,4dr6_O,4dr7_O,4duy_O,4duz_O,4dv0_O,4dv1_O,4dv2_O,4dv3_O,4dv4_O,4dv5…
5129	4ji2_L	597	4ji2_L,4ji3_L,4ji7_L,4ji8_L,4ji0_L,4ji1_L,4ji4_L,4ji6_L,4k0k_L,4zer_1l,4zer_2l,5f8k_1l,5f8k_2l,5fdu_1l,5fdu_2l,5fdv_1l,5fdv_2l,5uq7_l,5uq8_l,6czr_1l,6czr_2l,6fkr_1l,6fkr_2l,6car_L,6cas_L,4y4o_1l,4y4o_2l,4y4p_1l,4y4p_2l,4z3s_1l,4z3s_2l,5czp_XL,5czp_QL,5dfe_XL,5dfe_QL,5dox_1l,5dox_2l,5doy_1l,5doy_2l,5j30_QL,5j30_XL,5j3c_QL,5j3c_XL,5j4b_1l,5j4b_2l,5j4c_1l,5j4c_2l,5j4d_UA,5j4d_ZC,5vp2_1l,5vp2_2l,5w4k…
448	1fjg_G	595	1fjg_G,1hnw_G,1hnx_G,1hnz_G,1hr0_G,1ibk_G,1ibl_G,1ibm_G,1jgo_J,1jgp_J,1jgq_J,1ml5_J,1vvj_QG,1vvj_XG,1vy4_AG,1vy4_CG,1vy5_AG,1vy5_CG,1vy6_AG,1vy6_CG,1vy7_AG,1vy7_CG,1xmo_G,1xmq_G,1xnq_G,1xnr_G,2f4v_G,2hhh_G,2uu9_G,2uua_G,2uub_G,2uuc_G,2uxb_G,2uxc_G,2uxd_G,2vqe_G,2vqf_G,3oto_G,3t1h_G,3t1y_G,4dr1_G,4dr2_G,4dr3_G,4dr4_G,4dr5_G,4dr6_G,4dr7_G,4duy_G,4duz_G,4dv0_G,4dv1_G,4dv2_G,4dv3_G,4dv4_G,4dv5_G,4dv6…
21977	1an7_A	595	4zer_1h,4zer_2h,5f8k_1h,5f8k_2h,5fdu_1h,5fdu_2h,5fdv_1h,5fdv_2h,5uq7_h,5uq8_h,6czr_1h,6czr_2h,6fkr_1h,6fkr_2h,1an7_A,1an7_B,1emi_A,1qd7_G,1i94_H,1i95_H,1i96_H,1i97_H,1eg0_E,1fjg_H,1fka_H,1hnw_H,1hnx_H,1hnz_H,1hr0_H,1ibk_H,1ibl_H,1ibm_H,1j5e_H,1jgo_K,1jgp_K,1jgq_K,1ml5_K,1n32_H,1n33_H,1n34_H,1n36_H,1vvj_QH,1vvj_XH,1vy4_AH,1vy4_CH,1vy5_AH,1vy5_CH,1vy6_AH,1vy6_CH,1vy7_AH,1vy7_CH,1xmo_H,1xmq_H,1xnq_H…
446	1fjg_S	594	1fjg_S,1fka_S,1hnw_S,1hnx_S,1hnz_S,1hr0_S,1ibk_S,1ibl_S,1ibm_S,1jgo_V,1jgp_V,1jgq_V,1ml5_V,1vvj_QS,1vvj_XS,1vy4_AS,1vy4_CS,1vy5_AS,1vy5_CS,1vy6_AS,1vy6_CS,1vy7_AS,1vy7_CS,1xmo_S,1xmq_S,1xnq_S,1xnr_S,2f4v_S,2hhh_S,2uu9_S,2uua_S,2uub_S,2uuc_S,2uxb_S,2uxc_S,2uxd_S,2vqe_S,2vqf_S,3a1p_B,3a1p_D,3oto_S,3t1h_S,3t1y_S,4dr1_S,4dr2_S,4dr3_S,4dr4_S,4dr5_S,4dr6_S,4dr7_S,4duy_S,4duz_S,4dv0_S,4dv1_S,4dv2_S,4dv3…
5141	4jv5_R	593	4jv5_R,4jya_R,4k0k_R,4khp_R,4v68_AR,4v7p_AR,4v7p_DR,4v83_AR,4v83_CR,4v84_AR,4v84_CR,4v9h_AR,4v9i_AR,4v9i_CR,4v9j_AR,4v9j_CR,4v9k_AR,4v9k_CR,4v9l_AR,4v9l_CR,4v9m_AR,4v9m_CR,4v9n_AR,4v9n_CR,4v9q_BR,4v9q_DR,4w29_AR,4w29_CR,4wt8_AS,4wt8_BS,4xej_AS18,4xej_BS18,5ot7_Q,5wnq_R,5wnr_R,5wns_R,6cap_R,6caq_R,6q95_w,4x62_R,4x64_R,4x65_R,4x66_R,4yhh_R,5aa0_BV,5wnp_R,5wnt_R,5wnu_R,5wnv_R,6cao_R,6mpf_R,6car_R,6c…
447	1fjg_D	592	1fjg_D,1hr0_D,1jgo_G,1jgp_G,1jgq_G,1ml5_G,2f4v_D,4v42_AG,1i94_D,1i95_D,1i96_D,1i97_D,1j5e_D,1n32_D,1n33_D,1n34_D,1n36_D,2e5l_D,2zm6_D,4aqy_D,4b3m_D,4b3r_D,4b3s_D,4b3t_D,4gkj_D,4gkk_D,4jv5_D,4jya_D,4k0k_D,4khp_D,4ox9_D,4v49_AD,4v4a_AD,4v4g_AD,4v4g_CD,4v4g_ED,4v4g_GD,4v4g_ID,4v68_AD,4v7p_AD,4v7p_DD,4v83_AD,4v83_CD,4v84_AD,4v84_CD,4v87_BG,4v87_CG,4v8b_AG,4v8b_CG,4v8c_CG,4v8c_DG,4v8d_AG,4v8d_CG,4v8e_…
5972	4yhh_B	592	4zer_1b,4zer_2b,5f8k_1b,5f8k_2b,5fdu_1b,5fdu_2b,5fdv_1b,5fdv_2b,5uq7_b,5uq8_b,6czr_1b,6czr_2b,6fkr_1b,6fkr_2b,4yhh_B,5iwa_B,1fjg_B,1hnw_B,1hnx_B,1hnz_B,1hr0_B,1ibk_B,1ibl_B,1ibm_B,1j5e_B,1jgo_E,1jgp_E,1jgq_E,1ml5_E,1n32_B,1n33_B,1n34_B,1n36_B,1vvj_QB,1vvj_XB,1vy4_AB,1vy4_CB,1vy5_AB,1vy5_CB,1vy6_AB,1vy6_CB,1vy7_AB,1vy7_CB,1xmo_B,1xmq_B,1xnq_B,1xnr_B,2f4v_B,2hhh_B,2om7_N,2uu9_B,2uua_B,2uub_B,2uuc_B…
18361	1fjg_M	591	1fjg_M,1hnw_M,1hnx_M,1hnz_M,1hr0_M,1ibk_M,1ibl_M,1ibm_M,1j5e_M,1jgo_P,1jgp_P,1jgq_P,1mj1_P,1ml5_P,1n32_M,1n33_M,1n34_M,1n36_M,1vvj_QM,1vvj_XM,1vy4_AM,1vy4_CM,1vy5_AM,1vy5_CM,1vy6_AM,1vy6_CM,1vy7_AM,1vy7_CM,1xmo_M,1xmq_M,1xnq_M,1xnr_M,2f4v_M,2hhh_M,2uu9_M,2uua_M,2uub_M,2uuc_M,2uxb_M,2uxc_M,2uxd_M,2vqe_M,2vqf_M,3oto_M,3t1h_M,3t1y_M,4aqy_M,4b3m_M,4b3r_M,4b3s_M,4b3t_M,4dr1_M,4dr2_M,4dr3_M,4dr4_M,4dr5…
10655	1i94_C	590	1i94_C,1i95_C,1i96_C,1i97_C,2e5l_C,2zm6_C,6car_C,6cas_C,6n1d_AS03,6n1d_BS03,1fjg_C,1hnw_C,1hnx_C,1hnz_C,1hr0_C,1ibk_C,1ibl_C,1ibm_C,1j5e_C,1jgo_F,1jgp_F,1jgq_F,1ml5_F,1n32_C,1n33_C,1n34_C,1n36_C,1vvj_QC,1vvj_XC,1vy4_AC,1vy4_CC,1vy5_AC,1vy5_CC,1vy6_AC,1vy6_CC,1vy7_AC,1vy7_CC,1xmo_C,1xmq_C,1xnq_C,1xnr_C,2f4v_C,2hhh_C,2uu9_C,2uua_C,2uub_C,2uuc_C,2uxb_C,2uxc_C,2uxd_C,2vqe_C,2vqf_C,3oto_C,3t1h_C,3t1y_…
27978	4k0k_E	590	4k0k_E,4v68_AE,4v7p_AE,4v7p_DE,4v83_AE,4v83_CE,4v84_AE,4v84_CE,4v9j_AE,4v9j_CE,4v9k_AE,4v9k_CE,4v9l_AE,4v9l_CE,4v9m_AE,4v9m_CE,4v9n_AE,4v9n_CE,4v9q_BE,4v9q_DE,4w29_AE,4w29_CE,4x62_E,4x64_E,4x65_E,4x66_E,4xej_AS05,4xej_BS05,5ot7_D,5wnp_E,5wnt_E,5wnu_E,5wnv_E,6cao_E,6gzq_E2,6gzx_E3,6gzx_E4,6gzz_E3,6gzz_E4,6q95_j,1i94_E,1i95_E,1i96_E,1i97_E,1j5e_E,1n32_E,1n33_E,1n34_E,1n36_E,2e5l_E,2zm6_E,4aqy_E,4b3…
7520	6cao_K	590	6cao_K,4yhh_K,5iwa_K,6gzq_K2,6gzx_K3,6gzx_K4,6gzz_K3,6gzz_K4,4v9n_AK,4v9n_CK,4v9q_BK,4v9q_DK,4xej_AS11,4xej_BS11,1fjg_K,1hnw_K,1hnx_K,1hnz_K,1hr0_K,1ibk_K,1ibl_K,1ibm_K,1j5e_K,1jgo_N,1jgp_N,1jgq_N,1ml5_N,1n32_K,1n33_K,1n34_K,1n36_K,1vvj_QK,1vvj_XK,1vy4_AK,1vy4_CK,1vy5_AK,1vy5_CK,1vy6_AK,1vy6_CK,1vy7_AK,1vy7_CK,1xmo_K,1xmq_K,1xnq_K,1xnr_K,2f4v_K,2hhh_K,2uu9_K,2uua_K,2uub_K,2uuc_K,2uxb_K,2uxc_K,2ux…
369	1emw_A	590	1emw_A,1fjg_P,1hnw_P,1hnx_P,1hnz_P,1hr0_P,1i94_P,1i95_P,1i96_P,1i97_P,1ibk_P,1ibl_P,1ibm_P,1j5e_P,1n32_P,1n33_P,1n34_P,1n36_P,1vvj_QP,1vvj_XP,1vy4_AP,1vy4_CP,1vy5_AP,1vy5_CP,1vy6_AP,1vy6_CP,1vy7_AP,1vy7_CP,1xmo_P,1xmq_P,1xnq_P,1xnr_P,2e5l_P,2f4v_P,2hhh_P,2uu9_P,2uua_P,2uub_P,2uuc_P,2uxb_P,2uxc_P,2uxd_P,2vqe_P,2vqf_P,2zm6_P,3oto_P,3t1h_P,3t1y_P,4aqy_P,4b3m_P,4b3r_P,4b3s_P,4b3t_P,4dr1_P,4dr2_P,4dr3…
31365	1fjg_I	590	1fjg_I,1hnw_I,1hnx_I,1hnz_I,1hr0_I,1i94_I,1i95_I,1i96_I,1i97_I,1ibk_I,1ibl_I,1ibm_I,1j5e_I,1jgo_L,1jgp_L,1jgq_L,1ml5_L,1n32_I,1n33_I,1n34_I,1n36_I,1xmo_I,1xmq_I,1xnq_I,1xnr_I,2e5l_I,2f4v_I,2hhh_I,2uxb_I,2uxc_I,2uxd_I,2vqe_I,2vqf_I,2zm6_I,3oto_I,3t1h_I,3t1y_I,4aqy_I,4b3m_I,4b3r_I,4b3s_I,4b3t_I,4kvb_I,4v42_AL,4v4i_j,4v4j_j,4v4p_BL,4v4r_AI,4v4s_AI,4v4t_AI,4v51_AI,4v51_CI,4v5a_AI,4v5a_CI,4v5c_AI,4v5c…
22314	5iwa_T	589	5iwa_T,1i94_T,1i95_T,1i96_T,1i97_T,6car_T,6cas_T,4zer_1t,4zer_2t,5f8k_1t,5f8k_2t,5fdu_1t,5fdu_2t,5fdv_1t,5fdv_2t,5uq7_t,5uq8_t,6czr_1t,6czr_2t,2e5l_T,2zm6_T,6n1d_AS20,6n1d_BS20,4jv5_T,4jya_T,4k0k_T,4khp_T,4v68_AT,4v9h_AT,4v9i_AT,4v9i_CT,4v9l_AT,4v9l_CT,4v9m_AT,4v9m_CT,4w29_AT,4w29_CT,4wt8_AU,4wt8_BU,4x62_T,4x64_T,4x65_T,4x66_T,4yhh_T,5a9z_BX,5aa0_BX,5ot7_S,5wnp_T,5wnq_T,5wnr_T,5wns_T,5wnt_T,5wnu_…
445	1fjg_J	589	1fjg_J,1hnw_J,1hnx_J,1hnz_J,1hr0_J,1ibk_J,1ibl_J,1ibm_J,1jgo_M,1jgp_M,1jgq_M,1ml5_M,1vvj_QJ,1vvj_XJ,1vy4_AJ,1vy4_CJ,1vy5_AJ,1vy5_CJ,1vy6_AJ,1vy6_CJ,1vy7_AJ,1vy7_CJ,1xmo_J,1xmq_J,1xnq_J,1xnr_J,2f4v_J,2hhh_J,2uu9_J,2uua_J,2uub_J,2uuc_J,2uxb_J,2uxc_J,2uxd_J,2vqe_J,2vqf_J,3oto_J,3t1h_J,3t1y_J,4dr1_J,4dr2_J,4dr3_J,4dr4_J,4dr5_J,4dr6_J,4dr7_J,4duy_J,4duz_J,4dv0_J,4dv1_J,4dv2_J,4dv3_J,4dv4_J,4dv5_J,4dv6…
628	1i94_N	589	1i94_N,1i95_N,1i96_N,1i97_N,1j5e_N,1n32_N,1n33_N,1n34_N,1n36_N,2e5l_N,2zm6_N,4aqy_N,4b3m_N,4b3r_N,4b3s_N,4b3t_N,4gkj_N,4gkk_N,4jv5_N,4jya_N,4k0k_N,4khp_N,4ox9_N,4v49_AN,4v4a_AN,4v4g_AN,4v4g_CN,4v4g_EN,4v4g_GN,4v4g_IN,4v68_AN,4v7p_AN,4v7p_DN,4v83_AN,4v83_CN,4v84_AN,4v84_CN,4v9h_AN,4v9i_AN,4v9i_CN,4v9j_AN,4v9j_CN,4v9k_AN,4v9k_CN,4v9l_AN,4v9l_CN,4v9m_AN,4v9m_CN,4v9n_AN,4v9n_CN,4v9q_BN,4v9q_DN,4w29_A…
6303	5fg7_H	588	5fg7_H,5fg7_V,1fnt_I,1fnt_W,2zcy_H,2zcy_V,3bdm_H,3bdm_V,3un4_H,3un4_V,3un8_H,3un8_V,4g4s_I,4inr_H,4inr_V,4int_H,4int_V,4inu_H,4inu_V,4j70_H,4j70_V,4jsq_H,4jsq_V,4jsu_H,4jsu_V,4jt0_H,4jt0_V,4ltc_H,4ltc_V,4nnn_H,4nnn_V,4nnw_H,4nnw_V,4no1_H,4no1_V,4no6_H,4no6_V,4no8_H,4no8_V,4no9_H,4no9_V,4q1s_H,4q1s_V,4qby_H,4qby_V,4qlq_H,4qlq_V,4qls_H,4qls_V,4qlt_H,4qlt_V,4qlu_H,4qlu_V,4qlv_H,4qlv_V,4qux_H,4qux_V,…
14105	4k0k_Q	586	4k0k_Q,4v68_AQ,4v9l_AQ,4v9l_CQ,4v9m_AQ,4v9m_CQ,4w29_AQ,4w29_CQ,5ot7_P,6gzq_Q2,6gzx_Q3,6gzx_Q4,6gzz_Q3,6gzz_Q4,6q95_v,4ox9_Q,4yhh_Q,5iwa_Q,6cas_Q,6mpf_Q,1vvj_QQ,1vvj_XQ,1vy4_AQ,1vy4_CQ,1vy5_AQ,1vy5_CQ,1vy6_AQ,1vy6_CQ,1vy7_AQ,1vy7_CQ,2uu9_Q,2uua_Q,2uub_Q,2uuc_Q,4ji0_Q,4ji1_Q,4ji2_Q,4ji3_Q,4ji4_Q,4ji5_Q,4ji6_Q,4ji7_Q,4ji8_Q,4l47_QQ,4l47_XQ,4l71_QQ,4l71_XQ,4lel_QQ,4lel_XQ,4lf4_Q,4lf5_Q,4lf6_Q,4lf7_Q,…
12363	2wn9_A	565	2wn9_A,2wn9_B,2wn9_C,2wn9_D,2wn9_E,2wnj_A,2wnj_B,2wnj_C,2wnj_D,2wnj_E,2wzy_A,2wzy_B,2wzy_C,2wzy_D,2wzy_E,2wzy_F,2wzy_G,2wzy_H,2wzy_I,2wzy_J,2x00_A,2x00_B,2x00_C,2x00_E,3peo_A,3peo_B,3peo_C,3peo_D,3peo_E,3peo_F,3peo_G,3peo_H,3peo_I,3peo_J,4xk9_A,4xk9_B,4xk9_C,4xk9_D,4xk9_E,4xk9_F,4xk9_G,4xk9_H,4xk9_I,4xk9_J,3t4m_A,3t4m_B,3t4m_C,3t4m_D,3t4m_E,3t4m_F,3t4m_G,3t4m_H,3t4m_I,3t4m_J,6m4x_A,6m4x_B,6m4x_D,…
4382	3tlv_A	561	3tlv_A,3tlv_B,3tlv_C,3tlv_D,3tlv_E,3uu6_A,3uu6_B,3uu6_C,3uu6_D,3uu6_E,5muo_A,5muo_B,5muo_C,5muo_D,5muo_E,4zzb_A,4zzb_B,4zzb_C,4zzb_D,4zzb_E,5hcj_A,5hcj_B,5hcj_C,5hcj_D,5hcj_E,5mzq_A,5mzq_B,5mzq_C,5mzq_D,5mzq_E,6f10_A,6f10_B,6f10_C,6f10_D,6f10_E,6f11_A,6f11_B,6f11_C,6f11_D,6f11_E,6f16_A,6f16_B,6f16_C,6f16_D,6f16_E,3igq_A,3igq_B,3igq_C,3igq_D,3igq_E,3igq_F,5v6o_A,5v6o_B,5v6o_D,5v6o_E,5v6o_C,6f0m_A,…
10100	7tv0_A	559	7tv0_A,7tv0_B,7tv0_C,7tv0_D,4zw1_A,5w55_A,5wa5_A,6cd4_A,6bn8_C,6prt_A,6ps9_A,6psb_A,6vub_A,6vuc_A,6vuf_A,6vuf_B,6vuj_A,7wwz_A,4lr6_A,4lrg_A,5hls_A,5hm0_A,4lzr_A,5y8c_A,6c7r_A,6dl2_A,6dne_A,6dne_B,6ji4_A,6ji5_A,6viw_A,6viw_B,6viw_C,6viz_A,6viz_B,6viz_C,4don_A,4kv1_A,4kv1_B,4z1q_A,4z1q_B,5h21_A,5wuu_A,5u2e_A,5u2e_B,5u2f_A,5u2f_B,7tuq_A,7tuq_B,5vzs_A,5vzs_B,6x7b_A,6x7b_B,6x7c_A,5coi_A,5cp5_A,5cpe_A,…
5537	4qux_K	559	4qux_K,4qux_Y,4qvy_K,4qvy_Y,4qwj_K,4qwj_Y,4qz5_K,4qz5_Y,4qv4_K,4qv4_Y,4qvp_K,4qvp_Y,4qw7_K,4qw7_Y,4qz1_K,4qz1_Y,4qv7_K,4qv7_Y,4qw1_K,4qw1_Y,4qwl_K,4qwl_Y,4qz7_K,4qz7_Y,4qv1_K,4qv1_Y,4qvm_K,4qvm_Y,4qw5_K,4qw5_Y,4qxj_K,4qxj_Y,5cgf_K,5cgf_Y,5cgg_K,5cgg_Y,5cgh_K,5cgh_Y,5cgi_K,5cgi_Y,4cr2_5,4cr3_5,4cr4_5,5a5b_5,4qv9_K,4qv9_Y,4qw3_K,4qw3_Y,4qws_K,4qws_Y,4qzx_K,4qzx_Y,3jco_7,3jco_l,3jcp_7,3jcp_l,3nzj_K,…
1015	1oit_A	547	1oit_A,2iw6_A,2iw6_C,2iw9_A,2iw9_C,3bht_A,3bht_C,3bhu_A,3bhu_C,3bhv_A,3bhv_C,3ezr_A,3ezv_A,3my5_A,3my5_C,3tnw_A,3tnw_C,4bck_A,4bck_C,4bcn_A,4bcn_C,4bco_A,4bco_C,4bcp_A,4bcp_C,6ath_A,4bcm_A,4bcm_C,4bcq_A,4bcq_C,4eok_A,4eok_C,4eol_A,4eol_C,7e34_A,3pj8_A,3qhr_A,3qhr_C,3qhw_A,3qhw_C,4eom_A,4eom_C,4eon_A,4eon_C,4eoj_A,4eoj_C,4eoo_A,4eoo_C,4eop_A,4eop_C,4eoq_A,4eoq_C,4i3z_A,4i3z_C,5uq1_A,5uq1_C,5uq2_A,…
45229	5zbo_A	540	5zbo_A,5zbo_B,5zbo_C,5zbo_D,5zbo_E,5zbo_F,5zbo_G,5zbo_H,5zbo_I,5zbo_J,5zbo_K,5zbo_L,5zbo_M,5zbo_N,5zbo_O,5zbo_P,5zbo_Q,5zbo_R,5zbo_S,5zbo_T,5zbo_U,5zbo_V,5zbo_W,5zbo_X,5zbo_Y,5zbo_Z,5zbo_1,5zbo_2,5zbo_3,5zbo_4,5zbo_5,5zbo_6,5zbo_7,5zbo_8,5zbo_9,5zbo_a,5zbo_b,5zbo_c,5zbo_d,5zbo_e,5zbo_f,5zbo_g,5zbo_h,5zbo_i,5zbo_j,5zbo_k,5zbo_l,5zbo_m,5zbo_n,5zbo_o,5zbo_p,5zbo_q,5zbo_r,5zbo_s,5zbo_t,5zbo_u,5zbo_v,…
160	1bth_H	530	1bth_H,1bth_K,2hnt_E,2pks_C,3po1_C,4h6t_A,6fjt_H,6pxj_H,6pxj_B,6pxq_B,6v5t_E,1d3d_B,1eb1_H,1ghv_H,1ghw_H,1ghx_H,1ghy_H,1qur_H,1ype_H,1ypg_H,1ypj_H,1ypk_H,1ypl_H,1ypm_H,2anm_H,2cf8_H,2cf9_H,2cn0_H,2v3h_H,2v3o_H,3biu_H,3biv_H,4ax9_H,4ayv_B,4ayy_B,4az2_B,4loy_H,1eoj_A,1eol_A,1jwt_A,1rd3_B,1rd3_D,1twx_B,1vzq_H,1z8j_B,2thf_B,5jdu_B,5jdu_D,1a2c_H,1a3b_H,1a3e_H,1a46_H,1a4w_H,1a5g_H,1a61_H,1abi_H,1abj_H,…
56539	2wpd_J	520	2wpd_J,2wpd_K,2wpd_L,2wpd_M,2wpd_N,2wpd_O,2wpd_P,2wpd_Q,2wpd_R,2wpd_S,2xok_K,2xok_L,2xok_M,2xok_N,2xok_O,2xok_P,2xok_Q,2xok_R,2xok_S,2xok_T,3u2f_K,3u2f_L,3u2f_M,3u2f_N,3u2f_O,3u2y_K,3u2y_L,3u2y_M,3u2y_N,3u2y_O,3u32_K,3u32_L,3u32_M,3u32_N,3u32_O,3ud0_K,3ud0_L,3ud0_M,3ud0_N,3ud0_O,3zry_J,3zry_K,3zry_L,3zry_M,3zry_N,3zry_O,3zry_P,3zry_Q,3zry_R,3zry_S,4b2q_J,4b2q_K,4b2q_L,4b2q_M,4b2q_N,4b2q_O,4b2q_P,…
923	1n18_A	501	1n18_A,1n18_B,1n18_C,1n18_D,1n18_E,1n18_F,1n18_G,1n18_H,1n18_I,1n18_J,2vr6_A,2vr6_F,3cqp_A,3cqp_B,3cqp_C,3cqp_D,3cqq_A,3cqq_B,2xjk_A,3gqf_A,3gqf_B,3gqf_C,3gqf_D,3gqf_E,3gqf_F,3k91_A,3k91_B,5u9m_A,5u9m_C,4b3e_A,4b3e_B,4b3e_C,4b3e_D,4b3e_E,4b3e_F,4b3e_G,4b3e_H,4b3e_I,4b3e_J,5yul_A,5yul_H,5yul_B,5yul_C,5yul_D,5yul_E,5yul_F,5yul_G,5yul_I,5yul_J,6a9o_A,6a9o_B,6a9o_C,6a9o_D,6a9o_E,6a9o_F,6a9o_G,6a9o_H,…
29995	6qyy_A	501	6qyy_A,6qyy_B,6qyy_C,6qyy_D,6qyy_E,6qyy_F,6qvk_1e,6qvk_1f,6qvk_1g,6qvk_1h,6qvk_2Z,6qvk_2a,6qvk_2b,6qvk_2c,6qvk_2d,6qvk_3e,6qvk_3f,6qvk_3g,6qvk_3h,6qvk_4e,6qvk_4f,6qvk_5e,6qvk_5f,6qvk_6e,6qvk_6f,6qvk_6g,6qvk_6h,6qvk_7Z,6qvk_7a,6qvk_7b,6qvk_7c,6qvk_7d,6qvk_8e,6qvk_8f,6qvk_8g,6qvk_8h,6qvk_8i,6qvk_8j,6qvk_9F,6qvk_1i,6qvk_1j,6qvk_1k,6qvk_1l,6qvk_2e,6qvk_2f,6qvk_2g,6qvk_2h,6qvk_2i,6qvk_3i,6qvk_3j,6qvk_…
1194	1r7r_A	498	1r7r_A,3hu2_A,3hu2_B,3hu2_C,3hu2_D,3hu2_E,3hu2_F,5b6c_A,7oat_B,4kdi_A,4kdi_B,4kdl_A,3cf1_A,3cf1_B,3cf1_C,3cf2_A,3cf2_B,3cf2_C,3cf2_D,3cf3_A,3cf3_B,3cf3_C,5ftj_A,5ftj_B,5ftj_C,5ftj_D,5ftj_E,5ftj_F,5ftk_A,5ftk_B,5ftk_C,5ftk_D,5ftk_E,5ftk_F,5ftl_A,5ftl_B,5ftl_C,5ftl_D,5ftl_E,5ftl_F,5ftm_A,5ftm_B,5ftm_C,5ftm_D,5ftm_E,5ftm_F,5ftn_A,5ftn_B,5ftn_C,5ftn_D,5ftn_E,5ftn_F,7jy5_A,7jy5_B,7jy5_C,7jy5_D,7jy5_E,…
16036	6f36_A	490	6f36_A,6f36_B,6f36_C,6f36_D,6f36_E,6f36_F,6f36_G,6f36_H,6f36_I,6f36_J,6rd4_A,6rd4_B,6rd4_C,6rd4_D,6rd4_E,6rd4_F,6rd4_G,6rd4_H,6rd4_I,6rd4_J,6rd7_A,6rd7_B,6rd7_C,6rd7_D,6rd7_E,6rd7_F,6rd7_G,6rd7_H,6rd7_I,6rd7_J,6rd8_A,6rd8_B,6rd8_C,6rd8_D,6rd8_E,6rd8_F,6rd8_G,6rd8_H,6rd8_I,6rd8_J,6rd9_A,6rd9_B,6rd9_C,6rd9_D,6rd9_E,6rd9_F,6rd9_G,6rd9_H,6rd9_I,6rd9_J,6rdb_A,6rdb_B,6rdb_C,6rdb_D,6rdb_E,6rdb_F,6rdb_G,…
629	1i9b_A	490	1i9b_A,1i9b_B,1i9b_C,1i9b_D,1i9b_E,1ux2_A,1ux2_B,1ux2_C,1ux2_D,1ux2_E,1ux2_F,1ux2_G,1ux2_H,1ux2_I,1ux2_J,5y2q_D,5y2q_A,5y2q_B,5y2q_C,5y2q_E,4qaa_A,4qaa_B,4qaa_C,4qaa_D,4qaa_E,4qaa_F,4qaa_G,4qaa_H,4qaa_I,4qaa_J,4qab_A,4qab_B,4qab_C,4qab_D,4qab_E,4qab_F,4qab_G,4qab_H,4qab_I,4qab_J,4qac_A,4qac_B,4qac_C,4qac_D,4qac_E,4qac_F,4qac_G,4qac_H,4qac_I,4qac_J,4um3_P,4zjt_A,4zjt_B,4zjt_C,4zjt_D,4zjt_E,4zjt_F,…
18047	3ux1_A	485	7ud4_A,3ux1_A,7mt0_A,7mt0_B,7mt0_C,7mt0_D,7mt0_E,7mt0_F,7mt0_G,7mt0_H,7mt0_I,7mt0_J,7mt0_K,7mt0_L,7mt0_M,7mt0_N,7mt0_O,7mt0_P,7mt0_Q,7mt0_R,7mt0_S,7mt0_T,7mt0_U,7mt0_V,7mt0_W,7mt0_X,7mt0_Y,7mt0_Z,7mt0_1,7mt0_2,7mt0_3,7mt0_4,7mt0_5,7mt0_6,7mt0_a,7mt0_b,7mt0_c,7mt0_d,7mt0_e,7mt0_f,7mt0_g,7mt0_h,7mt0_i,7mt0_j,7mt0_k,7mt0_l,7mt0_m,7mt0_n,7mt0_o,7mt0_p,7mt0_q,7mt0_r,7mt0_s,7mt0_t,7mt0_u,7mt0_v,7mt0_w,…
5615	4to9_A	484	4to9_A,4to9_B,4to9_C,4to9_D,4to9_E,4to9_F,4to9_G,4to9_H,4to9_I,4to9_J,4to9_K,4to9_L,4to9_M,4to9_N,4to9_O,4to9_P,4to9_Q,4to9_R,4to9_S,4to9_T,4to9_U,4to9_V,4to9_W,4to9_X,4toa_A,4toa_B,4toa_C,4toa_D,4toa_E,4toa_F,4toa_G,4toa_H,4toa_I,4toa_J,4toa_K,4toa_L,4toa_M,4toa_N,4toa_O,4toa_P,4toa_Q,4toa_R,4toa_S,4toa_T,4toa_U,4toa_V,4toa_W,4toa_X,4tof_A,4tof_B,4tof_C,4tof_D,4tog_A,4tog_B,4tog_C,4tog_D,4toh_A,…
153	1bqh_B	482	1bqh_B,1bqh_E,1cd1_B,1cd1_D,1fo0_L,1fzj_B,1fzk_B,1fzm_B,1fzo_B,1g6r_L,1g6r_M,1g7p_B,1g7q_B,1hoc_B,1inq_B,1juf_B,1k8d_B,1kbg_L,1kj2_L,1kj2_M,1kj3_L,1kj3_M,1kpu_B,1kpv_B,1ld9_B,1ld9_E,1ldp_L,1leg_B,1lek_B,1lk2_B,1mhc_B,1mhc_E,1mwa_L,1mwa_M,1n3n_B,1n3n_D,1n3n_F,1n3n_H,1n59_B,1n59_D,1n5a_B,1n5a_E,1n5a_H,1n5a_K,1nan_P,1nan_I,1nez_B,1osz_B,1p1z_B,1pqz_B,1rk0_B,1rk1_B,1s7q_B,1s7r_B,1s7r_E,1s7s_B,1s7t_B,…
28588	5djb_A	482	5djb_A,5djb_B,5djb_C,5djb_D,5djb_E,5djb_F,5djb_G,5djb_H,5v74_A2,5v74_A3,5v74_A4,5v74_A5,5v74_A6,5v74_A7,5v74_B2,5v74_B3,5v74_B4,5v74_B5,5v74_B6,5v74_B7,5v74_C2,5v74_C3,5v74_C4,5v74_C5,5v74_C6,5v74_C7,5v74_D2,5v74_D3,5v74_D4,5v74_D5,5v74_D6,5v74_D7,5v74_E2,5v74_E3,5v74_E4,5v74_E5,5v74_E6,5v74_E7,5v74_F2,5v74_F3,5v74_F4,5v74_F5,5v74_F6,5v74_F7,5v74_G2,5v74_G3,5v74_G4,5v74_G5,5v74_G6,5v74_G7,5v74_H2…
2987	2xhd_A	468	2xhd_A,2xhd_B,3t9x_B,3t9x_D,3t9x_F,4u21_A,4u21_B,5elv_A,5elv_B,5o9a_A,5o9a_B,5o9a_C,5o9a_D,6hc9_A,6hc9_B,6hch_A,6hch_B,6hch_C,6zyu_A,6zyu_B,6zyu_C,5h8s_A,5h8s_C,5h8s_B,5ns9_A,5ns9_B,1mqh_A,3o28_A,4u1o_A,4u1z_A,4u22_A,4u23_A,4u2r_B,4u2r_A,4u2r_C,4u2r_D,3pd8_A,3pd8_B,3pd8_C,3r7x_A,3r7x_B,3ua8_A,3tdj_A,3tdj_B,3tkd_A,3tkd_B,4iy5_A,4iy5_B,4iy6_A,4n07_A,4n07_B,4n07_C,4u4s_A,4u4s_B,4u4x_A,4u4x_B,5buu_A,…
10412	1d0c_A	462	1d0c_A,1d0c_B,1d0o_A,1d0o_B,1d1v_A,1d1v_B,1d1w_A,1d1w_B,1d1x_A,1d1x_B,1d1y_A,1d1y_B,1dm6_A,1dm6_B,1dm7_A,1dm7_B,1dm8_A,1dm8_B,1dmi_A,1dmi_B,1dmj_A,1dmj_B,1dmk_A,1dmk_B,1ed4_A,1ed4_B,1ed5_A,1ed5_B,1ed6_A,1ed6_B,1foi_A,1foi_B,1foj_A,1foj_B,1fol_A,1fol_B,1foo_A,1foo_B,1fop_A,1fop_B,1i83_A,1i83_B,1nse_A,1nse_B,2nse_A,2nse_B,3jww_A,3jww_B,3jwx_A,3jwx_B,3jwy_A,3jwy_B,3jwz_A,3jwz_B,3n5p_A,3n5p_B,3n5q_A,…
971	1nqm_A	460	1nqm_A,1nqm_B,1nqm_C,1nqm_D,4bx7_A,5b5f_A,5b5f_B,5b5f_C,5b5f_D,5b5g_A,5b5g_B,5b5g_C,5b5g_D,5jd2_A,5jd2_B,5jd2_C,5jd2_D,5wbd_A,3wzn_A,3wzn_B,3wzo_A,3wzo_B,3wzo_C,3wzo_D,3wzp_A,3wzp_B,3wzp_C,3wzp_D,6qw4_A,1n43_A,1n43_B,1n43_C,1n43_D,1n4j_A,1swh_A,1swh_B,1swh_C,1swh_D,1swj_A,1swj_B,1swj_C,1swj_D,1swk_A,1swk_B,1swk_C,1swk_D,1swl_A,1swl_B,1swl_C,1swl_D,1swn_A,1swn_B,1swn_C,1swn_D,1sws_A,1sws_B,1sws_C,…
16737	6scn_A	459	6scn_A,6scn_B,6scn_C,6scn_D,6scn_E,6scn_F,6scn_G,6scn_H,6scn_I,6scn_J,6scn_K,6scn_L,6scn_M,6scn_N,6scn_O,6scn_P,6scn_Q,6scn_R,6scn_S,6scn_T,6scn_U,6scn_V,6scn_W,6scn_X,6scn_Y,6scn_Z,6scn_a,6scn_b,6scn_c,6scn_d,6scn_e,6scn_f,6scn_g,6sd1_A,6sd1_B,6sd1_C,6sd1_D,6sd1_E,6sd1_F,6sd1_G,6sd1_H,6sd1_I,6sd1_J,6sd1_K,6sd1_L,6sd1_M,6sd1_N,6sd1_O,6sd1_P,6sd1_Q,6sd1_R,6sd1_S,6sd1_T,6sd1_U,6sd1_V,6sd1_W,6sd1_X,…
5737	1gd8_A	453	4v68_BR,4v7p_BN,4v7p_CN,4v83_BN,4v83_DN,4v84_BN,4v84_DN,4v90_BR,4v9i_BR,4v9i_DR,4v9j_BR,4v9j_DR,4v9k_BR,4v9k_DR,4v9l_BR,4v9l_DR,4v9m_BR,4v9m_DR,4v9n_BR,4v9n_DR,4v9q_AN,4v9q_CN,4w29_BR,4w29_DR,4wt8_CQ,4wt8_DQ,4xej_AL17,4xej_BL17,5a9z_AO,5aa0_AO,6gzq_M1,6gzx_M1,6gzx_M2,6gzz_M1,6gzz_M2,6q95_N,1gd8_A,1gd8_B,1gd8_C,1gd8_D,1gd8_E,1gd8_F,1gd8_G,1gd8_H,1gd8_I,1vvj_RR,1vvj_YR,1vy4_BR,1vy4_DR,1vy5_BR,1vy5_…
25205	1i4j_A	449	1i4j_A,1i4j_B,4v7p_BS,4v7p_CS,4v83_BS,4v83_DS,4v84_BS,4v84_DS,4v9n_BW,4v9n_DW,4v9q_AS,4v9q_CS,4xej_AL22,4xej_BL22,4zer_1W,4zer_2W,5f8k_1W,5f8k_2W,5fdu_1W,5fdu_2W,5fdv_1W,5fdv_2W,5uq7_W,5uq8_W,6czr_1W,6czr_2W,6fkr_1W,6fkr_2W,1bxe_A,1ml5_s,1vvj_RW,1vvj_YW,1vy4_BW,1vy4_DW,1vy5_BW,1vy5_DW,1vy6_BW,1vy6_DW,1vy7_BW,1vy7_DW,4l47_RW,4l47_YW,4l71_RW,4l71_YW,4lel_RW,4lel_YW,4lfz_RW,4lfz_YW,4lnt_RW,4lnt_YW,4…
14572	1bxy_A	448	4v87_AX,4v87_DX,4wq1_L8,4wq1_H5,4zer_13,4zer_23,5a9z_AZ,5aa0_AZ,5f8k_13,5f8k_23,5fdu_13,5fdu_23,5fdv_13,5fdv_23,5uq7_3,5uq8_3,6czr_13,6czr_23,6fkr_13,6fkr_23,6gzq_Y1,6gzx_Y1,6gzx_Y2,6gzz_Y1,6gzz_Y2,1bxy_A,1bxy_B,1ml5_x,1vvj_R3,1vvj_Y3,1vy4_B3,1vy4_D3,1vy5_B3,1vy5_D3,1vy6_B3,1vy6_D3,1vy7_B3,1vy7_D3,4l47_R3,4l47_Y3,4l71_R3,4l71_Y3,4lel_R3,4lel_Y3,4lfz_R3,4lfz_Y3,4lnt_R3,4lnt_Y3,4lsk_R3,4lsk_Y3,4lt8…
4316	3s7g_A	447	3s7g_A,3s7g_B,3s7g_C,3s7g_D,4zne_E,4zne_J,3wjj_A,3wjj_B,4c54_A,4c54_B,5lg1_A,5lg1_B,4dz8_B,4l4j_A,4l4j_B,4wi8_A,4wi8_B,4x99_B,5djd_A,5dvm_A,5iw6_B,5jii_A,5jii_B,5nsc_B,5o4e_C,5w5l_A,5w5l_B,6d4i_A,6d4i_B,6gfe_H,6gfe_K,6ifj_B,6n9t_A,6n9t_B,7czu_J,7czu_H,7czv_H,7czv_I,7czv_J,7ljr_S,1h3t_A,1h3t_B,1h3u_A,1h3u_B,1h3v_A,1h3v_B,1h3w_M,1h3x_A,1h3x_B,1h3y_A,1h3y_B,1t83_A,1t83_B,1t89_A,1t89_B,2j6e_A,2j6e_B,…
5760	5ns3_A	446	4v7p_BF,4v7p_CF,4v83_BF,4v83_DF,4v84_BF,4v84_DF,4v9n_BG,4v9n_DG,4v9q_AG,4v9q_CG,4xej_AL05,4xej_BL05,6n1d_AL05,6n1d_BL05,5ot7_j,5ns3_A,5ns3_B,5ns4_A,5ns4_B,4v68_BG,4v87_AG,4v87_DG,4v90_BG,4v9i_BG,4v9i_DG,4v9j_BG,4v9j_DG,4v9k_BG,4v9k_DG,4v9l_BG,4v9l_DG,4v9m_BG,4v9m_DG,4w29_BG,4w29_DG,4wq1_41,4wq1_49,4wt8_CE,4wt8_DE,4zer_1G,4zer_2G,5f8k_1G,5f8k_2G,5fdu_1G,5fdu_2G,5fdv_1G,5fdv_2G,5uq7_G,5uq8_G,6czr_1…
6883	1v8q_A	444	5ot7_V,4v7p_BW,4v7p_CW,4v83_BW,4v83_DW,4v84_BW,4v84_DW,4v9n_B0,4v9n_D0,4v9q_AW,4v9q_CW,4xej_AL27,4xej_BL27,4v87_A3,4v87_D3,6gzq_V1,6gzx_V1,6gzx_V2,6gzz_V1,6gzz_V2,4zer_10,4zer_20,5f8k_10,5f8k_20,5fdu_10,5fdu_20,5fdv_10,5fdv_20,5uq7_0,5uq8_0,6czr_10,6czr_20,6fkr_10,6fkr_20,4v90_B0,4v9i_B0,4v9i_D0,4v9j_B0,4v9j_D0,4v9k_B0,4v9k_D0,4v9l_B0,4v9l_D0,4v9m_B0,4v9m_D0,4w29_B0,4w29_D0,4wt8_Ca,4wt8_Da,6n1d_A…
5765	1feu_A	442	4v83_BV,4v83_DV,4v84_BV,4v84_DV,5a9z_AW,5aa0_AW,4v90_BZ,4v87_AV,4v87_DV,6gzq_U1,6gzx_U1,6gzx_U2,6gzz_U1,6gzz_U2,4v9i_BZ,4v9i_DZ,4wt8_CZ,4wt8_DZ,4v9j_BZ,4v9j_DZ,4v9k_BZ,4v9k_DZ,4v9l_BZ,4v9l_DZ,4v9m_BZ,4v9m_DZ,4w29_BZ,4w29_DZ,4wq1_H8,4zer_1Z,4zer_2Z,5f8k_1Z,5f8k_2Z,5fdu_1Z,5fdu_2Z,5fdv_1Z,5fdv_2Z,6czr_1Z,6czr_2Z,6fkr_1Z,6fkr_2Z,1feu_A,1feu_D,1vvj_RZ,1vvj_YZ,1vy4_BZ,1vy4_DZ,1vy5_BZ,1vy5_DZ,1vy6_BZ,1…
7895	6hre_A	442	6hre_A,6hre_B,6hre_C,6hre_D,6hre_E,6hre_F,6hrf_A,6hrf_B,6hrf_C,6hrf_D,6hrf_E,6hrf_F,6nwp_A,6nwp_B,6nwp_C,6nwp_D,6nwp_E,6nwp_F,6nwq_A,6nwq_B,6nwq_C,6nwq_D,6nwq_E,6nwq_F,6tjo_A,6tjo_B,6tjo_C,6tjx_A,6tjx_B,6tjx_C,6tjx_D,6tjx_E,6tjx_F,7mkf_A,7mkf_B,7mkf_C,7mkf_D,7mkf_E,7mkf_F,7mkf_G,7mkf_H,7mkf_I,7mkf_J,7mkg_A,7mkg_B,7mkg_E,7mkg_F,7mkg_C,7mkg_D,7mkg_G,7mkg_H,7mkg_I,7mkg_J,7mkh_A,7mkh_B,7mkh_C,7mkh_D,…
14571	1n88_A	441	4v83_BT,4v83_DT,4v84_BT,4v84_DT,4v87_AT,4v87_DT,4v9i_BX,4v9i_DX,4v9n_BX,4v9n_DX,4v9q_AT,4v9q_CT,4wt8_CX,4wt8_DX,4xej_AL23,4xej_BL23,6gzq_S1,6gzx_S1,6gzx_S2,6gzz_S1,6gzz_S2,4v90_BX,4zer_1X,4zer_2X,5f8k_1X,5f8k_2X,5fdu_1X,5fdu_2X,5fdv_1X,5fdv_2X,5uq7_X,5uq8_X,6czr_1X,6czr_2X,6fkr_1X,6fkr_2X,4v68_BX,4v9j_BX,4v9j_DX,4v9k_BX,4v9k_DX,4v9l_BX,4v9l_DX,4v9m_BX,4v9m_DX,4w29_BX,4w29_DX,5ot7_y,6q95_T,4wq1_F8…
5782	1wki_A	441	4v9n_BQ,4v9n_DQ,4v9q_AM,4v9q_CM,4xej_AL16,4xej_BL16,1vvj_RQ,1vvj_YQ,1vy4_BQ,1vy4_DQ,1vy5_BQ,1vy5_DQ,1vy6_BQ,1vy6_DQ,1vy7_BQ,1vy7_DQ,1wki_A,4l47_RQ,4l47_YQ,4l71_RQ,4l71_YQ,4lel_RQ,4lel_YQ,4lfz_RQ,4lfz_YQ,4lnt_RQ,4lnt_YQ,4lsk_RQ,4lsk_YQ,4lt8_RQ,4lt8_YQ,4p6f_RQ,4p6f_YQ,4p70_RQ,4p70_YQ,4tua_RQ,4tua_YQ,4tub_RQ,4tub_YQ,4tuc_RQ,4tuc_YQ,4tud_RQ,4tud_YQ,4tue_RQ,4tue_YQ,4v4x_BP,4v4y_BP,4v4z_BP,4v51_BQ,4v51…
5970	1ily_A	441	4zer_1S,4zer_2S,5a9z_AP,5aa0_AP,5f8k_1S,5f8k_2S,5fdu_1S,5fdu_2S,5fdv_1S,5fdv_2S,5uq7_S,5uq8_S,6czr_1S,6czr_2S,6fkr_1S,6fkr_2S,4v68_BS,4v9j_BS,4v9j_DS,4v9k_BS,4v9k_DS,4v9l_BS,4v9l_DS,4v9m_BS,4v9m_DS,4w29_BS,4w29_DS,5ot7_t,6q95_O,1ily_A,4v7p_BO,4v7p_CO,4v87_AQ,4v87_DQ,4v90_BS,4wq1_A8,4wq1_65,6gzq_N1,6gzx_N1,6gzx_N2,6gzz_N1,6gzz_N2,6n1d_AL18,6n1d_BL18,1vvj_RS,1vvj_YS,1vy4_BS,1vy4_DS,1vy5_BS,1vy5_DS,…
2625	2om9_A	438	2om9_A,2om9_B,2om9_C,2om9_D,3sz1_A,3sz1_B,4xta_A,4xta_B,4xuh_A,4xuh_B,4xum_A,4xum_B,7lot_A,7lot_B,2zvt_A,2zvt_B,3pba_A,3pba_B,3po9_A,3po9_B,6an1_A,6an1_B,4em9_A,4em9_B,4ema_A,4ema_B,5ji0_D,8dkn_A,8dkv_A,8dsy_A,8dsy_B,8dsz_A,8dsz_B,6fzf_A,6fzf_B,6fzy_A,6fzy_B,6fzj_A,6fzj_B,7cxk_A,2ath_A,2ath_B,2f4b_A,2f4b_B,2fvj_A,2g0g_A,2g0g_B,2g0h_A,2g0h_B,2gtk_A,2hwq_A,2hwq_B,2hwr_A,2hwr_B,2prg_A,2prg_B,2q8s_A,…
6721	5lzp_A	435	5lzp_A,5lzp_C,5lzp_E,5lzp_F,5lzp_G,5lzp_I,5lzp_K,5lzp_L,5lzp_N,5lzp_O,5lzp_P,5lzp_R,5lzp_T,5lzp_U,6ocw_H,6ocw_I,6ocw_J,6ocw_K,6ocw_L,6ocw_M,6ocw_N,6ocw_V,6ocw_W,6ocw_X,6ocw_Y,6ocw_Z,6ocw_a,6ocw_b,6ocz_H,6ocz_I,6ocz_J,6ocz_K,6ocz_L,6ocz_M,6ocz_N,6ocz_V,6ocz_W,6ocz_X,6ocz_Y,6ocz_Z,6ocz_a,6ocz_b,6ode_H,6ode_I,6ode_J,6ode_K,6ode_L,6ode_M,6ode_N,6ode_V,6ode_W,6ode_X,6ode_Y,6ode_Z,6ode_a,6ode_b,3h6f_C,…
12860	3h6f_A	434	3h6f_A,3h6f_B,3h6f_D,3h6f_F,3h6f_I,3h6f_K,3h6f_M,3h6f_O,3h6f_Q,3h6f_S,3h6f_U,3h6f_W,3h6f_Y,3h6f_1,3h6i_A,3h6i_B,3h6i_D,3h6i_F,3h6i_I,3h6i_K,3h6i_M,3h6i_O,3h6i_Q,3h6i_S,3h6i_U,3h6i_W,3h6i_Y,3h6i_1,3krd_A,3krd_B,3krd_D,3krd_F,3krd_I,3krd_K,3krd_M,3krd_O,3krd_Q,3krd_S,3krd_U,3krd_W,3krd_Y,3krd_1,3mi0_A,3mi0_B,3mi0_D,3mi0_F,3mi0_I,3mi0_K,3mi0_M,3mi0_O,3mi0_Q,3mi0_S,3mi0_U,3mi0_W,3mi0_Y,3mi0_1,3mka_A,…
7447	6b20_A	434	6b20_A,6b20_B,6k42_B,6pt0_B,7sqo_B,7fim_B,6omm_B,7vh0_C,7f53_B,7f54_B,7f55_B,7f58_B,7xou_B,7xa3_B,5tdh_B,5tdh_J,7aue_B,7bw0_B,7ejx_B,7euo_B,7f1o_B,7vfx_B,7cky_B,7ckz_B,7jv5_B,7jvp_B,7jvq_B,7mts_D,7rmg_B,7rmh_B,7rmi_B,7t9i_Y,7t9n_Y,7utz_Y,7xjh_B,4mk0_B,5he0_B,5he1_B,5he2_B,5he3_B,5ukk_B,5ukl_B,6g79_B,6gdg_B,7dfl_B,7jjo_B,7k7l_B,7k7z_B,7rtb_B,7s0f_B,7s0g_B,7um5_C,7um6_C,7um7_C,7v68_B,7v69_B,7v6a_B,…
18	1a5q_A	433	1a5q_A,1c9x_A,1cjq_B,1cjr_B,1d5d_B,1d5e_B,1d5h_B,1fev_B,1eie_A,2nui_A,4wyn_A,4wyn_B,4wyp_A,4wyp_B,4wyz_A,4wyz_B,1izq_A,2op2_A,4k7m_A,3di7_A,3mx8_A,3rh1_A,3rid_A,3rid_B,3rid_C,3rid_D,4rsd_A,1izp_A,1kh8_A,1ymw_A,3di9_A,1c9v_A,1eid_A,1ymn_A,3dh6_A,3mwr_A,5et4_A,5et4_B,5et4_C,5et4_D,1a2w_A,1a2w_B,1afk_A,1afk_B,1afl_A,1afl_B,1afu_A,1afu_B,1aqp_A,1bel_A,1bzq_A,1bzq_B,1bzq_C,1bzq_D,1dfj_E,1eos_A,1eos_B,…
5211	4l8h_A	433	4l8h_A,4l8h_B,5kip_A,5kip_B,5kip_C,5vly_A,5vly_B,5vly_C,5vlz_AH,5vlz_GN,5vlz_HA,5vlz_HB,5vlz_HC,5vlz_HD,5vlz_HE,5vlz_HF,5vlz_HG,5vlz_HH,5vlz_HI,5vlz_AI,5vlz_HJ,5vlz_HK,5vlz_HL,5vlz_HM,5vlz_HN,5vlz_IA,5vlz_IB,5vlz_IC,5vlz_ID,5vlz_IE,5vlz_AJ,5vlz_IF,5vlz_IG,5vlz_IH,5vlz_II,5vlz_IJ,5vlz_IK,5vlz_IL,5vlz_IM,5vlz_IN,5vlz_JA,5vlz_AK,5vlz_JB,5vlz_JC,5vlz_JD,5vlz_JE,5vlz_JF,5vlz_JG,5vlz_JH,5vlz_JI,5vlz_JJ…
516	1gfl_A	432	1gfl_A,1gfl_B,1rmo_A,1yhi_A,2ah8_A,2ah8_B,2b3q_A,2b3q_B,2b3q_C,2b3q_D,2fwq_A,2h6v_A,2o24_A,2o29_A,2o2b_A,2hgy_A,2jad_A,2wur_A,3cb9_A,3cbe_A,3gex_A,3i19_A,3ssp_A,3sst_A,3ssv_A,3ssy_A,3sve_A,3st0_A,3sv5_A,3svb_A,3svc_A,3svd_A,4en1_A,4en1_B,4eul_A,4kw4_A,4kw8_A,4kw9_A,4ndk_A,4ndk_B,4w6b_A,4w6b_B,4z4m_A,4z4m_B,5hbd_A,5hge_A,5hw9_A,6as9_A,5hzo_A,5hzo_B,5j3n_A,5j3n_B,6fll_A,6jgi_A,6kkz_A,6kl0_A,6sm0_A,…
50757	7lqv_A	429	7lqv_A,7lqv_B,7lqv_C,7lqw_B,7lqw_C,7lqw_A,7lrs_C,7phg_A,7tbf_A,7m8j_A,7mzf_A,7mzg_A,7mzh_E,7mzh_A,7mzi_A,7mzj_B,7mzj_A,7mzk_B,7mzk_A,7mzl_A,7mzm_A,7mzn_A,7n4i_C,7n4j_A,7n4l_A,7n4m_A,7oap_EEE,7p19_E,7p19_C,7r11_A,7r16_A,7r16_B,7r16_C,7r17_A,7r17_B,7r17_C,7sbp_A,7sbp_B,7sbp_C,7sbq_A,7sbq_B,7sbq_C,7sbr_A,7sbr_B,7sbr_C,7so9_A,7so9_F,7so9_K,7soa_A,7tez_B,7tf0_A,7tf0_B,7tf0_C,7tf4_A,7tf4_B,7tf4_C,7tf4_…
517	1gg2_G	412	1gg2_G,1gp2_G,2bcj_G,4pnk_G,5he1_G,5he2_G,5wg3_G,5wg4_G,5wg5_G,6crk_G,6eg8_C,6eg8_E,6eg8_G,6eg8_H,6g79_G,6gdg_C,6li3_G,6m8s_I,6m8s_J,6m8s_L,6m8s_E,6m8s_F,6u7c_G,7f0t_D,7f1o_D,7f1z_D,7f23_D,7f24_D,7jjo_G,7l1u_C,7l1v_C,7s0f_G,7s0g_G,7td0_G,7td1_G,7td2_G,7td3_G,7td4_G,7vgx_G,7x1t_F,7x1u_F,7x2c_D,7x2d_D,7x2f_D,7xjk_D,7xjl_D,8dcr_G,8dcs_G,3sn6_G,5tdh_G,5tdh_K,5uz7_G,5vai_G,6cmo_G,6pt0_C,6wwz_Y,7rmg_G,…
15618	2j28_D	412	5wdt_D,5we4_D,5we6_D,5wf0_D,5wfk_D,5wfs_D,2j28_D,2rdo_D,3bbx_D,3iy9_C,3j5l_D,3j7z_D,3j8g_D,3j9y_D,3j9z_LX,3ja1_LE,3jbu_d,3jbv_d,3jcd_D,3jce_D,3jcj_C,3jcn_D,4csu_D,4u1u_BD,4u1u_DD,4u1v_BD,4u1v_DD,4u20_BD,4u20_DD,4u24_BD,4u24_DD,4u25_BD,4u25_DD,4u26_BD,4u26_DD,4u27_BD,4u27_DD,4uy8_D,4v47_AB,4v48_AB,4v4h_BD,4v4h_DD,4v4q_BD,4v4q_DD,4v4v_BB,4v4w_BB,4v50_BD,4v50_DD,4v52_BD,4v52_DD,4v53_BD,4v53_DD,4v54_…
7125	2j28_J	411	5wdt_J,5we4_J,5we6_J,5wf0_J,5wfk_J,5wfs_J,6q97_J,7ac7_J,2j28_J,3iy9_J,4v65_B6,4v66_B6,6o9j_J,2rdo_J,3bbx_J,3j5l_J,3j7z_J,3j8g_J,3j9y_J,3j9z_LF,3ja1_LL,3jbu_j,3jbv_j,3jcd_J,3jce_J,3jcj_I,3jcn_J,4csu_J,4u1u_BJ,4u1u_DJ,4u1v_BJ,4u1v_DJ,4u20_BJ,4u20_DJ,4u24_BJ,4u24_DJ,4u25_BJ,4u25_DJ,4u26_BJ,4u26_DJ,4u27_BJ,4u27_DJ,4uy8_J,4v47_AH,4v48_AH,4v4h_BJ,4v4h_DJ,4v4q_BJ,4v4q_DJ,4v4v_BH,4v4w_BH,4v50_BJ,4v50_DJ,…
14540	2j28_E	410	4v4v_BC,4v4w_BC,6by1_CE,6by1_DE,5wdt_E,5we4_E,5we6_E,5wf0_E,5wfk_E,5wfs_E,2j28_E,2rdo_E,3bbx_E,3j5l_E,3j7z_E,3j8g_E,3j9y_E,3j9z_L6,3ja1_LF,3jbu_e,3jbv_e,3jcd_E,3jce_E,3jcj_D,3jcn_E,4csu_E,4u1u_BE,4u1u_DE,4u1v_BE,4u1v_DE,4u20_BE,4u20_DE,4u24_BE,4u24_DE,4u25_BE,4u25_DE,4u26_BE,4u26_DE,4u27_BE,4u27_DE,4uy8_E,4v47_AC,4v48_AC,4v4h_BE,4v4h_DE,4v4q_BE,4v4q_DE,4v50_BE,4v50_DE,4v52_BE,4v52_DE,4v53_BE,4v53…
22742	2j28_L	410	5we6_L,2j28_L,2rdo_L,3bbx_L,3iy9_L,3j7z_L,3j8g_L,3j9y_L,3j9z_LH,3ja1_LN,3jbu_l,3jbv_l,3jcd_L,3jce_L,3jcj_K,3jcn_L,4v47_AJ,4v48_AJ,4v4h_BL,4v4h_DL,4v4q_BL,4v4q_DL,4v50_BL,4v50_DL,4v52_BL,4v52_DL,4v53_BL,4v53_DL,4v54_BL,4v54_DL,4v55_BL,4v55_DL,4v56_BL,4v56_DL,4v57_BL,4v57_DL,4v5b_AL,4v5b_CL,4v5y_BL,4v5y_DL,4v64_BL,4v64_DL,4v65_BE,4v66_BE,4v6c_BL,4v6c_DL,4v6d_BL,4v6d_DL,4v6e_BL,4v6e_DL,4v6k_AM,4v6l_…
10401	1coo_A	410	1coo_A,3iyd_A,3iyd_B,3lu0_A,3lu0_B,4jk1_A,4jk1_B,4jk1_F,4jk1_G,4jk2_A,4jk2_B,4jk2_F,4jk2_G,4jkr_A,4jkr_B,4jkr_G,4jkr_H,4kmu_A,4kmu_B,4kmu_F,4kmu_G,4kn4_A,4kn4_B,4kn4_F,4kn4_G,4kn7_A,4kn7_B,4kn7_F,4kn7_G,4s20_A,4s20_B,4s20_F,4s20_G,4yfk_A,4yfk_B,4yfk_G,4yfk_H,4yfn_A,4yfn_B,4yfn_G,4yfn_H,4yfx_A,4yfx_B,4yfx_G,4yfx_H,4yg2_A,4yg2_B,4yg2_G,4yg2_H,5byh_A,5byh_B,5ezk_A,5ezk_B,5ms0_A,5ms0_B,5my1_V,5my1_W,…
14539	2j28_C	410	4v4v_BA,4v4w_BA,4v6y_BC,4v6z_BC,4v70_BC,4v71_BC,4v72_BC,4v73_BC,4v74_BC,4v75_BC,4v76_BC,4v77_BC,4v78_BC,4v79_BC,4v7a_BC,6q97_B,2j28_C,6o9j_C,3j5l_C,4u1u_BC,4u1u_DC,4u1v_BC,4u1v_DC,4u20_BC,4u20_DC,4u24_BC,4u24_DC,4u25_BC,4u25_DC,4u26_BC,4u26_DC,4u27_BC,4u27_DC,4uy8_C,4v5h_BC,4v69_BC,4v6t_BC,4v7s_BC,4v7s_DC,4v7t_BC,4v7t_DC,4v7u_BC,4v7u_DC,4v7v_BC,4v7v_DC,4v9d_CC,4v9d_DC,4wf1_BC,4wf1_DC,4www_RC,4www…
1721	6spc_l	408	1zn1_L,6q9a_q,7acj_q,7acr_q,6spc_l,6spf_l,3j9y_l,3jbu_L,3jbv_L,3jcd_l,3jce_l,3jcj_t,3jcn_o,4v4h_AL,4v4h_CL,4v65_AD,4v66_AD,4v6c_AL,4v6c_CL,4v6d_AL,4v6d_CL,4v6e_AL,4v6e_CL,4v6k_BP,4v6l_AP,4v6y_AL,4v6z_AL,4v70_AL,4v71_AL,4v72_AL,4v73_AL,4v74_AL,4v75_AL,4v76_AL,4v77_AL,4v78_AL,4v79_AL,4v7a_AL,4v7b_AL,4v7i_BL,4v85_AL,4v89_AL,4v9c_AL,4v9c_CL,4v9o_BL,4v9o_DL,4v9o_FL,4v9o_HL,4v9p_BL,4v9p_DL,4v9p_FL,4v9p…
4593	3zqb_A	407	3zqb_A,3zqb_B,3zqe_A,3zqe_B,2jow_A,6ofg_P,6ofg_Q,6ofg_R,6ofg_K,6ofg_L,6ofg_M,6ofg_N,6ofg_O,6ofg_F,6ofg_G,6ofg_H,6ofg_I,6ofg_J,6ofg_A,6ofg_B,6ofg_C,6ofg_D,6ofg_E,2kv7_A,2x9c_A,2x9c_B,6off_A,6off_B,6off_C,6off_D,6off_E,6off_F,6off_G,6off_H,6off_I,6off_J,6off_K,6off_L,6off_M,6off_N,6off_O,6off_P,6off_Q,6off_R,2ym0_A,2ym0_B,2lpz_A,2lpz_B,2lpz_C,2lpz_D,2lpz_E,2lpz_F,2lpz_G,2lpz_H,2lpz_I,2lpz_J,2lpz_K,…
839	1lfd_B	406	1lfd_B,1lfd_D,221p_A,2q21_A,2rgc_A,2rgd_A,3oiu_A,4g3x_A,721p_A,3i3s_R,3lo5_A,3lo5_C,3lo5_E,421p_A,4xvr_A,5us4_A,5us4_B,5usj_A,5usj_B,5usj_C,5usj_D,5usj_E,5usj_F,6bof_A,6bof_B,6gj6_A,6gj7_A,6quv_A,6quv_B,6quw_A,6quw_B,6qux_A,6qux_B,6zli_A,6zli_B,7aca_A,7aca_B,7aca_C,7aca_D,7acf_A,7acf_B,7acf_C,7acf_D,7ach_A,7ach_B,7acq_A,7acq_B,7acq_C,7ew9_A,7ew9_B,7ew9_C,7ewa_A,7ewa_B,7ewa_C,7ewb_A,7ewb_B,7ewb_C,…
8672	6tt7_1	406	6tt7_1,6tt7_2,6tt7_3,6tt7_4,6tt7_5,6tt7_6,6tt7_7,6tt7_8,6za9_1,6za9_2,6za9_3,6za9_4,6za9_5,6za9_6,6za9_7,6za9_8,6j54_K,6j54_L,6j54_M,6j54_N,6j54_O,6j54_P,6j54_Q,6j54_R,6j5a_K,6j5a_L,6j5a_M,6j5a_N,6j5a_O,6j5a_P,6j5a_Q,6j5a_R,6j5i_K,6j5i_L,6j5i_M,6j5i_N,6j5i_O,6j5i_P,6j5i_Q,6j5i_R,6j5j_K,6j5j_L,6j5j_M,6j5j_N,6j5j_O,6j5j_P,6j5j_Q,6j5j_R,6j5k_K,6j5k_L,6j5k_M,6j5k_N,6j5k_O,6j5k_P,6j5k_Q,6j5k_R,6j5k_AK…
41627	1js9_A	405	7pe1_A,7pe1_B,7pe1_C,7pe1_D,7pe1_E,7pe1_F,7pe1_G,7pe1_H,7pe1_I,7pe1_J,7pe1_K,7pe1_L,7pe1_M,7pe1_N,7pe1_O,7pe1_P,7pe1_Q,7pe1_R,7pe1_S,7pe1_T,7pe1_V,7pe1_W,7pe1_X,7pe1_Y,7pe1_Z,7pe1_AA,7pe1_BA,7pe1_CA,7pe1_DA,7pe1_EA,7pe1_FA,7pe1_GA,7pe1_HA,7pe1_IA,7pe1_JA,7pe1_KA,7pe1_LA,7pe1_MA,7pe1_NA,7pe1_OA,7pe1_PA,7pe1_QA,7pe1_RA,7pe1_SA,7pe1_TA,7pe1_UA,7pe1_VA,7pe1_WA,7pe1_XA,7pe1_YA,7pe1_ZA,7pe1_AB,7pe1_BB,…
3359	3dks_A	405	3dks_A,3dks_B,3dks_C,3dks_D,1fvj_A,1fvj_B,2b3s_A,2b3s_B,1ti1_A,1u3a_A,1u3a_B,1u3a_D,1u3a_E,2hi7_A,2leg_A,2zup_A,3e9j_B,3e9j_E,2b6m_A,2b6m_B,1acv_A,1acv_B,4tky_A,4tky_B,4tky_C,4tky_D,1a23_A,1a24_A,1a2j_A,1a2l_A,1a2l_B,1a2m_A,1a2m_B,1dsb_A,1dsb_B,1fvk_A,1fvk_B,2ndo_A,4wet_A,4wet_B,4wey_A,4wey_B,4wf4_A,4wf4_B,4wf5_A,4wf5_B,5qkc_A,5qkc_B,5qkd_A,5qkd_B,5qke_A,5qke_B,5qkf_A,5qkf_B,5qkg_A,5qkg_B,5qkh_A,…
27125	3k75_D	404	3k75_D,3k75_E,5hhh_A,5vrw_A,5vrx_A,5vry_A,5vrz_A,5vs0_A,5vs1_A,5vs2_A,5vs3_A,5vs4_A,7rbe_A,7rbf_A,7rbg_A,7rbh_A,7rbi_A,7rbj_A,7rbk_A,7rbl_A,7rbm_A,7rbn_A,7rbo_A,6bte_A,6btf_A,1bpb_A,1nom_A,1zqu_A,1zqv_A,1zqw_A,1zqx_A,1zqy_A,1zqz_A,2bpc_A,1rpl_A,4m47_A,5u8h_A,1bpx_A,1bpy_A,1bpz_A,1mq2_A,1mq3_A,1tv9_A,1tva_A,1zjm_A,1zjn_A,1zqa_A,1zqb_A,1zqc_A,1zqd_A,1zqe_A,1zqf_A,1zqg_A,1zqh_A,1zqi_A,1zqj_A,1zqk_A,…
14541	5gaf_Z	404	4v4v_BW,4v4w_BW,5wdt_Y,5we4_Y,5we6_Y,5wf0_Y,5wfk_Y,5wfs_Y,4ybb_CZ,4ybb_DZ,5gaf_Z,5it8_CZ,5it8_DZ,5j5b_CZ,5j5b_DZ,5j7l_CZ,5j7l_DZ,5j88_CZ,5j88_DZ,5j8a_CZ,5j8a_DZ,5j91_CZ,5j91_DZ,5jc9_CZ,5jc9_DZ,5nco_Z,6hrm_Y,6i7v_CZ,6i7v_DZ,6ore_Y,6orl_Y,6osk_Y,6osq_Y,6ost_Y,6ot3_Y,6ouo_Y,6pj6_g,6q9a_Y,6u48_CZ,6vu3_e,6vyz_e,6vz2_e,6vz3_e,6vz7_e,6vzj_e,6xz7_Y,6xza_Y2,6xzb_Y2,7abz_Y,7acj_Y,7acr_Y,7b5k_Y,7nbu_x,7nww_…
3056	2ykr_J	404	2ykr_J,4a2i_J,4u1u_AJ,4u1u_CJ,4u1v_AJ,4u1v_CJ,4u20_AJ,4u20_CJ,4u24_AJ,4u24_CJ,4u25_AJ,4u25_CJ,4u26_AJ,4u26_CJ,4u27_AJ,4u27_CJ,4v5h_AJ,4v69_AJ,4v6t_AJ,4v7s_AJ,4v7s_CJ,4v7t_AJ,4v7t_CJ,4v7u_AJ,4v7u_CJ,4v7v_AJ,4v7v_CJ,4v9d_AJ,4v9d_BJ,4wf1_AJ,4wf1_CJ,4www_QJ,4www_XJ,5lza_j,5lzb_j,5lzc_j,5lzd_j,5lze_j,5lzf_j,5mgp_j,5np6_M,5o2r_j,5uyk_J,5uyl_J,5uym_J,5uyn_J,5uyp_J,5uyq_J,5wdt_j,5we4_j,5we6_j,5wf0_j,5wfk…
7126	1b75_A	403	5wdt_V,5we4_V,5we6_V,5wf0_V,5wfk_V,5wfs_V,6q9a_V,1b75_A,1d6k_A,1dfu_P,1ml5_v,2j28_V,2rdo_V,3bbx_V,3j5l_V,3j7z_V,3j8g_W,3j9y_V,3j9z_LT,3ja1_LX,3jbu_w,3jbv_w,3jcd_V,3jce_V,3jcj_U,3jcn_V,487d_N,4csu_W,4u1u_BV,4u1u_DV,4u1v_BV,4u1v_DV,4u20_BV,4u20_DV,4u24_BV,4u24_DV,4u25_BV,4u25_DV,4u26_BV,4u26_DV,4u27_BV,4u27_DV,4uy8_8,4v42_BV,4v47_AT,4v48_AT,4v4h_BV,4v4h_DV,4v4q_BV,4v4q_DV,4v4v_BT,4v4w_BT,4v50_BV,4v…
21778	3bbx_K	402	4v5h_BK,2rdo_K,3bbx_K,3j7z_K,3j8g_K,3j9y_K,3j9z_LG,3ja1_LM,3jbu_k,3jbv_k,3jcd_K,3jce_K,3jcj_J,3jcn_K,4csu_K,4v47_AI,4v48_AI,4v4h_BK,4v4h_DK,4v4q_BK,4v4q_DK,4v50_BK,4v50_DK,4v52_BK,4v52_DK,4v53_BK,4v53_DK,4v54_BK,4v54_DK,4v55_BK,4v55_DK,4v56_BK,4v56_DK,4v57_BK,4v57_DK,4v5b_AK,4v5b_CK,4v5y_BK,4v5y_DK,4v64_BK,4v64_DK,4v65_BD,4v66_BD,4v6c_BK,4v6c_DK,4v6d_BK,4v6d_DK,4v6e_BK,4v6e_DK,4v6k_AL,4v6l_BL,4v6…
3754	3j7z_U	402	3j7z_U,3j8g_U,3j9y_U,3jbu_u,3jbv_u,3jcd_U,3jce_U,3jcj_T,3jcn_U,4v4h_BU,4v4h_DU,4v6c_BU,4v6c_DU,4v6d_BU,4v6d_DU,4v6e_BU,4v6e_DU,4v6k_AV,4v6l_BV,4v7b_BU,4v7i_AU,4v85_BY,4v89_BY,4v9c_BU,4v9c_DU,4v9o_AU,4v9o_CU,4v9o_EU,4v9o_GU,4v9p_AU,4v9p_CU,4v9p_EU,4v9p_GU,4woi_BU,4woi_CU,5ady_U,5afi_U,5gad_V,5gae_V,5gag_V,5gah_V,5iqr_U,5jte_BU,5ju8_BU,5kcr_1Y,5kcs_1Y,5kps_U,5kpv_T,5kpw_T,5kpx_T,5l3p_Y,5mdv_U,5mdw_…
2285	2j28_T	402	2j28_T,3iy9_T,4v65_BM,4v66_BM,6o9j_T,2rdo_T,2vrh_B,3bbx_T,3j45_T,3j46_T,3j7z_T,3j8g_T,3j9y_T,3j9z_LR,3ja1_LV,3jbu_t,3jbv_t,3jcd_T,3jce_T,3jcj_S,3jcn_T,4csu_T,4v47_AR,4v48_AR,4v4h_BT,4v4h_DT,4v4q_BT,4v4q_DT,4v50_BT,4v50_DT,4v52_BT,4v52_DT,4v53_BT,4v53_DT,4v54_BT,4v54_DT,4v55_BT,4v55_DT,4v56_BT,4v56_DT,4v57_BT,4v57_DT,4v5b_AT,4v5b_CT,4v5y_BT,4v5y_DT,4v64_BT,4v64_DT,4v6c_BT,4v6c_DT,4v6d_BT,4v6d_DT,4…
51951	2j28_Q	401	2j28_Q,2rdo_Q,3bbx_Q,3iy9_Q,3j5l_Q,3j9z_LO,3ja1_LS,4csu_Q,4u1u_BQ,4u1u_DQ,4u1v_BQ,4u1v_DQ,4u20_BQ,4u20_DQ,4u24_BQ,4u24_DQ,4u25_BQ,4u25_DQ,4u26_BQ,4u26_DQ,4u27_BQ,4u27_DQ,4uy8_Q,4v47_AO,4v48_AO,4v4q_BQ,4v4q_DQ,4v50_BQ,4v50_DQ,4v52_BQ,4v52_DQ,4v53_BQ,4v53_DQ,4v54_BQ,4v54_DQ,4v55_BQ,4v55_DQ,4v56_BQ,4v56_DQ,4v57_BQ,4v57_DQ,4v5b_AQ,4v5b_CQ,4v5h_BQ,4v5y_BQ,4v5y_DQ,4v64_BQ,4v64_DQ,4v69_BQ,4v6m_BQ,4v6n_A…
38480	3j7z_P	400	3j7z_P,3j8g_P,3j9y_P,3jbu_p,3jbv_p,3jcd_P,3jce_P,3jcj_O,3jcn_P,4v4h_BP,4v4h_DP,4v65_BI,4v66_BI,4v6c_BP,4v6c_DP,4v6d_BP,4v6d_DP,4v6e_BP,4v6e_DP,4v6k_AQ,4v6l_BQ,4v6y_BP,4v6z_BP,4v70_BP,4v71_BP,4v72_BP,4v73_BP,4v74_BP,4v75_BP,4v76_BP,4v77_BP,4v78_BP,4v79_BP,4v7a_BP,4v7b_BP,4v7i_AP,4v85_BT,4v89_BT,4v9c_BP,4v9c_DP,4v9o_AP,4v9o_CP,4v9o_EP,4v9o_GP,4v9p_AP,4v9p_CP,4v9p_EP,4v9p_GP,4woi_BP,4woi_CP,5ady_P,5…
19474	2j28_F	400	2j28_F,2rdo_F,3bbx_F,3j5s_G,3j9z_L7,3ja1_LG,4csu_F,4v47_AD,4v48_AD,4v4q_BF,4v4q_DF,4v50_BF,4v50_DF,4v52_BF,4v52_DF,4v53_BF,4v53_DF,4v54_BF,4v54_DF,4v55_BF,4v55_DF,4v56_BF,4v56_DF,4v57_BF,4v57_DF,4v5b_AF,4v5b_CF,4v5h_BF,4v5y_BF,4v5y_DF,4v64_BF,4v64_DF,4v65_B2,4v66_B2,4v69_BF,4v6m_BF,4v6n_AG,4v6o_BG,4v6p_BG,4v6q_BG,4v6r_BG,4v6s_AG,4v6v_BG,4v7c_BG,4v7d_AG,4v7s_DF,4v7t_DF,4v7u_BF,4v7u_DF,4v7v_DF,4www…
27066	3j7z_Z	400	3j7z_Z,3j8g_2,3j9y_Z,3jbu_2,3jbv_2,3jcd_Z,3jce_Z,3jcj_Y,3jcn_Z,4v4h_BY,4v4h_DY,4v65_BR,4v66_BR,4v6c_BZ,4v6c_DZ,4v6d_BZ,4v6d_DZ,4v6e_BZ,4v6e_DZ,4v6k_Aa,4v6l_Ba,4v6y_BZ,4v6z_BZ,4v70_BZ,4v71_BZ,4v72_BZ,4v73_BZ,4v74_BZ,4v75_BZ,4v76_BZ,4v77_BZ,4v78_BZ,4v79_BZ,4v7a_BZ,4v7b_BZ,4v7i_AZ,4v85_B3,4v89_B3,4v9c_BZ,4v9c_DZ,4v9o_AZ,4v9o_CZ,4v9o_EZ,4v9o_GZ,4v9p_AZ,4v9p_CZ,4v9p_EZ,4v9p_GZ,4woi_BZ,4woi_CZ,5ady_Z,5…
17213	2j28_S	400	7ac7_S,2j28_S,2rdo_S,3bbx_S,3j5l_S,3j7z_S,3j8g_S,3j9y_S,3j9z_LQ,3ja1_LU,3jbu_s,3jbv_s,3jcd_S,3jce_S,3jcj_R,3jcn_S,4csu_S,4u1u_BS,4u1u_DS,4u1v_BS,4u1v_DS,4u20_BS,4u20_DS,4u24_BS,4u24_DS,4u25_BS,4u25_DS,4u26_BS,4u26_DS,4u27_BS,4u27_DS,4uy8_S,4v47_AQ,4v48_AQ,4v4h_BS,4v4h_DS,4v4q_BS,4v4q_DS,4v50_BS,4v50_DS,4v52_BS,4v52_DS,4v53_BS,4v53_DS,4v54_BS,4v54_DS,4v55_BS,4v55_DS,4v56_BS,4v56_DS,4v57_BS,4v57_DS…
3718	3j5l_N	400	3j5l_N,4u1u_BN,4u1u_DN,4u1v_BN,4u1v_DN,4u20_BN,4u20_DN,4u24_BN,4u24_DN,4u25_BN,4u25_DN,4u26_BN,4u26_DN,4u27_BN,4u27_DN,4uy8_N,4v5h_BN,4v69_BN,4v6t_BN,4v7s_BN,4v7s_DN,4v7t_BN,4v7t_DN,4v7u_BN,4v7u_DN,4v7v_BN,4v7v_DN,4v9d_CN,4v9d_DN,4wf1_BN,4wf1_DN,4www_RN,4www_YN,5lza_N,5lzb_N,5lzc_N,5lzd_N,5lze_N,5lzf_N,5mgp_N,5np6_l,5o2r_N,5uyk_16,5uyl_16,5uym_16,5uyn_16,5uyp_16,5uyq_16,6bu8_16,6enf_N,6enj_N,6enu…
12953	4a2i_O	399	3iy8_O,3j9z_SO,3ja1_SO,4a2i_O,4v50_AO,4v50_CO,4v5h_AO,4v69_AO,4v6m_AO,4v6n_BR,4v6o_AR,4v6p_AR,4v6q_AR,4v6r_AR,4v6s_BQ,4v6v_AO,6i7v_AO,6i7v_BO,6o9j_o,2ykr_O,4a5u_B,4u1u_AO,4u1u_CO,4u1v_AO,4u1v_CO,4u20_AO,4u20_CO,4u24_AO,4u24_CO,4u25_AO,4u25_CO,4u26_AO,4u26_CO,4u27_AO,4u27_CO,4v47_BO,4v48_BO,4v6t_AO,4v7c_AO,4v7d_BO,4v7s_AO,4v7s_CO,4v7t_AO,4v7t_CO,4v7u_AO,4v7u_CO,4v7v_AO,4v7v_CO,4v9d_AO,4v9d_BO,4wf1…
110	1b92_A	399	1b92_A,1b9f_A,1hyv_A,1hyz_A,1itg_A,2b4j_A,2b4j_B,3lpt_A,3lpu_A,6lmi_A,6lmq_A,7d83_A,7wce_A,3ao1_A,3ao1_B,3l3u_A,3l3u_B,3l3v_A,3l3v_B,3ovn_A,3ovn_B,5hrr_A,5jl4_A,5jl4_B,6l0c_A,6vqs_A,7l1p_A,7l1p_B,7lqp_A,7lqp_B,7rq0_A,7rq0_B,6w42_A,1bi4_B,4nyf_A,4nyf_B,6vlm_A,6vlm_B,1biu_A,1biu_B,1biu_C,3ao2_A,3ao2_B,3ao3_A,3ao3_B,3ao4_A,3ao4_B,3ao5_A,3ao5_B,3av9_A,3av9_B,3ava_A,3ava_B,3avb_A,3avb_B,3avc_A,3avc_B,…
18748	1s03_H	399	1s03_H,1s03_G,2ykr_H,3iy8_H,3j9z_SH,3ja1_SH,4a2i_H,4adv_H,4u1u_AH,4u1u_CH,4u1v_AH,4u1v_CH,4u20_AH,4u20_CH,4u24_AH,4u24_CH,4u25_AH,4u25_CH,4u26_AH,4u26_CH,4u27_AH,4u27_CH,4v47_BH,4v48_BH,4v4q_AH,4v4q_CH,4v50_AH,4v50_CH,4v52_AH,4v52_CH,4v53_AH,4v53_CH,4v54_AH,4v54_CH,4v55_AH,4v55_CH,4v56_AH,4v56_CH,4v57_AH,4v57_CH,4v5b_BH,4v5b_DH,4v5h_AH,4v5y_AH,4v5y_CH,4v64_AH,4v64_CH,4v69_AH,4v6m_AH,4v6n_BK,4v6o_…
27065	3j7z_0	398	3j7z_0,3j8g_3,3j9y_0,3jbu_3,3jbv_3,3jcd_0,3jce_0,3jcj_Z,3jcn_0,4v4h_B0,4v4h_D0,4v65_BT,4v66_BT,4v6c_B0,4v6c_D0,4v6d_B0,4v6d_D0,4v6e_B0,4v6e_D0,4v6k_Ac,4v6l_Bc,4v6y_B0,4v6z_B0,4v70_B0,4v71_B0,4v72_B0,4v73_B0,4v74_B0,4v75_B0,4v76_B0,4v77_B0,4v78_B0,4v79_B0,4v7a_B0,4v7b_B0,4v7i_A0,4v85_B4,4v89_B4,4v9c_B0,4v9c_D0,4v9o_A0,4v9o_C0,4v9o_E0,4v9o_G0,4v9p_A0,4v9p_C0,4v9p_E0,4v9p_G0,4woi_B0,4woi_C0,5ady_0,5…
26651	2ykr_D	398	2ykr_D,3j9z_SD,3ja1_SD,4a2i_D,4adv_D,4u1u_AD,4u1u_CD,4u1v_AD,4u1v_CD,4u20_AD,4u20_CD,4u24_AD,4u24_CD,4u25_AD,4u25_CD,4u26_AD,4u26_CD,4u27_AD,4u27_CD,4v47_BD,4v48_BD,4v4q_AD,4v4q_CD,4v50_AD,4v50_CD,4v52_AD,4v52_CD,4v53_AD,4v53_CD,4v54_AD,4v54_CD,4v55_AD,4v55_CD,4v56_AD,4v56_CD,4v57_AD,4v57_CD,4v5b_BD,4v5b_DD,4v5h_AD,4v5y_AD,4v5y_CD,4v64_AD,4v64_CD,4v69_AD,4v6m_AD,4v6n_BG,4v6o_AG,4v6p_AG,4v6q_AG,4v…
7127	3j7z_G	398	5wdt_G,5we4_G,5we6_G,5wf0_G,5wfk_G,5wfs_G,7nso_G,7nsp_G,7nsq_G,6hrm_F,6ore_F,6orl_F,6osk_F,6osq_F,6ost_F,6ot3_F,6ouo_F,6q97_F,6q9a_F,6vu3_p,6vz3_p,6vz7_p,6vzj_p,7ac7_F,7acj_F,7acr_F,7nww_G,7oif_G,7oig_G,7oii_G,7ot5_G,3j7z_G,3j8g_G,3j9y_G,3jbu_g,3jbv_g,3jcd_G,3jce_G,3jcj_F,3jcn_G,4v4h_BG,4v4h_DG,4v65_B3,4v66_B3,4v6c_BG,4v6c_DG,4v6d_BG,4v6d_DG,4v6e_BG,4v6e_DG,4v6k_AH,4v6l_BH,4v6y_BG,4v6z_BG,4v70_BG…
3755	3j7z_W	398	3j7z_W,3j8g_Y,3j9y_W,3jbu_y,3jbv_y,3jcd_W,3jce_W,3jcj_V,3jcn_W,4v4h_BW,4v4h_DW,4v65_BP,4v66_BP,4v6c_BW,4v6c_DW,4v6d_BW,4v6d_DW,4v6e_BW,4v6e_DW,4v6k_AX,4v6l_BX,4v7b_BW,4v7i_AW,4v85_B0,4v89_B0,4v9c_BW,4v9c_DW,4v9o_AW,4v9o_CW,4v9o_EW,4v9o_GW,4v9p_AW,4v9p_CW,4v9p_EW,4v9p_GW,4woi_BW,4woi_CW,5ady_W,5afi_W,5gad_X,5gae_X,5gag_X,5gah_X,5iqr_W,5jte_BW,5ju8_BW,5kcr_10,5kcs_10,5kps_W,5kpv_V,5kpw_V,5kpx_V,5l3…
9910	5me0_P	397	7qgh_G,4v4v_AP,4v4w_AP,6q97_u,7ac7_u,7nbu_P,4v5h_AP,4v69_AP,4v7s_CP,4v7t_CP,4v7v_CP,5me0_P,5me1_P,6nqb_P,2ykr_P,3iy8_P,3j9y_p,3j9z_SP,3ja1_SP,3jbu_P,3jbv_P,3jcd_p,3jce_p,3jcj_y,3jcn_s,4a2i_P,4adv_P,4u1u_AP,4u1u_CP,4u1v_AP,4u1v_CP,4u20_AP,4u20_CP,4u24_AP,4u24_CP,4u25_AP,4u25_CP,4u26_AP,4u26_CP,4u27_AP,4u27_CP,4v47_BP,4v48_BP,4v4h_AP,4v4h_CP,4v4q_AP,4v4q_CP,4v50_AP,4v50_CP,4v52_AP,4v52_CP,4v53_AP,4…
27054	3j5l_O	397	3j5l_O,4csu_O,4u1u_BO,4u1u_DO,4u1v_BO,4u1v_DO,4u20_BO,4u20_DO,4u24_BO,4u24_DO,4u25_BO,4u25_DO,4u26_BO,4u26_DO,4u27_BO,4u27_DO,4uy8_O,4v5h_BO,4v69_BO,4v6t_BO,4v7s_BO,4v7s_DO,4v7t_BO,4v7t_DO,4v7u_BO,4v7u_DO,4v7v_BO,4v7v_DO,4v9d_CO,4v9d_DO,4wf1_BO,4wf1_DO,4www_RO,4www_YO,5lza_O,5lzb_O,5lzc_O,5lzd_O,5lze_O,5lzf_O,5mgp_O,5np6_m,5o2r_O,5uyk_17,5uyl_17,5uym_17,5uyn_17,5uyp_17,5uyq_17,5wdt_O,5we4_O,5we6_…
19983	2ykr_Q	397	2ykr_Q,3iy8_Q,4a2i_Q,4u1u_AQ,4u1u_CQ,4u1v_AQ,4u1v_CQ,4u20_AQ,4u20_CQ,4u24_AQ,4u24_CQ,4u25_AQ,4u25_CQ,4u26_AQ,4u26_CQ,4u27_AQ,4u27_CQ,4v5h_AQ,4v69_AQ,4v6t_AQ,4v7s_AQ,4v7s_CQ,4v7t_AQ,4v7t_CQ,4v7u_AQ,4v7u_CQ,4v7v_AQ,4v7v_CQ,4v9d_AQ,4v9d_BQ,4wf1_AQ,4wf1_CQ,4www_QQ,4www_XQ,4ybb_AQ,4ybb_BQ,5it8_AQ,5it8_BQ,5j5b_AQ,5j5b_BQ,5j7l_AQ,5j7l_BQ,5j88_AQ,5j88_BQ,5j8a_AQ,5j8a_BQ,5j91_AQ,5j91_BQ,5jc9_AQ,5jc9_BQ,5l…
22740	2j28_R	397	5wdt_R,5we4_R,5we6_R,5wf0_R,5wfk_R,5wfs_R,6q9a_R,2j28_R,2rdo_R,3bbx_R,3iy9_R,3j5l_R,3j7z_R,3j8g_R,3j9y_R,3j9z_LP,3ja1_LT,3jbu_r,3jbv_r,3jcd_R,3jce_R,3jcj_Q,3jcn_R,4csu_R,4u1u_BR,4u1u_DR,4u1v_BR,4u1v_DR,4u20_BR,4u20_DR,4u24_BR,4u24_DR,4u25_BR,4u25_DR,4u26_BR,4u26_DR,4u27_BR,4u27_DR,4uy8_R,4v4h_BR,4v4h_DR,4v4q_BR,4v4q_DR,4v50_BR,4v50_DR,4v52_BR,4v52_DR,4v53_BR,4v53_DR,4v54_BR,4v54_DR,4v55_BR,4v55_D…
6719	2ykr_E	397	5lza_e,5lzb_e,5lzc_e,5lzd_e,5lze_e,5lzf_e,5mgp_e,5np6_H,5o2r_e,5uyk_E,5uyl_E,5uym_E,5uyn_E,5uyp_E,5uyq_E,5wdt_e,5we4_e,5we6_e,5wf0_e,5wfk_e,5wfs_e,6awb_H,6awc_H,6awd_H,6bu8_E,6enf_e,6enj_e,6enu_e,6gwt_e,6gxm_e,6gxn_e,6gxo_e,6gxp_e,6h4n_e,6h58_e,6h58_ee,6ofx_J,6og7_J,6wd0_J,6wd1_J,6wd2_J,6wd3_J,6wd4_J,6wd5_J,6wd6_J,6wd7_J,6wd8_J,6wd9_J,6wda_J,6wdb_J,6wdc_J,6wdd_J,6wde_J,6wdf_J,6wdg_J,6wdh_J,6wdi_J…
3769	4adv_F	396	3j9y_f,3j9z_SF,3ja1_SF,3jcd_f,3jce_f,3jcj_n,3jcn_i,4adv_F,4v47_BF,4v48_BF,4v4h_AF,4v4h_CF,4v4q_AF,4v4q_CF,4v50_AF,4v50_CF,4v52_AF,4v52_CF,4v53_AF,4v53_CF,4v54_AF,4v54_CF,4v55_AF,4v55_CF,4v56_AF,4v56_CF,4v57_AF,4v57_CF,4v5b_BF,4v5b_DF,4v5y_AF,4v5y_CF,4v64_AF,4v64_CF,4v65_AT,4v66_AT,4v6c_AF,4v6c_CF,4v6d_AF,4v6d_CF,4v6e_AF,4v6e_CF,4v6k_BJ,4v6l_AJ,4v6m_AF,4v6n_BI,4v6o_AI,4v6p_AI,4v6q_AI,4v6r_AI,4v6s_…
13000	5me0_T	396	3j9y_t,3jbu_T,3jbv_T,3jcd_t,3jce_t,3jcj_3,3jcn_x,4v4h_AT,4v4h_CT,4v65_AN,4v66_AN,4v6c_AT,4v6c_CT,4v6d_AT,4v6d_CT,4v6e_AT,4v6e_CT,4v6k_BX,4v6l_AX,4v7b_AT,4v7i_BT,4v85_AT,4v89_AT,4v9c_AT,4v9c_CT,4v9o_BT,4v9o_DT,4v9o_FT,4v9o_HT,4v9p_BT,4v9p_DT,4v9p_FT,4v9p_HT,4woi_AT,4woi_DT,5afi_t,5iqr_y,5jte_AT,5ju8_AT,5kcr_1t,5kcs_1t,5kps_25,5kpv_24,5kpw_24,5kpx_24,5l3p_t,5mdv_y,5mdw_y,5mdy_y,5mdz_y,5me0_T,5me1_T…
3058	2ykr_R	395	2ykr_R,3iy8_R,4a2i_R,4u1u_AR,4u1u_CR,4u1v_AR,4u1v_CR,4u20_AR,4u20_CR,4u24_AR,4u24_CR,4u25_AR,4u25_CR,4u26_AR,4u26_CR,4u27_AR,4u27_CR,4v5h_AR,4v69_AR,4v6t_AR,4v7s_AR,4v7s_CR,4v7t_AR,4v7t_CR,4v7u_AR,4v7u_CR,4v7v_AR,4v7v_CR,4v9d_AR,4v9d_BR,4wf1_AR,4wf1_CR,4www_QR,4www_XR,4ybb_AR,4ybb_BR,5it8_AR,5it8_BR,5j5b_AR,5j5b_BR,5j7l_AR,5j7l_BR,5j88_AR,5j88_BR,5j8a_AR,5j8a_BR,5j91_AR,5j91_BR,5jc9_AR,5jc9_BR,5n…
3771	4adv_M	395	3j9z_SM,3ja1_SM,4adv_M,4v47_BM,4v48_BM,4v4q_AM,4v4q_CM,4v50_AM,4v50_CM,4v52_AM,4v52_CM,4v53_AM,4v53_CM,4v54_AM,4v54_CM,4v55_AM,4v55_CM,4v56_AM,4v56_CM,4v57_AM,4v57_CM,4v5b_BM,4v5b_DM,4v5y_AM,4v5y_CM,4v64_AM,4v64_CM,4v6m_AM,4v6n_BP,4v6o_AP,4v6p_AP,4v6q_AP,4v6r_AP,4v6s_BO,4v6v_AM,4v7c_AM,4v7d_BM,5h5u_t,5my1_M,7oe0_M,7oe1_M,4v5h_AM,4v69_AM,4v7s_CM,4v7t_CM,4v7v_CM,3iyx_M,3iyy_M,3j9y_m,3jbu_M,3jbv_M,3…
3057	2ykr_K	394	2ykr_K,3iy8_K,4a2i_K,4u1u_AK,4u1u_CK,4u1v_AK,4u1v_CK,4u20_AK,4u20_CK,4u24_AK,4u24_CK,4u25_AK,4u25_CK,4u26_AK,4u26_CK,4u27_AK,4u27_CK,4v5h_AK,4v69_AK,4v6t_AK,4v7s_AK,4v7s_CK,4v7t_AK,4v7t_CK,4v7u_AK,4v7u_CK,4v7v_AK,4v7v_CK,4v9d_AK,4v9d_BK,4wf1_AK,4wf1_CK,4www_QK,4www_XK,4ybb_AK,4ybb_BK,5it8_AK,5it8_BK,5j5b_AK,5j5b_BK,5j7l_AK,5j7l_BK,5j8a_AK,5j8a_BK,5j91_AK,5j91_BK,5jc9_AK,5jc9_BK,5no2_K,5no3_K,5no4…
37666	2j28_1	394	2j28_1,2rdo_1,3bbx_1,3j9z_L2,3ja1_L4,4csu_4,4v47_A1,4v48_A1,4v4q_B1,4v4q_D1,4v50_B1,4v50_D1,4v52_B1,4v52_D1,4v53_B1,4v53_D1,4v54_B1,4v54_D1,4v55_B1,4v55_D1,4v56_B1,4v56_D1,4v57_B1,4v57_D1,4v5b_A1,4v5b_C1,4v5y_B1,4v5y_D1,4v64_B1,4v64_D1,4v65_BU,4v66_BU,4v6m_B1,4v6n_A4,4v6o_B4,4v6p_B4,4v6q_B4,4v6r_B4,4v6s_A4,4v6v_B6,4v7c_B4,4v7d_A5,5aka_1,5h5u_c,6o9j_2,3j5l_1,3j5s_H,4u1u_B1,4u1u_D1,4u1v_B1,4u1v_D1,…
29969	2ykr_I	393	6q97_n,7ac7_n,2ykr_I,3iy8_I,4a2i_I,4u1u_AI,4u1u_CI,4u1v_AI,4u1v_CI,4u20_AI,4u20_CI,4u24_AI,4u24_CI,4u25_AI,4u25_CI,4u26_AI,4u26_CI,4u27_AI,4u27_CI,4v5h_AI,4v69_AI,4v6t_AI,4v7s_AI,4v7s_CI,4v7t_AI,4v7t_CI,4v7u_AI,4v7u_CI,4v7v_AI,4v7v_CI,4v9d_AI,4v9d_BI,4wf1_AI,4wf1_CI,4www_QI,4www_XI,4ybb_AI,4ybb_BI,5it8_AI,5it8_BI,5j5b_AI,5j5b_BI,5j7l_AI,5j7l_BI,5j88_AI,5j88_BI,5j8a_AI,5j8a_BI,5j91_AI,5j91_BI,5jc9…
16586	6peo_A	393	6peo_A,6peo_B,6peo_C,6peo_D,6peo_E,6pes_A,6pes_B,6pes_C,6pes_D,6pes_E,6pes_W,6pes_V,6pes_X,6pes_Y,6pes_Z,1xq8_A,2kkw_A,2n0a_A,2n0a_B,2n0a_C,2n0a_D,2n0a_E,2n0a_F,2n0a_G,2n0a_H,2n0a_I,2n0a_J,6cu7_E,6cu7_A,6cu7_B,6cu7_C,6cu7_D,6cu7_F,6cu7_G,6cu7_H,6cu7_I,6cu7_J,6cu8_E,6cu8_A,6cu8_B,6cu8_C,6cu8_D,6cu8_F,6cu8_G,6cu8_H,6cu8_I,6cu8_J,6l1t_A,6l1t_B,6l1t_C,6l1t_D,6l1t_E,6l1t_F,6l1t_G,6l1t_H,6l1t_I,6l1t_J,…
3059	2ykr_S	393	2ykr_S,4a2i_S,4u1u_AS,4u1u_CS,4u1v_AS,4u1v_CS,4u20_AS,4u20_CS,4u24_AS,4u24_CS,4u25_AS,4u25_CS,4u26_AS,4u26_CS,4u27_AS,4u27_CS,4v5h_AS,4v69_AS,4v6t_AS,4v7s_AS,4v7s_CS,4v7t_AS,4v7t_CS,4v7u_AS,4v7u_CS,4v7v_AS,4v7v_CS,4v9d_AS,4v9d_BS,4wf1_AS,4wf1_CS,4www_QS,4www_XS,4ybb_AS,4ybb_BS,5it8_AS,5it8_BS,5j5b_AS,5j5b_BS,5j7l_AS,5j7l_BS,5j88_AS,5j88_BS,5j8a_AS,5j8a_BS,5j91_AS,5j91_BS,5jc9_AS,5jc9_BS,5lza_s,5l…
12447	2ykr_N	393	2ykr_N,3j9z_SN,3ja1_SN,4a2i_N,4adv_N,4u1u_AN,4u1u_CN,4u1v_AN,4u1v_CN,4u20_AN,4u20_CN,4u24_AN,4u24_CN,4u25_AN,4u25_CN,4u26_AN,4u26_CN,4u27_AN,4u27_CN,4v47_BN,4v48_BN,4v4q_AN,4v4q_CN,4v50_AN,4v50_CN,4v52_AN,4v52_CN,4v53_AN,4v53_CN,4v54_AN,4v54_CN,4v55_AN,4v55_CN,4v56_AN,4v56_CN,4v57_AN,4v57_CN,4v5b_BN,4v5b_DN,4v5y_AN,4v5y_CN,4v64_AN,4v64_CN,4v6m_AN,4v6n_BQ,4v6o_AQ,4v6p_AQ,4v6q_AQ,4v6r_AQ,4v6s_BP,4v…
5752	2ykr_C	392	4v6y_AC,4v6z_AC,4v70_AC,4v71_AC,4v72_AC,4v73_AC,4v74_AC,4v75_AC,4v76_AC,4v77_AC,4v78_AC,4v79_AC,4v7a_AC,6hrm_h,6ore_h,6orl_h,6osk_h,6osq_h,6ost_h,6ot3_h,6ouo_h,6q97_h,6q9a_h,6vu3_I,6vyz_I,6vz3_I,6vz7_I,7ac7_h,7nww_g,7oif_g,7oig_g,7oii_g,7ot5_g,2ykr_C,4a2i_C,4u1u_AC,4u1u_CC,4u1v_AC,4u1v_CC,4u20_AC,4u20_CC,4u24_AC,4u24_CC,4u25_AC,4u25_CC,4u26_AC,4u26_CC,4u27_AC,4u27_CC,4v4v_AC,4v4w_AC,4v5h_AC,4v69_…
14678	6xz7_M	392	4ybb_CN,4ybb_DN,5it8_CN,5it8_DN,5j5b_CN,5j5b_DN,5j7l_CN,5j7l_DN,5j88_CN,5j88_DN,5j8a_CN,5j8a_DN,5j91_CN,5j91_DN,5jc9_CN,5jc9_DN,6pj6_U,6tbv_L161,6tc3_L161,6u48_CN,6xz7_M,6xza_M2,6xzb_M2,6ztj_BN,6ztl_BN,6ztm_BN,6ztn_BN,6zto_BN,6ztp_BN,6zu1_BN,7abz_M,7ac7_M,7acj_M,7acr_M,7b5k_M,7lvk_U,7n1p_LP,7n2c_LP,7n2u_LP,7n2v_LP,7n30_LP,7n31_LP,7o19_BM,7o1a_BM,7o1c_BM,7otc_M,7s1g_U,7s1h_U,7s1i_U,7s1j_U,7s1k_U,7…
9909	4adv_G	390	7qg8_6,7qgn_6,3j9z_SG,3ja1_SG,4adv_G,4v47_BG,4v48_BG,4v4q_AG,4v4q_CG,4v50_AG,4v50_CG,4v52_AG,4v52_CG,4v53_AG,4v53_CG,4v54_AG,4v54_CG,4v55_AG,4v55_CG,4v56_AG,4v56_CG,4v57_AG,4v57_CG,4v5b_BG,4v5b_DG,4v5y_AG,4v5y_CG,4v64_AG,4v64_CG,4v6m_AG,4v6n_BJ,4v6o_AJ,4v6p_AJ,4v6q_AJ,4v6r_AJ,4v6s_BI,4v6v_AG,4v7c_AG,4v7d_BG,5h5u_n,5my1_G,7oe0_G,7oe1_G,3j9y_g,3jcd_g,3jce_g,3jcj_m,3jcn_h,4v4h_AG,4v4h_CG,4v65_AU,4v6…
12984	3j7z_3	389	3j7z_3,3j8g_7,3j9y_3,3jbu_7,3jbv_7,3jce_3,3jcj_c,3jcn_3,4v4h_B3,4v4h_D3,4v6c_B3,4v6c_D3,4v6d_B3,4v6d_D3,4v6e_B3,4v6e_D3,4v6k_Af,4v6l_Bf,4v6y_B3,4v6z_B3,4v70_B3,4v71_B3,4v72_B3,4v73_B3,4v74_B3,4v75_B3,4v76_B3,4v77_B3,4v78_B3,4v79_B3,4v7a_B3,4v7b_B3,4v7i_A3,4v85_B7,4v89_B7,4v9c_B3,4v9c_D3,4v9o_A3,4v9o_C3,4v9o_E3,4v9o_G3,4v9p_A3,4v9p_C3,4v9p_E3,4v9p_G3,4woi_B3,4woi_C3,5ady_3,5afi_3,5gad_e,5gae_e,5ga…
1039	1ove_A	389	1ove_A,1r3c_A,2i0h_A,3gc7_A,3new_A,3mh3_A,3obj_A,3py3_A,3tg1_A,4e5a_X,5o8v_A,6m9l_A,6soi_A,6tca_B,6tca_D,6tca_F,6tca_H,2fsl_X,2fsm_X,2gfs_A,3fkl_A,3fkn_A,3fl4_A,3flq_A,3fls_A,3flw_A,3fly_A,3flz_A,3fmh_A,3fmj_A,3fmk_A,3fml_A,3fmm_A,3fmn_A,3fsf_A,3fsk_A,2lgc_A,3dt1_A,3e92_A,3e93_A,3mpt_A,3hvc_A,4ewq_A,4f9w_A,4f9y_A,4fa2_A,4r3c_A,4zth_A,4geo_A,6qyx_A,6y7w_A,6y7x_A,6y7y_A,6y7z_A,6y80_A,6y81_A,6y82_A,…
3060	2ykr_B	389	2ykr_B,4a2i_B,4u1u_AB,4u1u_CB,4u1v_AB,4u1v_CB,4u20_AB,4u20_CB,4u24_AB,4u24_CB,4u25_AB,4u25_CB,4u26_AB,4u26_CB,4u27_AB,4u27_CB,4v5h_AB,4v69_AB,4v6t_AB,4v7s_AB,4v7s_CB,4v7t_AB,4v7t_CB,4v7u_AB,4v7u_CB,4v7v_AB,4v7v_CB,4v9d_AB,4v9d_BB,4wf1_AB,4wf1_CB,4www_QB,4www_XB,5lza_b,5lzb_b,5lzc_b,5lzd_b,5lze_b,5lzf_b,5mgp_b,5np6_E,5o2r_b,5uyk_B,5uyl_B,5uym_B,5uyn_B,5uyp_B,5uyq_B,5wdt_b,5we4_b,5we6_b,5wf0_b,5wfk…
4155	3p1p_A	388	3p1p_A,3p1q_A,3sml_A,3smm_A,3smn_A,5ok9_A,5ok9_B,5ok9_E,5ok9_F,5okf_A,5okf_B,5okf_C,5okf_D,5ltw_A,5ltw_B,5ltw_E,5ltw_F,5ltw_I,5ltw_J,6twz_A,6twz_B,6twz_C,6twz_D,7qip_A,7qip_B,6hhp_A,6hkb_A,6hkf_A,6hmt_A,6hn2_A,7ba3_A,7ba5_A,7ba6_A,7ba7_A,7ba8_A,7ba9_A,7baa_A,7bab_A,7ayf_A,7az1_A,7az2_A,7bdp_A,7bdt_A,7bg3_A,3p1r_A,3p1s_A,3smk_A,3spr_A,6hmu_A,7b9m_A,7b9r_A,7b9t_A,1ywt_A,1ywt_B,1yz5_A,1yz5_B,3smo_A,…
11827	2j28_H	385	2j28_H,2rdo_H,3bbx_H,3j7z_H,3j8g_H,3j9y_H,3j9z_L9,3ja1_LI,3jbu_h,3jbv_h,3jcd_H,3jce_H,3jcj_G,3jcn_H,4csu_H,4u1u_BH,4u1u_DH,4u1v_BH,4u1v_DH,4u20_BH,4u20_DH,4u24_BH,4u24_DH,4u25_BH,4u25_DH,4u26_BH,4u26_DH,4u27_BH,4u27_DH,4v47_AF,4v48_AF,4v4h_BH,4v4h_DH,4v4q_BH,4v4q_DH,4v4v_BF,4v4w_BF,4v50_BH,4v50_DH,4v52_BH,4v52_DH,4v53_BH,4v53_DH,4v54_BH,4v54_DH,4v55_BH,4v55_DH,4v56_BH,4v56_DH,4v57_BH,4v57_DH,4v5b…
1109	1q24_A	384	1q24_A,1q62_A,1q8t_A,1q8u_A,1q8w_A,1stc_E,1sve_A,1svg_A,1svh_A,1veb_A,1xh4_A,1xh5_A,1xh6_A,1xh7_A,1xh8_A,2gfc_A,3bwj_A,3e8c_A,3e8c_B,3e8c_C,3e8c_D,3e8c_E,3e8c_F,3e8e_A,3e8e_B,3e8e_E,3e8e_I,3e8e_L,3e8e_P,3kkv_A,4ij9_A,3qal_E,4o21_A,4o22_A,7e0z_A,7e12_A,1apm_E,1atp_E,1bkx_A,1bx6_A,1fmo_E,1j3h_A,1j3h_B,1jlu_E,1l3r_E,1re8_A,1rej_A,1rek_A,2cpk_E,2qcs_A,2qvs_E,3fjq_E,3idb_A,3idc_A,3o7l_D,3ow3_A,3tnp_C,…
6855	5oe2_A	383	5oe2_A,5oe2_B,5oe2_C,5oe2_D,7lxg_A,7lxg_B,7nrj_AAA,7nrj_BBB,7nrj_CCC,7nrj_DDD,7o5n_AAA,7o5n_BBB,7o5n_CCC,7o5n_DDD,7o5q_AAA,7o5q_BBB,7o5q_CCC,7o5q_DDD,7o5t_AAA,7o5t_BBB,7o5t_CCC,7o5t_DDD,7o9n_AAA,7o9n_BBB,7o9n_CCC,7o9n_DDD,7peh_AAA,7peh_BBB,7peh_CCC,7peh_DDD,7pep_AAA,7pep_BBB,7pep_CCC,7pep_DDD,7pfn_AAA,7pfn_BBB,7pei_AAA,7pei_BBB,5hfo_A,5hfo_B,6i5d_A,6i5d_B,7oda_A,7oda_B,7oda_C,7oda_D,5fat_A,5fat_B…
871	1m14_A	380	1m14_A,1m17_A,7b85_A,2gs2_A,2gs6_A,2rf9_A,2rf9_B,3w2s_A,3w32_A,3w33_A,4wkq_A,4wrg_A,4zau_A,4r3p_A,4r3r_A,5j9z_A,4jq7_A,4jq8_A,4jr3_A,4jrv_A,6jwl_A,6v5n_D,6v5n_A,6v5n_B,6v5n_C,6v5p_A,6v5p_B,6v5p_C,6v5p_D,6wa2_D,6wa2_A,6wa2_B,6wa2_C,6wak_D,6wak_A,6wak_B,6wak_C,6wxn_D,6wxn_A,6wxn_B,6wxn_C,6xl4_A,6xl4_B,6xl4_C,6xl4_D,2gs7_A,2gs7_B,3gt8_B,3gt8_A,3gt8_C,3gt8_D,5cno_A,5cno_B,5cno_X,4g5j_A,4hjo_A,5jeb_A,…
33033	3j7z_X	380	3j7z_X,3j8g_0,3j9y_X,3jbu_0,3jbv_0,3jcd_X,3jce_X,3jcj_W,3jcn_X,4v52_BZ,4v52_DZ,4v53_BZ,4v53_DZ,4v54_BZ,4v54_DZ,4v55_BZ,4v55_DZ,4v56_BZ,4v56_DZ,4v57_BZ,4v57_DZ,4v5y_BZ,4v5y_DZ,4v64_BZ,4v64_DZ,4v6c_BX,4v6c_DX,4v6d_BX,4v6d_DX,4v6e_BX,4v6e_DX,4v6k_AY,4v6l_BY,4v7b_BX,4v7i_AX,4v85_B1,4v89_B1,4v9c_BX,4v9c_DX,4v9o_AX,4v9o_CX,4v9o_EX,4v9o_GX,4v9p_AX,4v9p_CX,4v9p_EX,4v9p_GX,4woi_BX,4woi_CX,5ady_X,5afi_X,5g…
2989	2xhx_A	374	2xhx_A,2xjg_A,3k97_A,5j82_A,5j86_A,5j9x_A,5lq9_A,5ls1_A,6n8y_A,2bsm_A,2bt0_A,2bt0_B,2byh_A,2byi_A,2bz5_A,2bz5_B,2jjc_A,2xab_A,2xab_B,2xdk_A,2xdl_A,2xds_A,2xdx_A,2xhr_A,2xht_A,2xjx_A,2xk2_A,3ft5_A,3ft8_A,3hyy_A,3hyz_A,3hyz_B,3hz1_A,3hz5_A,4jql_A,2ye7_A,2ye8_A,2yei_A,2yej_A,3eko_A,3eko_B,3ekr_A,3ekr_B,3hek_A,3hek_B,3r4n_A,3r4n_B,3r4o_A,3r4o_B,3r4p_A,3r4p_B,3rlp_A,3rlp_B,3rlq_A,3rlq_B,3rlr_A,3rlr_B,…
15489	5tcp_1	373	5tcp_1,5tcp_3,5tcp_5,5tcp_7,5tcp_9,5tcp_A,5tcp_C,5tcp_E,5tcp_G,5tcp_I,5tcp_K,5tcp_M,5tcp_O,5tcp_Q,5tcp_S,5tcp_U,5tcp_W,5tcp_Y,5tcp_b,5tcp_d,5tcp_f,5tcp_h,5tcp_j,5tcp_l,5tcr_Q,5tcr_S,5tcr_U,5tcr_W,5tcr_Y,5tcr_Z,5tcr_b,5tcr_d,5tcr_f,5tcr_h,5tcr_j,5tcr_l,5tcr_n,5tcr_p,5tcr_r,5tcr_t,5tcr_v,5tcr_x,5tcr_0,5tcr_2,5tcr_4,5tcr_6,5tcr_8,5tcr_10,3gr1_A,3gr1_B,3gr1_C,3gr1_D,3gr1_E,3gr1_F,3gr1_G,3gr1_H,4g1i_A…
16597	6pq3_A	371	6pq3_A,7q9u_AAA,7q9u_BBB,7tle_A,7ycc_A,7ycc_B,7ycc_C,7yce_A,5vq2_A,5vq2_B,5vq6_A,5vq6_B,5vq8_A,5vq8_B,5w22_A,5w22_B,6bp1_A,6e6f_A,6e6f_B,6e6g_A,6gqt_A,6gqt_B,6gqt_C,6gqt_D,6gqt_E,6gqt_F,6mqg_A,6ms9_C,6ms9_B,6ms9_A,6v5l_A,7lgi_A,7mqu_A,6mta_A,6mta_B,6mta_C,6wgn_A,6wgn_B,6wgn_C,7kmr_A,7mdp_A,4tq9_A,4tq9_B,4tqa_A,4tqa_B,6ase_A,6cc9_B,6cch_B,6ccx_B,6god_A,6w4e_B,6w4e_C,7rsc_A,7rsc_B,7rse_A,7rse_B,7t4…
3587	3h3f_A	370	3h3f_A,3h3f_B,3h3f_C,3h3f_D,3h3f_E,3h3f_F,3h3f_G,3h3f_H,4i8x_A,4i8x_B,4i8x_C,4i8x_D,4i8x_E,4i8x_F,4i8x_G,4i8x_H,4i9h_A,4i9h_B,4i9h_C,4i9h_D,4i9h_E,4i9h_F,4i9h_G,4i9h_H,4i9n_A,4i9n_B,4i9n_C,4i9n_D,4i9n_E,4i9n_F,4i9n_G,4i9n_H,4i9u_A,4i9u_B,4i9u_C,4i9u_D,4i9u_E,4i9u_F,4i9u_G,4i9u_H,5zjd_A,5zjd_B,5zjd_C,5zjd_D,5zjd_E,5zjd_F,5zjd_G,5zjd_H,5zje_A,5zje_B,5zje_C,5zje_D,5zje_E,5zje_F,5zje_G,5zje_H,5zje_I,…
3768	4adv_U	367	3j9y_u,3jbu_U,3jbv_U,3jcd_u,3jce_u,3jcj_2,3jcn_w,4adv_U,4v4h_AU,4v4h_CU,4v4q_AU,4v4q_CU,4v5b_BU,4v5b_DU,4v64_AU,4v64_CU,4v65_AQ,4v66_AQ,4v6c_AU,4v6c_CU,4v6d_AU,4v6d_CU,4v6e_AU,4v6e_CU,4v6k_BY,4v6l_AY,4v7b_AU,4v7i_BU,4v85_AU,4v89_AU,4v9c_AU,4v9c_CU,4v9o_BU,4v9o_DU,4v9o_FU,4v9o_HU,4v9p_BU,4v9p_DU,4v9p_FU,4v9p_HU,4woi_AU,4woi_DU,5afi_u,5iqr_z,5jte_AU,5ju8_AU,5kcr_1u,5kcs_1u,5kps_26,5kpv_25,5kpw_25,5…
24729	6u95_A	361	7rl1_A,7rl1_B,7rl1_C,7rl1_D,7rl1_E,7rl1_F,7rl1_G,7rl1_H,7rl1_I,7rl1_J,7rl1_K,7rl1_L,7rl1_M,7rl1_N,7rl1_O,7rl1_P,7rl1_Q,7rl1_R,7rl1_S,7rl1_T,7rl1_U,7rl1_V,7rl1_W,7rl1_X,7rl1_Y,7rl1_Z,7rl1_a,7rl1_b,7rl1_c,7rl1_d,7rl1_e,7rl1_f,7rl1_g,7rl1_h,7rl1_i,7rl1_j,7rl1_k,7rl1_l,7rl1_m,7rl1_n,7rl1_o,7rl1_p,7rl1_q,7rl1_r,7rl1_s,7rl1_t,7rl1_u,7rl1_v,7rl1_w,7rl1_x,7rl1_y,7rl1_z,7rl1_1,7rl1_2,7rl1_3,7rl1_4,7rl1_5,…
6920	5t3s_G	357	5t3s_G,6v0r_A,6v0r_C,6v0r_D,6v8x_A,6v8x_E,6v8x_I,6xrt_G,6xrt_E,6xrt_F,7lpn_G,7lpn_C,7lpn_F,7rai_A,7rai_C,7rai_E,7tfn_A,7tfn_B,7tfn_C,7tfo_A,7tfo_B,7tfo_C,5u1f_C,5u1f_D,5u1f_A,5uty_G,6cde_C,6cde_c,6cde_2,6cdi_d,6cdi_2,6cdi_C,6cue_c,6cue_2,6cue_C,6mpg_V,6mpg_2,6mpg_C,6mph_A,6mph_B,6mph_C,6n1w_2,6n1w_C,6n1w_c,7ll1_A,7ll1_C,7ll1_G,7ll2_A,7ll2_C,7ll2_E,6cuf_C,6cuf_2,6cuf_d,6n1v_B,6n1v_A,6n1v_C,6nf5_A,…
109	1b8d_B	348	1b8d_B,1b8d_L,5y6p_f2,5y6p_h2,5y6p_j2,5y6p_l2,5y6p_n2,5y6p_p2,5y6p_r2,5y6p_t2,5y6p_v2,5y6p_x2,5y6p_z2,5y6p_F2,5y6p_H2,5y6p_J2,5y6p_L2,5y6p_N2,5y6p_P2,5y6p_R2,5y6p_T2,5y6p_V2,5y6p_X2,5y6p_Z2,5y6p_B3,5y6p_D3,5y6p_F3,5y6p_H3,5y6p_J3,5y6p_L3,5y6p_N3,5y6p_P3,5y6p_R3,5y6p_T3,5y6p_V3,5y6p_X3,5y6p_Z3,5y6p_f3,5y6p_h3,5y6p_j3,5y6p_l3,5y6p_n3,5y6p_p3,5y6p_r3,5y6p_t3,5y6p_v3,5y6p_x3,5y6p_z3,5y6p_B4,5y6p_D4,5…
4001	3mhk_A	340	3mhk_A,3w51_A,3w51_B,4iue_A,4j1z_A,4j1z_B,4j21_A,4j22_A,4j22_B,4j3l_A,4j3m_A,4j3m_B,3kr7_A,3kr8_A,3kr8_C,3mhj_A,3mhj_B,3p0n_A,3p0n_C,3p0p_A,3p0p_C,3p0q_A,3p0q_C,3u9h_A,3u9h_B,3u9y_A,3ua9_A,3ua9_B,4avu_A,4avu_B,4avw_A,4avw_B,4bfp_A,4bfp_B,4bj9_A,4bj9_B,4bjb_A,4bjc_A,4bs4_A,4bs4_B,4bu3_A,4bu3_B,4bu5_A,4bu5_B,4bu6_A,4bu6_B,4bu7_A,4bu7_C,4bu8_A,4bu8_C,4bu9_A,4bu9_B,4bua_A,4bua_C,4bud_A,4bud_C,4bue_A,…
1030	1os5_A	340	1os5_A,2hai_A,4oow_A,4oow_B,4ry7_A,4ry7_B,2awz_A,2awz_B,2ax0_A,2ax0_B,2ax1_A,2ax1_B,2dxs_A,2dxs_B,2fvc_A,2fvc_B,3fql_A,3lkh_A,3lkh_B,3ska_A,3ska_B,3ske_A,3ske_B,3skh_A,3skh_B,3tyq_A,3tyq_B,3tyv_A,3tyv_B,3uph_A,3uph_B,4mz4_A,4mz4_B,3mf5_A,3mf5_B,4ih5_A,4ih5_B,4ih6_A,4ih6_B,4ih7_A,4ih7_B,4mia_A,4mia_B,4mib_A,4mib_B,4mk7_A,4mk7_B,4mk8_A,4mk8_B,4mk9_A,4mk9_B,4mka_A,4mka_B,4mkb_A,4mkb_B,3mwv_A,3mwv_B,…
1	104m_A	334	104m_A,105m_A,1ajg_A,1ajh_A,1bvc_A,1bvd_A,1bz6_A,1bzp_A,1bzr_A,1cq2_A,1duk_A,1ebc_A,1f6h_A,1hjt_A,1iop_A,1jp6_A,1jp8_A,1jp9_A,1jpb_A,1l2k_A,1mbc_A,1mbd_A,1mbi_A,1mbn_A,1mbo_A,1myf_A,1spe_A,1swm_A,1u7r_A,1u7s_A,1vxa_A,1vxb_A,1vxc_A,1vxd_A,1vxe_A,1vxf_A,1vxg_A,1vxh_A,1wvp_A,1yog_A,1yoh_A,1yoi_A,2cmm_A,2d6c_A,2d6c_B,2ekt_A,2eku_A,2mb5_A,2mya_A,2myb_A,2myc_A,2myd_A,2mye_A,2z6s_A,2z6t_A,2zsn_A,2zso_A,…
7279	1b8d_A	328	5y6p_e2,5y6p_g2,5y6p_i2,5y6p_k2,5y6p_m2,5y6p_o2,5y6p_q2,5y6p_s2,5y6p_u2,5y6p_w2,5y6p_y2,5y6p_E2,5y6p_G2,5y6p_I2,5y6p_K2,5y6p_M2,5y6p_O2,5y6p_Q2,5y6p_S2,5y6p_U2,5y6p_W2,5y6p_Y2,5y6p_A3,5y6p_C3,5y6p_E3,5y6p_G3,5y6p_I3,5y6p_K3,5y6p_M3,5y6p_O3,5y6p_Q3,5y6p_S3,5y6p_U3,5y6p_W3,5y6p_Y3,5y6p_e3,5y6p_g3,5y6p_i3,5y6p_k3,5y6p_m3,5y6p_o3,5y6p_q3,5y6p_s3,5y6p_u3,5y6p_w3,5y6p_y3,5y6p_A4,5y6p_C4,5y6p_E4,5y6p_G4…
14478	4u1w_A	327	4u1w_A,4u1w_B,4u1w_C,4u1w_D,4u2p_A,4u2p_B,4u2p_D,4u2p_C,4u2q_A,4u2q_B,4u2q_C,4u2q_D,4u5e_A,4u5e_B,4u5e_C,4u5e_D,4u5f_A,4u5f_B,4u5f_C,4u5f_D,6ruq_A,6ruq_B,6ruq_C,6ruq_D,5kbv_A,5kbv_B,5kbv_C,5kbv_D,7ryy_A,7ryy_B,7ryy_C,7ryy_D,7rz4_A,7rz4_B,7rz4_C,7rz4_D,7rz5_A,7rz5_B,7rz5_C,7rz5_D,7rz6_A,7rz6_B,7rz6_C,7rz6_D,7rz7_A,7rz7_B,7rz7_C,7rz7_D,7rz8_A,7rz8_B,7rz8_C,7rz8_D,7tnj_A,7tnj_B,7tnj_C,7tnj_D,7tnk_A,…
6107	5bsj_A	322	5bsj_A,5bsj_B,5bsj_C,6oyg_A,6oyg_B,6oyg_C,4gum_A,4gum_B,4gum_C,4gum_D,4gum_E,4gum_F,4gum_G,4gum_H,4gum_I,4xx8_A,4xx8_B,4xx8_C,5bsc_A,5bsc_B,5bsc_C,1gif_A,1gif_B,1gif_C,1p1g_A,1p1g_B,1p1g_C,4evg_A,4evg_B,4evg_C,5umk_A,5umk_B,5umk_C,1ca7_A,1ca7_B,1ca7_C,1ljt_A,1ljt_B,1ljt_C,2ooh_A,2ooh_B,2ooh_C,2oow_A,2oow_B,2oow_C,2ooz_A,2ooz_B,2ooz_C,3b9s_A,3b9s_B,3b9s_C,3ce4_A,3ce4_B,3ce4_C,3djh_A,3djh_B,3djh_C,…
32	1aax_A	321	1aax_A,1c86_A,1g1f_A,1g1g_A,1g1h_A,2b4s_A,2b4s_C,1l8g_A,1nl9_A,1nny_A,1no6_A,1nz7_A,1oem_X,1oeo_X,1oes_A,1oet_A,1oeu_A,1oev_A,1ony_A,1onz_A,1ph0_A,1pxh_A,1pyn_A,1q1m_A,1qxk_A,1sug_A,1wax_A,1xbo_A,2bgd_A,2bge_A,2cm7_A,2cm8_A,2cnf_A,2cng_A,2cnh_A,2cni_A,2hnp_A,2hnq_A,2veu_A,2vev_A,2vew_A,2vex_A,2vey_A,3d9c_A,3eax_A,3eb1_A,3i7z_A,3i80_A,6b90_A,1nwe_A,1nwl_A,4qap_A,4zrt_A,5ka4_A,5ka7_A,5kac_A,5kad_A,…
12921	3iaq_A	320	3iaq_A,3iaq_B,3iaq_C,3iaq_D,3muy_1,3muy_2,3muy_3,3muy_4,3vd3_A,3vd3_B,3vd3_C,3vd3_D,3vd4_A,3vd4_B,3vd4_C,3vd4_D,6kuz_A,6kuz_B,6kuz_C,6kuz_D,6tsh_A,6tsh_B,6tsh_C,6tsh_D,6tsk_A,6tsk_B,6tsk_C,6tsk_D,6tte_A,6tte_B,6tte_C,6tte_D,1jz2_A,1jz2_B,1jz2_C,1jz2_D,4v40_A,4v40_B,4v40_C,4v40_D,4v40_E,4v40_F,4v40_G,4v40_H,4v40_I,4v40_J,4v40_K,4v40_L,4v40_M,4v40_N,4v40_O,4v40_P,4v41_A,4v41_B,4v41_C,4v41_D,4v41_E,…
1338	1tsr_A	319	1tsr_A,1tsr_B,1tsr_C,1tup_A,1tup_B,1tup_C,2ocj_A,2ocj_B,2ocj_C,2ocj_D,2bip_A,2j20_A,2j20_B,4ibs_A,4ibs_B,4ibs_C,4ibs_D,4ijt_A,7b47_A,7b47_B,7b47_C,7b47_D,7b48_A,7b48_B,7b48_C,7b48_D,7b49_A,7b49_B,7b4a_A,7b4a_B,7eax_A,7eax_B,7eax_C,7eax_D,1ycs_A,4xr8_C,4xr8_D,2biq_A,2j1y_A,2j1y_B,2j1y_C,2j1y_D,5ecg_A,5ecg_B,6lhd_A,6lhd_B,7eds_A,7v97_A,7v97_B,7v97_C,7v97_D,2j1w_A,2j1w_B,3d09_A,6rz3_A,6si1_A,6si1_B,…
34003	4oyc_A	313	4oyc_A,4oyc_B,5tcp_0,5tcp_2,5tcp_4,5tcp_6,5tcp_8,5tcp_B,5tcp_D,5tcp_F,5tcp_H,5tcp_J,5tcp_L,5tcp_N,5tcp_P,5tcp_R,5tcp_T,5tcp_V,5tcp_X,5tcp_Z,5tcp_a,5tcp_c,5tcp_e,5tcp_g,5tcp_i,5tcp_k,5tcr_P,5tcr_R,5tcr_T,5tcr_V,5tcr_X,5tcr_a,5tcr_c,5tcr_e,5tcr_g,5tcr_i,5tcr_k,5tcr_m,5tcr_o,5tcr_q,5tcr_s,5tcr_u,5tcr_w,5tcr_y,5tcr_z,5tcr_1,5tcr_3,5tcr_5,5tcr_7,5tcr_9,3j6d_a,3j6d_b,3j6d_c,3j6d_d,3j6d_e,3j6d_f,3j6d_g,…
6044	5ahr_A	312	5ahr_A,4b87_A,5nzw_A,5nzx_A,5nzy_A,5q1j_A,5q1k_A,5q1l_A,5q1m_A,5q1n_A,5q1o_A,5q1p_A,5q1q_A,5q1r_A,5q1s_A,5q1t_A,5q1u_A,5q1v_A,5q1w_A,5q1x_A,5q1y_A,5q1z_A,5q20_A,5q22_A,5q23_A,5q24_A,5q25_A,5q26_A,5q27_A,5q28_A,5q29_A,5q2a_A,5q2b_A,5q2c_A,5q2d_A,5q2e_A,5q2f_A,5q2g_A,5q2h_A,5q2i_A,5q2j_A,5q2k_A,5q2l_A,5q2m_A,5q2n_A,5q2o_A,5q2p_A,5q2q_A,5q2r_A,5q2s_A,5q2t_A,5q2u_A,5q2v_A,5q2w_A,5q2x_A,5q2y_A,5q2z_A,…
29368	3j7z_I	309	6by1_CI,6by1_DI,3j7z_I,3j8g_I,3j9y_I,3jbv_i,3jcd_I,3jce_I,3jcj_H,3jcn_I,4v4h_BI,4v4h_DI,4v65_B5,4v66_B5,4v6c_BI,4v6c_DI,4v6d_BI,4v6d_DI,4v6e_BI,4v6e_DI,4v6k_AJ,4v6l_BJ,4v6y_BI,4v6z_BI,4v70_BI,4v71_BI,4v72_BI,4v73_BI,4v74_BI,4v75_BI,4v76_BI,4v77_BI,4v78_BI,4v79_BI,4v7a_BI,4v7b_BI,4v7i_AI,4v85_BI,4v89_BI,4v9c_BI,4v9c_DI,4v9o_AI,4v9o_CI,4v9o_EI,4v9o_GI,4v9p_AI,4v9p_CI,4v9p_EI,4v9p_GI,4woi_BI,4woi_CI…
15620	5wjt_A	309	5wjt_A,5wjt_B,5wjt_C,5wjt_D,5wjt_E,5wjt_F,5wjt_G,5wjt_H,5wjt_I,5wjt_J,5wjt_K,5wjt_L,5wjt_M,5wjt_N,5wjt_O,5wjt_P,5wjt_Q,5wjt_R,5wjt_S,5wjt_T,5wjt_U,5wjt_V,5wjt_W,5wjt_X,5wjt_Y,5wjt_Z,5wjt_a,5wjt_b,5wjt_c,5wjt_d,5wjt_e,5wjt_f,5wjt_g,5wjt_h,5wjt_i,5wjt_j,5wjt_k,5wjt_l,5wjt_m,5wjt_n,5wjt_o,5wjy_A,5wjy_B,5wjy_C,5wjy_D,5wjy_E,5wjy_F,5wjy_G,5wjy_H,5wjy_I,5wjy_J,5wjy_K,5wjy_L,5wjy_M,5wjy_N,5wjy_O,5wjy_P,…
11108	1tyf_A	308	1tyf_A,1tyf_B,1tyf_C,1tyf_D,1tyf_E,1tyf_F,1tyf_G,1tyf_H,1tyf_I,1tyf_J,1tyf_K,1tyf_L,1tyf_M,1tyf_N,1yg6_A,1yg6_B,1yg6_C,1yg6_D,1yg6_E,1yg6_F,1yg6_G,1yg6_H,1yg6_I,1yg6_J,1yg6_K,1yg6_L,1yg6_M,1yg6_N,2fzs_A,2fzs_B,2fzs_C,2fzs_D,2fzs_E,2fzs_F,2fzs_G,2fzs_H,2fzs_I,2fzs_J,2fzs_K,2fzs_L,2fzs_M,2fzs_N,7mk5_A,7mk5_B,7mk5_C,7mk5_D,7mk5_E,7mk5_F,7mk5_G,7mk5_H,7mk5_I,7mk5_J,7mk5_K,7mk5_L,7mk5_M,7mk5_N,7mk5_O,…
13774	4c02_B	307	4c02_B,5t15_F,5t15_A,5t15_H,5t15_J,5t9m_F,5t9m_A,5t9m_H,5t9m_J,5t9n_F,5t9n_A,5t9n_H,5t9n_J,5t9r_F,5t9r_A,5t9r_H,5t9r_J,5t9s_F,5t9s_A,5t9s_H,5t9s_J,5t9v_F,5t9v_A,5t9v_H,5t9v_J,5ta3_F,5ta3_A,5ta3_H,5ta3_J,5tal_F,5tal_A,5tal_H,5tal_J,5tam_F,5tam_A,5tam_H,5tam_J,5tan_F,5tan_A,5tan_H,5tan_J,5tap_F,5tap_A,5tap_H,5tap_J,5taq_F,5taq_A,5taq_H,5taq_J,5tas_F,5tas_A,5tas_H,5tas_J,5tat_F,5tat_A,5tat_H,5tat_J,…
1046	1oyn_A	306	1oyn_A,1oyn_B,1oyn_C,1oyn_D,1ptw_A,1ptw_B,1ptw_C,1ptw_D,1q9m_A,1q9m_B,1q9m_C,1q9m_D,3v9b_A,3v9b_B,3v9b_C,3v9b_D,1tb7_A,1tb7_B,1tbb_A,1tbb_B,6zba_AAA,6zba_BBB,6zba_CCC,6zba_DDD,5k1i_A,5k1i_B,5k1i_C,5k1i_D,5k1i_E,5k1i_F,5k1i_G,5k1i_H,6kk0_A,6kk0_B,5k32_A,5k32_B,5wh6_A,5wh6_B,7f2k_A,7f2k_B,7f2l_A,7f2l_B,7f2m_A,7f2m_B,7xbb_A,7xbb_B,3sl5_A,3sl5_B,3sl5_C,3sl5_D,4w1o_A,4w1o_B,4w1o_C,4w1o_D,4wcu_A,4wcu_B…
938	1na7_A	305	1na7_A,2zjw_A,3amy_A,3at2_A,3at3_A,3at4_A,3axw_A,3war_A,3wik_A,3wil_A,3wow_A,5b0x_A,6a1c_A,6jwa_A,6l1z_A,7bu4_A,3h30_A,3h30_B,3mb6_A,3mb7_A,3owj_A,3owk_A,3owl_A,3q9w_A,3q9x_A,3q9x_B,3q9y_A,3q9z_A,3q9z_B,3qa0_A,3qa0_B,4kwp_A,6hnw_A,6hny_A,6hop_A,6hoq_A,6hor_A,6hot_A,6hou_A,6rb1_A,6rcb_A,6rcm_A,6rfe_A,6rff_A,4md7_E,4md7_F,4md7_G,4md7_H,5omy_A,5oni_A,5oni_B,6spw_A,6yul_AAA,6yul_GGG,6yum_AAA,6yum_GGG…
1858	2bq5_A	305	2bq5_A,2bq5_B,2bq5_C,2bs0_A,2bs0_B,2bs0_C,2bs1_A,2bs1_B,2bs1_C,2vtu_J,2vtu_L,2wbh_A,2wbh_B,2wbh_C,1aq3_A,1aq3_B,1aq3_C,1mvb_A,1mvb_B,1mvb_C,1u1y_A,1u1y_B,1u1y_C,1zdh_A,1zdh_B,1zdh_C,1zdi_A,1zdi_B,1zdi_C,1zdj_A,1zdj_B,1zdj_C,1zdk_A,1zdk_B,1zdk_C,2bu1_A,2bu1_B,2bu1_C,2c4q_A,2c4q_B,2c4q_C,2c4y_A,2c4y_B,2c4y_C,2c4z_A,2c4z_B,2c4z_C,2c50_A,2c50_B,2c50_C,2c51_A,2c51_B,2c51_C,2iz8_A,2iz8_B,2iz8_C,2iz9_A,…
11501	2c7v_A	304	2c7v_A,2c7v_B,2c7v_C,2c7v_D,2vz0_A,2vz0_B,2vz0_C,2vz0_D,2wd7_A,2wd7_B,2wd7_C,2wd7_D,2wd8_A,2wd8_B,2wd8_C,2wd8_D,4wcd_A,4wcd_B,4wcd_C,4wcd_D,4wcf_A,4wcf_D,4wcf_B,4wcf_C,5izc_A,5izc_B,5izc_D,5izc_C,6gck_A,6gck_B,6gck_C,6gck_D,2x9g_A,2x9g_B,2x9g_C,2x9g_D,2x9n_A,2x9n_B,2x9n_C,2x9n_D,2x9v_A,2x9v_B,2x9v_C,2x9v_D,2yhi_A,2yhi_C,2yhi_B,2yhi_D,2yhu_A,2yhu_B,2yhu_C,2yhu_D,3bmc_A,3bmc_B,3bmc_C,3bmc_D,3bmn_A,…
26972	3h8y_A	303	3h8y_A,2ewh_A,2g13_A,7ckb_BA,7ckb_CA,7ckb_BB,7ckb_CB,7ckb_BC,7ckb_CC,7ckb_BD,7ckb_CD,7ckb_BE,7ckb_CE,7ckb_BF,7ckb_CF,7ckb_BG,7ckb_CG,7ckb_BH,7ckb_CH,7ckb_BI,7ckb_CI,7ckb_BJ,7ckb_CJ,7ckb_BK,7ckb_CK,7ckb_BL,7ckb_CL,7ckb_BM,7ckb_CM,7ckb_BN,7ckb_CN,7ckb_BO,7ckb_CO,7ckb_BP,7ckb_CP,7ckb_BQ,7ckb_CQ,7ckb_BR,7ckb_CR,7ckb_BS,7ckb_CS,7ckb_BT,7ckb_CT,7ckb_BV,7ckb_CV,7ckb_BW,7ckb_CW,7ckb_BX,7ckb_CX,7ckb_BY,7c…
5258	4ly8_A	302	4ly8_A,4ly8_B,4ly8_C,4ly8_D,7kg5_A,7kg5_B,7kg5_C,7kg5_D,7kg5_E,7kg5_F,7kg9_A,7kg9_B,7kg9_C,7kg9_D,7kg9_E,7kg9_F,7kh4_A,7kh4_B,7kh4_C,7kh4_D,7kh4_E,7kh4_F,7kwn_A,7kwn_B,7kwn_C,7kwn_D,7kwn_E,7kwn_F,7kwp_A,7kwp_B,7kwp_C,7kwp_D,7kwp_E,7kwp_F,7kxg_A,7kxg_B,7kxg_C,7kxg_D,7kxg_E,7kxg_F,7kxh_A,7kxh_B,7kxh_C,7kxh_D,7kxh_E,7kxh_F,7l4b_A,7l4b_B,7l4b_C,7l4b_D,7l4b_E,7l4b_F,7l4b_G,7l4b_H,7l4b_I,7l4b_J,7l4b_K,…
396	1ey6_A	301	1ey6_A,1f2m_A,1kdc_A,1snp_A,1tt2_A,2eyh_A,2f0d_A,2f0i_A,2f0u_A,2f0v_A,2pqe_A,2rbm_A,2sob_A,3bdc_A,3d4d_A,3d4d_B,3ero_A,3owf_A,3s9w_A,3sk8_A,3sr1_A,3t13_A,3t13_B,4e6i_A,4e6i_B,4eqo_A,4hmj_A,4i65_A,4k2l_A,4qf4_A,4qf4_B,4rkb_A,4rkl_A,5c6a_A,5cv4_A,5cv6_A,5i6y_A,6xsi_A,1f2y_A,1sta_A,2f0p_A,2pw5_A,2pw7_A,2pyk_A,2pzt_A,3c1f_A,3nk9_A,3oso_A,3sk4_A,3tp7_A,4df7_A,4du9_A,4evo_A,4f7x_A,4id6_A,4iun_A,5ekl_A,…
4448	3uq5_A	300	3uq5_A,3uq5_B,3uq5_C,3uq5_D,3uq5_E,3uq5_F,3uq5_G,3uq5_H,3uq5_I,3uq5_J,6hjy_B,6hjy_C,2yks_A,2yks_B,2yks_C,2yks_D,2yks_E,2yks_F,2yks_G,2yks_H,2yks_I,2yks_J,2yn6_A,2yn6_B,2yn6_C,2yn6_D,2yn6_E,3rqu_A,3rqu_B,3rqu_C,3rqu_D,3rqu_E,3rqu_F,3rqu_G,3rqu_H,3rqu_I,3rqu_J,3rqw_A,3rqw_B,3rqw_C,3rqw_D,3rqw_E,3rqw_F,3rqw_G,3rqw_H,3rqw_I,3rqw_J,4z90_A,4z90_B,4z90_C,4z90_D,4z90_E,4z90_F,4z90_G,4z90_H,4z90_I,4z90_J,…
1170	1qu1_A	297	1qu1_A,1qu1_B,1qu1_C,1qu1_D,1qu1_E,1qu1_F,4uo0_B,4uo0_D,4uo0_F,4uo1_B,4uo1_D,4uo1_F,4uo2_B,4uo2_D,4uo2_F,4uo3_B,4uo3_D,4uo3_F,4we4_B,5thf_B,5thf_D,5thf_F,6bkn_B,6bko_B,6bkr_B,6bks_B,6n4f_B,6n4f_D,6n4f_F,6n4f_H,7u8j_B,1eo8_B,1hgd_B,1hgd_D,1hgd_F,1hge_B,1hge_D,1hge_F,1hgf_B,1hgf_D,1hgf_F,1hgg_B,1hgg_D,1hgg_F,1hgh_B,1hgh_D,1hgh_F,1hgi_B,1hgi_D,1hgi_F,1hgj_B,1hgj_D,1hgj_F,1ken_B,1ken_D,1ken_F,1qfu_B,…
1794	2aqi_A	296	2aqi_A,5oic_A,5oif_A,5oif_B,5oil_A,5oim_A,5oin_A,5oin_B,5oin_C,5oin_D,5oio_A,5oio_B,5oip_A,5oiq_A,5oiq_B,5oiq_C,5oiq_D,5oir_A,5ois_B,5ois_D,5ois_F,5ois_H,5oit_B,5oit_D,5oit_F,5oit_H,6ep8_A,2ie0_A,3of2_A,4r9r_A,4r9r_C,4r9r_E,4r9r_G,4r9s_A,4r9s_C,4r9s_E,4r9s_G,5vrl_A,5vrm_A,5vrm_B,5vrm_C,5vrm_D,5vrn_A,5vrn_B,5vrn_C,5vrn_D,5vrn_E,5vrn_F,5w07_A,6r9w_A,6r9w_B,6r9w_C,6r9w_D,6r9w_E,6r9w_F,3oey_A,4dqu_A,…
52950	3v57_B	286	3v57_B,3v57_D,3v58_B,3v58_D,6kgx_B1,6kgx_D1,6kgx_F1,6kgx_H1,6kgx_J1,6kgx_L1,6kgx_O1,6kgx_Q1,6kgx_S1,6kgx_U1,6kgx_W1,6kgx_Y1,6kgx_Z1,6kgx_a1,6kgx_d1,6kgx_f1,6kgx_h1,6kgx_j1,6kgx_l1,6kgx_n1,6kgx_q1,6kgx_s1,6kgx_u1,6kgx_w1,6kgx_y1,6kgx_11,6kgx_P2,6kgx_R2,6kgx_T2,6kgx_V2,6kgx_Y2,6kgx_a2,6kgx_c2,6kgx_e2,6kgx_g2,6kgx_i2,6kgx_k2,6kgx_m2,6kgx_B3,6kgx_D3,6kgx_F3,6kgx_H3,6kgx_J3,6kgx_L3,6kgx_N3,6kgx_P3,6kg…
7686	6ete_A	284	6ete_A,6etg_A,6ett_A,6etu_A,6etv_A,6etw_A,6f5q_A,6f5s_A,6h0w_A,6h0x_A,6h0y_A,6h0z_A,6h10_A,6h11_A,6f5t_A,7dyg_A,7dyq_A,3dxt_A,5fp4_A,5fp7_A,5fp8_A,5fp9_A,5fpa_A,5fpb_A,4hoo_A,4hoo_B,5f5a_A,5f5c_A,3dxu_A,4d6q_A,4d6r_A,4d6s_A,5ph0_A,5ph1_A,5ph2_A,5ph3_A,5ph4_A,5ph5_A,5ph6_A,5ph7_A,5ph8_A,5ph9_A,5pha_A,5phb_A,5phc_A,5phd_A,5phe_A,5phf_A,5phg_A,5phh_A,5phi_A,5phj_A,5phk_A,5phl_A,5phm_A,5phn_A,5pho_A,…
321	1e28_A	283	1e28_A,1m05_A,1m05_C,1mi5_A,3ffc_A,3ffc_F,3sjv_A,3sjv_F,3sjv_K,3sjv_P,1syv_A,3dx8_A,3dxa_A,3dxa_F,3dxa_K,3kpp_A,3kpq_A,3kpr_A,3kpr_F,3kps_A,6mtl_A,1xh3_A,1zhk_A,1zsd_A,2axg_A,2cik_A,2fyy_A,2h6p_A,2nx5_A,2nx5_F,2nx5_K,2nx5_Q,3lkn_A,3lko_A,3lkp_A,3lkq_A,3lkr_A,3lks_A,3mv7_A,3mv8_A,3mv9_A,4lnr_A,4pr5_A,4pra_A,4prn_A,4prp_A,4qrr_A,6bj2_A,6bj3_A,6bj8_A,3ln5_A,3sko_A,3vfm_A,3vri_A,3vrj_A,5b38_A,5b39_A,…
1048	1p0v_A	281	1p0v_A,1p0v_B,1p0x_A,1p0x_B,1zoa_A,1zoa_B,2ij2_A,2ij2_B,2ij4_A,2ij4_B,4du2_B,4du2_A,4dud_A,4dud_B,4due_A,4due_B,4h24_A,4h24_B,4h24_C,4h24_D,4kew_A,4kew_B,4kf2_A,4kf2_B,6h1l_A,6h1l_B,6h1o_A,6h1o_B,6h1s_A,6h1s_B,4kpa_A,5e7y_A,5e7y_B,3qi8_B,3qi8_A,5ucw_A,5ucw_B,6h1t_A,6h1t_B,6h1t_C,6h1t_D,6iao_A,6iao_B,6iao_C,6iao_D,6jmw_A,6jmw_B,6jzs_A,6jzs_C,1p0w_A,1p0w_B,2x7y_A,2x7y_B,2x80_A,2x80_B,3ekb_A,3ekb_B,…
15528	5uaj_C	276	5uaj_C,5uaj_I,5ual_C,5ual_I,6cux_C,6cux_I,3lu0_C,5ms0_C,5uag_C,5uag_I,5uah_C,5uah_I,5ui8_I,6x26_I,7c97_C,7chw_C,7dy6_C,7vwy_C,7vwz_C,5uaq_C,5uaq_I,6byu_C,6byu_I,7mkn_C,7mko_C,7mkp_C,7mkq_C,3lti_A,6awb_03,6awc_03,6awd_03,7egs_A,3tbi_B,6n4c_C,6vyq_AA,6vz7_AA,3iyd_C,4jk1_C,4jk1_H,4jk2_C,4jk2_H,4jkr_C,4jkr_I,4kmu_C,4kmu_H,4kn4_C,4kn4_H,4kn7_C,4kn7_H,4ljz_C,4ljz_I,4lk0_C,4lk0_I,4lk1_C,4lk1_I,4llg_C,4l…
194	1cc3_A	275	1cc3_A,1cc3_B,1jvl_A,1jvl_B,1jvo_A,1jvo_B,1jvo_C,1jvo_D,1jvo_E,1jvo_F,1jvo_G,1jvo_H,1jvo_I,1jvo_J,1jvo_K,1jvo_L,1xb3_A,1xb3_B,2fta_A,2fta_B,2fta_C,2fta_D,2xv0_A,2xv2_A,3fs9_A,3fsa_A,4ko7_A,4ko7_B,4ko7_C,4ko7_D,1etj_A,1etj_B,1etj_C,1etj_D,4qlw_A,4qlw_B,4qlw_C,4qlw_D,1ezl_A,1ezl_B,1ezl_C,1ezl_D,3fpy_A,2ft6_A,2ft7_A,2ft8_A,2idf_A,2idf_B,2oj1_A,2oj1_B,5i26_A,5i26_B,5i26_C,5i26_D,5i28_A,5i28_B,5i28_C,…
30644	7f0l_A	273	7f0l_A,7f0l_D,7f0l_F,7f0l_I,7f0l_K,7f0l_O,7f0l_Q,7f0l_S,7f0l_V,7f0l_Y,7f0l_1,7f0l_3,7f0l_5,7f0l_7,7vy2_A,7vy2_D,7vy2_F,7vy2_I,7vy2_K,7vy2_O,7vy2_Q,7vy2_S,7vy2_V,7vy2_Y,7vy2_1,7vy2_3,7vy2_5,7vy2_7,7vy2_a,7vy2_d,7vy2_f,7vy2_i,7vy2_k,7vy2_o,7vy2_q,7vy2_s,7vy2_v,7vy2_y,7vy2_01,7vy2_03,7vy2_05,7vy2_07,7vy3_A,7vy3_D,7vy3_F,7vy3_I,7vy3_K,7vy3_O,7vy3_Q,7vy3_S,7vy3_V,7vy3_Y,7vy3_1,7pil_AA,7pil_AB,7pil_AC,…
912	1mql_A	273	1mql_A,1mql_D,1mql_G,1mqm_A,1mqm_D,1mqm_G,1mqn_A,1mqn_D,1mqn_G,4ubd_A,4ubd_U,4ubd_I,4ubd_M,4ubd_Q,4ubd_E,5umn_A,5umn_B,6d0u_A,6d0u_B,6d0u_J,6d0u_G,6ocb_A,2vit_C,2viu_A,3whe_A,3whe_B,3whe_C,3whe_D,3whe_E,3whe_F,3whe_G,3whe_H,3whe_I,3whe_J,3whe_K,3whe_L,4wa1_A,4wa1_B,4wa1_C,4wa1_D,4wa1_E,4wa1_F,4wa2_A,4wa2_B,4wa2_C,4wa2_D,4wa2_E,4wa2_F,5k9k_I,5k9k_F,6n4f_A,6n4f_C,6n4f_E,6n4f_G,3ztj_A,3ztj_C,3ztj_E,…
8254	6n4c_D	273	6n4c_D,6n57_J,6n58_J,6oul_J,6p1k_J,6psq_J,6psr_J,6pss_J,6pst_J,6psu_J,6psv_J,6psw_J,7xue_J,7xug_J,7xui_J,6tqn_Y,6tqo_Y,4jkr_D,4jkr_J,4s20_D,4s20_I,5ms0_D,6jbq_D,6kj6_D,6ldi_D,6z9p_Y,6z9q_Y,6z9r_Y,6z9s_Y,6z9t_Y,7adb_Y,7adc_Y,7add_Y,7ade_Y,7c17_D,7m8e_D,3lu0_D,4jk1_D,4jk1_I,4jk2_D,4jk2_I,4kmu_D,4kmu_I,4kn4_D,4kn4_I,4kn7_D,4kn7_I,4ljz_D,4ljz_J,4lk0_D,4lk0_J,4lk1_D,4lk1_J,4llg_D,4llg_J,4mex_D,4mex_J,…
5314	4mxi_A	273	4mxi_A,4mxi_B,4mxi_C,4mxi_D,4mxi_E,4mxi_F,4mxi_G,5dl1_A,5dl1_B,5dl1_C,5dl1_D,5dl1_E,5dl1_F,5dl1_G,5dl1_H,5dl1_I,5dl1_J,5dl1_K,5dl1_L,5dl1_M,5dl1_N,5c90_A,5c90_B,5c90_C,5c90_D,5c90_E,5c90_F,5c90_G,5c90_H,5c90_I,5c90_J,5c90_K,5c90_L,5c90_M,5c90_N,6l3x_A,6l3x_B,6l3x_C,6l3x_D,6l3x_E,6l3x_F,6l3x_G,6l3x_H,6l3x_I,6l3x_J,6l3x_K,6l3x_L,6l3x_M,6l3x_N,4emm_V,4emm_A,4emm_B,4emm_C,4emm_D,4emm_E,4emm_F,4emm_G,…
14526	4v1f_A	270	4v1f_A,4v1f_B,4v1f_C,4v1g_A,4v1g_B,4v1g_C,4v1h_A,4v1h_B,4v1h_C,7jg5_1,7jg5_2,7jg5_3,7jg5_4,7jg5_5,7jg5_6,7jg5_7,7jg5_8,7jg5_9,7jg6_1,7jg6_2,7jg6_3,7jg6_4,7jg6_5,7jg6_6,7jg6_7,7jg6_8,7jg6_9,7jg7_1,7jg7_2,7jg7_3,7jg7_4,7jg7_5,7jg7_6,7jg7_7,7jg7_8,7jg7_9,7jg8_1,7jg8_2,7jg8_3,7jg8_4,7jg8_5,7jg8_6,7jg8_7,7jg8_8,7jg8_9,7jg9_1,7jg9_2,7jg9_3,7jg9_4,7jg9_5,7jg9_6,7jg9_7,7jg9_8,7jg9_9,7jga_1,7jga_2,7jga_3,…
220	1cn1_A	270	1cn1_A,1cn1_B,3cna_A,2ovu_A,1azd_A,1azd_B,1azd_C,1azd_D,3ju9_A,4h55_A,4p14_A,4pcr_A,4pcr_D,6vb8_A,5byn_A,5byn_B,1apn_A,1apn_B,1bxh_A,1bxh_B,1bxh_C,1bxh_D,1c57_A,1ces_A,1ces_B,1cjp_A,1cjp_B,1cjp_C,1cjp_D,1con_A,1cvn_A,1cvn_B,1cvn_C,1cvn_D,1dq0_A,1dq1_A,1dq2_A,1dq2_B,1dq4_A,1dq4_B,1dq5_A,1dq6_A,1enq_A,1enq_B,1enq_C,1enq_D,1enr_A,1ens_A,1ens_B,1gic_A,1gic_B,1gkb_A,1gkb_B,1hqw_A,1i3h_A,1jbc_A,1jn2_P,…
4412	3u1n_A	268	3u1n_A,3u1n_B,3u1n_C,3u1n_D,4bzc_A,4bzc_B,4bzc_C,4bzc_D,4zwe_A,4zwe_B,4zwe_C,4zwe_D,6tx0_A,6tx0_B,6txa_A,6txa_B,6txa_C,6txa_D,6txa_E,6txa_F,6txa_G,6txa_H,6txa_I,6txa_J,6txa_K,6txa_L,6txa_M,6txa_N,6txa_O,6txa_P,6txf_A,6txf_B,6yom_A,6yom_B,6u6x_A,6u6x_B,6u6x_C,6u6x_D,6u6y_A,6u6y_B,6u6y_C,6u6y_D,4bzb_A,4bzb_B,4bzb_C,4bzb_D,4qfx_A,4qfx_B,4qfx_C,4qfx_D,4qfy_A,4qfy_B,4qfy_C,4qfy_D,4qfz_A,4qfz_B,4qfz_C,…
15604	5w79_A	268	5w79_A,5w79_B,5w79_C,5w79_D,5w79_E,5w79_F,5w79_G,5w79_H,3j02_A,3j02_B,3j02_C,3j02_D,3j02_E,3j02_F,3j02_G,3j02_H,3j02_I,3j02_J,3j02_K,3j02_L,3j02_M,3j02_N,3j02_O,3j02_P,7rak_U,7rak_A,7rak_B,7rak_C,7rak_D,7rak_E,7rak_F,7rak_G,7rak_H,7rak_I,7rak_J,7rak_K,7rak_L,7rak_M,7rak_N,7rak_O,3izi_A,3izi_B,3izi_C,3izi_D,3izi_E,3izi_F,3izi_G,3izi_H,3izi_I,3izi_J,3izi_K,3izi_L,3izi_M,3izi_N,3izi_O,3izi_P,3izj_A,…
15040	5gsu_C	267	5gsu_C,5gsu_G,5gt0_C,5gt0_G,6r0c_C,6r0c_G,6rny_C,6rny_G,7pet_C,7pet_G,7pet_c,7pet_g,7pet_M,7pet_Q,7pet_m,7pet_q,7peu_C,7peu_G,7peu_c,7peu_g,7peu_M,7peu_Q,7pev_C,7pev_G,7pev_M,7pev_Q,7pew_C,7pew_G,7pex_c,7pex_g,7pey_M,7pey_Q,7pez_m,7pez_q,7pf0_c,7pf0_g,7pf0_M,7pf0_Q,7pf0_C,7pf0_G,7pf2_M,7pf2_Q,7pf2_C,7pf2_G,7pf3_m,7pf3_q,7pf4_M,7pf4_Q,7pf5_c,7pf5_g,7pf6_C,7pf6_G,7pfa_M,7pfa_Q,7pfa_C,7pfa_G,7pfa_c,…
10351	1bk4_A	265	1bk4_A,2fhy_A,2fhy_D,2fhy_H,2fhy_L,4mjo_A,4mjo_B,4mjo_C,4mjo_D,4mjo_E,4mjo_F,4mjo_G,4mjo_H,5ldz_A,5ldz_B,5ldz_C,5ldz_D,5ldz_E,5ldz_F,6lw2_A,6lw2_B,6lw2_C,6lw2_D,7cvh_A,7cvh_C,7cvh_B,7cvh_D,7cvn_A,7cvn_B,7cvn_C,7cvn_D,7cwe_A,7cwe_B,7ezf_A,7ezf_B,7ezf_C,7ezf_D,7ezp_A,7ezp_B,7ezp_C,7ezp_D,7ezr_A,7ezr_B,7ezr_C,7ezr_D,3a29_A,3a29_B,3a29_C,3a29_D,3kbz_A,3kbz_B,3kbz_C,3kbz_D,3kc0_A,3kc0_B,3kc0_C,3kc0_D,…
1786	2ajf_A	264	2ajf_A,2ajf_B,3kbh_A,3kbh_B,3kbh_C,3kbh_D,6vw1_A,6vw1_B,7ddo_A,7ddp_A,7dx4_A,7kmb_F,7kms_F,7kms_D,7kms_E,7kmz_E,7kmz_D,7knb_D,7kne_D,7knh_E,7knh_D,7kni_F,7kni_D,7kni_E,7l0n_E,7l0n_F,7u0n_A,7u0n_B,7vx9_C,7yeg_E,7yeg_J,7yeg_M,7dqa_A,7l7f_B,7l7f_D,7wpa_D,7wpb_D,7wpc_D,7xo7_E,7xo7_F,7xo8_D,7xo8_F,7xo8_E,7xo9_D,8df5_E,8df5_F,7kj2_D,7kj3_D,7kj3_E,7kj4_D,7kj4_E,7kj4_F,7wgb_D,7wgb_F,7wgc_A,7a91_D,7a92_D,…
768	1k3f_A	263	1k3f_A,1k3f_B,1k3f_C,1k3f_D,1k3f_E,1k3f_F,1lx7_A,1lx7_B,1rxc_A,1rxc_B,1rxc_C,1rxc_D,1rxc_E,1rxc_F,1rxc_G,1rxc_H,1rxc_I,1rxc_J,1rxc_K,1rxc_L,1rxs_A,1rxs_a,1rxs_B,1rxs_b,1rxs_C,1rxs_c,1rxs_D,1rxs_d,1rxs_E,1rxs_e,1rxs_F,1rxs_R,1rxs_G,1rxs_P,1rxs_H,1rxs_h,1rxs_I,1rxs_i,1rxs_J,1rxs_j,1rxs_K,1rxs_k,1rxs_L,1rxs_l,1rxs_M,1rxs_m,1rxs_N,1rxs_Q,1rxs_O,1rxs_o,1rxu_A,1rxu_B,1rxu_C,1rxu_D,1rxu_E,1rxu_F,1rxu_G,…
35512	6myy_A	263	6myy_A,6myy_B,6myy_E,6mzj_A,6mzj_B,6mzj_E,7l86_F,7l86_D,7l86_B,7l89_F,7l89_C,7l89_D,7l8d_B,7l8d_E,7l8d_F,5t3s_B,6orn_C,6orn_J,6orn_Q,6oro_A,6oro_C,6oro_F,6orp_A,6orp_C,6orp_F,6udk_C,6udk_J,6udk_Q,7mdu_B,7sq1_B,7sq1_D,7sq1_F,6dfh_B,6dfh_E,6dfh_F,7lu9_a,7lu9_b,7lu9_c,5i8h_B,5i8h_D,6cde_D,6cde_d,6cde_1,6cdi_c,6cdi_A,6cdi_D,6ch7_B,6ch8_B,6chb_B,6chb_A,6chb_C,6cue_1,6cue_D,6cue_d,6cuf_D,6cuf_A,6cuf_c,…
3024	2y1w_A	261	2y1w_A,2y1w_B,2y1w_C,2y1w_D,2y1x_A,2y1x_B,2y1x_C,2y1x_D,3b3f_A,3b3f_B,3b3f_C,3b3f_D,3b3g_A,3b3g_B,4ikp_A,4ikp_B,4ikp_C,4ikp_D,5u4x_A,5u4x_B,5u4x_C,5u4x_D,5dwq_A,5dwq_B,5dwq_C,5dwq_D,5dx0_A,5dx0_B,5dx0_C,5dx0_D,5dx1_A,5dx1_B,5dx1_C,5dx1_D,5dx8_A,5dx8_B,5dx8_C,5dx8_D,5dxa_A,5dxa_B,5dxa_C,5dxa_D,5dxj_A,5dxj_B,5dxj_C,5dxj_D,6arj_A,6arj_B,6arj_C,6arj_D,6arv_A,6arv_B,6arv_C,6arv_D,6izq_A,6izq_B,6izq_C,…
32701	3ady_A	261	3ady_A,6x62_Dd,6x62_ED,6x62_Ed,6x62_FD,6x62_Fd,6x62_GD,6x62_AD,6x62_Gd,6x62_HD,6x62_Hd,6x62_ID,6x62_Id,6x62_JD,6x62_Jd,6x62_KD,6x62_Kd,6x62_LD,6x62_Ld,6x62_MD,6x62_Md,6x62_Ad,6x62_BD,6x62_Bd,6x62_CD,6x62_Cd,6x62_DD,6x65_AD,6x65_Ad,6x65_BD,6x65_Bd,6x65_CD,6x65_Cd,6x65_DD,6x65_Dd,6x65_ED,6x65_Ed,6x65_FD,6x65_Fd,6x65_GD,6x65_Gd,6x65_HD,6x65_Hd,6x65_ID,6x65_Id,6x65_JD,6x65_Jd,6x65_KD,6x65_Kd,6x65_LD,…
3234	3bjf_A	261	3bjf_A,3bjf_B,3bjf_C,3bjf_D,4qg6_A,4qg6_B,4qg6_C,4qg6_D,4wj8_A,4wj8_B,4wj8_C,4wj8_D,6wp3_A,6wp3_B,4b2d_D,1a49_A,1a49_B,1a49_C,1a49_D,1a49_E,1a49_F,1a49_G,1a49_H,1a5u_A,1a5u_B,1a5u_C,1a5u_D,1a5u_E,1a5u_F,1a5u_G,1a5u_H,1aqf_A,1aqf_B,1aqf_C,1aqf_D,1aqf_E,1aqf_F,1aqf_G,1aqf_H,1pkm_A,3gqy_A,3gqy_B,3gqy_C,3gqy_D,3gr4_A,3gr4_B,3gr4_C,3gr4_D,3h6o_A,3h6o_B,3h6o_C,3h6o_D,3me3_A,3me3_B,3me3_C,3me3_D,5x1v_A,…
12954	3iyd_E	261	3iyd_E,4jkr_E,4jkr_K,4s20_E,4s20_J,4yln_E,4yln_K,4yln_Q,4ylo_E,4ylo_K,4ylo_Q,4ylp_E,4ylp_K,4ylp_Q,5ipl_E,5ipm_E,5ipn_E,5uag_E,5uag_K,6n4c_E,6utv_EEE,6utw_EEE,6utx_EEE,6uty_EEE,6utz_EEE,6uu0_EEE,6uu1_EEE,6uu2_EEE,6uu3_EEE,6uu4_EEE,6uu5_EEE,6uu6_EEE,6uu7_EEE,6uu8_EEE,6uu9_EEE,6uua_EEE,6uub_EEE,6uuc_EEE,6alf_K,6alh_K,6r9b_E,6r9g_E,6asx_K,3lu0_E,4jk1_E,4jk1_J,4jk2_E,4jk2_J,4kmu_E,4kmu_J,4kn4_E,4kn4_J…
6156	5cq3_A	261	5cq3_A,5cq4_A,5cq5_A,5cq6_A,5cq8_A,5cua_A,5cud_A,5cug_A,3g0l_A,3q2f_A,4cup_A,4cuq_A,4cur_A,4cus_A,4cut_A,4cuu_A,4ir3_A,4ir4_A,4ir5_A,4ir6_A,4nr9_A,4nra_A,4nrb_A,4nrc_A,4rvr_A,4xua_A,4xub_A,5or9_A,5orb_A,6fgt_A,6fgu_A,6fh6_A,6fh7_A,2e7o_A,4qc1_A,4qc1_B,4qc3_A,4qc3_B,5dyu_A,5dyx_A,5e73_A,5e74_A,5e9i_A,5e9k_A,5e9l_A,5e9m_A,5e9y_A,5l8t_A,5l8u_A,5l96_A,5l97_A,5l98_A,5l99_A,5mge_A,5mgf_A,5mgg_A,5pb7_A,…
29	1a8i_A	258	1a8i_A,1b4d_A,1bx3_A,1c8k_A,1fs4_A,1ftq_A,1ftw_A,1fty_A,1fu4_A,1fu7_A,1fu8_A,1gfz_A,1gg8_A,1ggn_A,1gpa_A,1gpa_B,1gpa_C,1gpa_D,1gpb_A,1h5u_A,1hlf_A,1k06_A,1k08_A,1kti_A,1p29_A,1p2b_A,1p2d_A,1p2g_A,1p4g_A,1p4h_A,1p4j_A,1wut_A,1wuy_A,1wv0_A,1wv1_A,1ww2_A,1ww3_A,1z6p_A,1z6q_A,2gpb_A,2gpn_A,2ieg_A,2ieg_B,2iei_A,2iei_B,2pri_A,2prj_A,2qn7_A,2qn8_A,2qn9_A,2skc_A,2skd_A,2ske_A,3e3o_A,3e3o_B,3e3o_C,3e3o_D,…
20894	3v57_A	258	3v57_A,3v57_C,3v58_A,3v58_C,6kgx_A1,6kgx_C1,6kgx_E1,6kgx_G1,6kgx_I1,6kgx_K1,6kgx_N1,6kgx_P1,6kgx_R1,6kgx_T1,6kgx_V1,6kgx_X1,6kgx_c1,6kgx_e1,6kgx_g1,6kgx_i1,6kgx_k1,6kgx_m1,6kgx_p1,6kgx_r1,6kgx_t1,6kgx_v1,6kgx_x1,6kgx_z1,6kgx_O2,6kgx_Q2,6kgx_S2,6kgx_U2,6kgx_W2,6kgx_Z2,6kgx_b2,6kgx_d2,6kgx_f2,6kgx_h2,6kgx_j2,6kgx_l2,6kgx_A3,6kgx_C3,6kgx_E3,6kgx_G3,6kgx_I3,6kgx_K3,6kgx_M3,6kgx_O3,6kgx_Q3,6kgx_S3,6kg…
10913	1p7n_A	257	1p7n_A,5a9e_A,5a9e_B,5a9e_C,5a9e_D,5a9e_E,5a9e_F,5a9e_G,5a9e_H,5a9e_I,5a9e_J,5a9e_K,5a9e_L,5a9e_M,5a9e_N,5a9e_O,5a9e_P,5a9e_Q,5a9e_R,7no0_A,7no1_A,7no1_B,7no1_C,7no2_A,7no2_B,7no2_C,7no3_A,7no3_B,7no3_C,7no3_D,7no3_E,7no4_A,7no4_B,7no4_C,7no4_D,7no4_E,7no4_F,7no5_A,7no5_B,7no5_C,7no5_D,7no5_E,7no5_F,7no6_A,7no6_B,7no6_C,7no6_D,7no6_E,7no6_F,7no6_G,7no6_H,7no6_I,7no6_J,7no7_A,7no7_B,7no7_C,7no7_D,…
9616	7l05_E	256	7l05_E,5gon_E,6i5c_E,7en3_E,3ryc_E,3ryf_E,3ryh_E,3ryi_E,6tde_E,6th4_E,3ut5_E,4eb6_E,4x1i_E,4x1k_E,4x1y_E,4x20_E,6h9b_E,4i4t_E,4i50_E,4i55_E,4ihj_E,4iij_E,4o2a_E,4o2b_E,4o4h_E,4o4i_E,4o4j_E,4o4l_E,4tuy_E,4tv8_E,4tv9_E,4zhq_E,4zi7_E,4zol_E,5bmv_E,5c8y_E,5ca0_E,5ca1_E,5cb4_E,5ezy_E,5fnv_E,5h74_E,5h7o_E,5iyz_E,5j2t_E,5j2u_E,5jh7_E,5jqg_E,5jvd_E,5la6_E,5lov_E,5lp6_E,5lxs_E,5lxt_E,5lyj_E,5m7e_E,5m7g_E,…
125	1bej_A	256	1bej_A,1beq_A,1bes_A,1cpd_A,1cpe_A,1cpf_A,1ebe_A,2rbt_X,2rbu_X,2rbv_X,2rbw_X,2rbx_X,2rby_X,2rbz_X,2rc0_X,2rc1_X,2rc2_X,2x07_A,2x08_A,3e2n_A,4a71_A,4ccx_A,5ccp_A,5cih_A,5cih_C,7ccp_A,1cce_A,1ccg_A,1cci_A,1ccj_A,1dj1_A,1dj5_A,1kxn_A,4jm5_A,4jm6_A,4jm8_A,4jm9_A,4jma_A,4jmb_A,4jms_A,4jmt_A,4jmv_A,4jmw_A,4jmz_A,4jn0_A,4jpl_A,4jpt_A,4jpu_A,4jqj_A,4jqk_A,4jqm_A,4jqn_A,4nva_A,4nvb_A,4nvc_A,4nvd_A,4nve_A,…
466	1fpt_L	255	1fpt_L,3j3o_L,3j3p_L,1kfa_L,1kfa_M,1mnu_L,1mpa_L,2mpa_L,1t2q_L,2pcp_A,2pcp_C,3gnm_L,3iet_A,3iet_C,4q0x_L,5t1d_L,6fn1_B,6fn4_B,6qee_B,6qex_B,7o9w_B,6kx0_B,6kx1_B,6o9i_E,7syy_L,7syz_L,7tqa_L,7tqa_D,7tqa_B,7tqb_L,1jgu_L,1jgv_L,1nak_L,1nak_M,2a1w_L,2a1w_M,2hkf_L,2hkh_L,2vq1_A,2vq1_E,3uo1_L,3uyr_L,3v4u_L,3v52_L,4hdi_L,4hdi_A,6c5j_L,6c5k_L,6c5k_B,1c1e_L,1lo4_L,2a77_L,2dqt_L,2dqu_L,2dtm_L,2ipu_L,2ipu_K,…
1076	1pfq_A	253	1pfq_A,1pfq_B,2qjr_A,2qjr_B,3f8s_A,3f8s_B,3qbj_A,3qbj_B,3wqh_A,3wqh_B,2rip_A,3nox_A,3nox_B,3q0t_A,3q0t_B,3sww_A,3sww_B,3sx4_A,3sx4_B,3q8w_A,3q8w_B,4pv7_A,4pv7_B,5j3j_A,5j3j_B,5zid_A,5zid_B,1x70_A,1x70_B,2fjp_A,2fjp_B,2hha_A,2hha_B,2iit_A,2iit_B,2iiv_A,2iiv_B,2oph_A,2oph_B,2p8s_A,2p8s_B,2qky_A,2qky_B,2qky_C,2qky_D,2qoe_A,2qoe_B,3c43_A,3c43_B,3c45_A,3c45_B,3d4l_A,3d4l_B,3hab_A,3hab_B,3hac_A,3hac_B,…
3882	3kqx_A	252	3kqx_A,3kqx_B,3kqx_C,3kqx_D,3kqx_E,3kqx_F,3kqx_G,3kqx_H,3kqx_I,3kqx_J,3kqx_K,3kqx_L,3kqz_A,3kqz_B,3kqz_C,3kqz_D,3kqz_E,3kqz_F,3kqz_G,3kqz_H,3kqz_I,3kqz_J,3kqz_K,3kqz_L,3kr4_A,3kr4_B,3kr4_C,3kr4_D,3kr4_E,3kr4_F,3kr4_G,3kr4_H,3kr4_I,3kr4_J,3kr4_K,3kr4_L,3kr5_A,3kr5_B,3kr5_C,3kr5_D,3kr5_E,3kr5_F,3kr5_G,3kr5_H,3kr5_I,3kr5_J,3kr5_K,3kr5_L,3t8w_A,3t8w_B,3t8w_C,3t8w_D,3t8w_E,3t8w_F,3t8w_G,3t8w_H,3t8w_I,…
17658	1a34_A	252	7m3t_G,7m3t_N,1a34_A,4nia_A,4nia_B,4nia_C,4nia_D,4nia_E,4nia_F,4nia_G,4nia_H,4nia_I,4nia_J,4nia_K,4nia_L,4nia_M,4nia_N,4nia_O,4oq8_A,4oq9_A,4oq9_B,4oq9_C,4oq9_D,4oq9_E,4oq9_F,4oq9_G,4oq9_H,4oq9_I,4oq9_J,4oq9_K,4oq9_L,4oq9_M,4oq9_N,4oq9_O,5bkl_A,5bkl_B,5bkl_C,5bkl_D,5bkl_E,5bkl_F,5bkl_G,5bkl_H,5bkl_I,5bkl_J,5bkl_K,5bkl_L,5bkl_M,5bkl_N,5bkl_O,5bkl_GG,5bkl_HH,5bkl_II,5bkl_JJ,5bkl_KK,5bkn_A,5bkn_B,5b…
81	1awq_A	251	1awq_A,1awr_A,1awr_B,1awr_C,1awr_D,1awr_E,1awr_F,1aws_A,1awt_A,1awt_B,1awt_C,1awt_D,1awt_E,1awt_F,1awu_A,1awv_A,1awv_B,1awv_C,1awv_D,1awv_E,1awv_F,1rmh_A,1rmh_B,2cyh_A,3cyh_A,4cyh_A,5cyh_A,5fjb_C,5kul_A,5kun_A,5kuo_A,5kuq_A,5kur_A,5kus_A,5kuu_A,5kuv_A,5kuw_A,5kuz_A,5kv0_A,5kv1_A,5kv2_A,5kv3_A,5kv4_A,5kv5_A,5kv6_A,5kv7_A,5t9w_A,5ta4_A,6i42_A,6y9v_J,6y9w_J,6y9x_J,6y9y_J,6y9z_J,6zdj_J,5wc7_A,1m9e_A,…
205	1chp_D	250	1chp_D,1chp_E,1chp_F,1chp_G,1chp_H,2chb_D,2chb_E,2chb_F,2chb_G,2chb_H,1eei_D,1eei_E,1eei_F,1eei_G,1eei_H,1fgb_D,1fgb_E,1fgb_F,1fgb_G,1fgb_H,1jr0_D,1jr0_E,1jr0_F,1jr0_G,1jr0_H,1llr_D,1llr_E,1llr_F,1llr_G,1llr_H,1md2_D,1md2_E,1md2_F,1md2_G,1md2_H,1pzj_D,1pzj_E,1pzj_F,1pzj_G,1pzj_H,1pzk_D,1pzk_E,1pzk_F,1pzk_G,1pzk_H,1rcv_D,1rcv_E,1rcv_F,1rcv_G,1rcv_H,1rd9_D,1rd9_E,1rd9_F,1rd9_G,1rd9_H,1rdp_D,1rdp_E,…
2141	2gif_A	250	2gif_A,2gif_B,2gif_C,2hrt_A,2hrt_B,2hrt_C,2hrt_D,2hrt_E,2hrt_F,4dx5_A,4dx5_B,4dx5_C,4dx7_A,4dx7_B,4dx7_C,5jmn_A,5jmn_B,5jmn_C,6baj_B,6baj_C,6baj_A,6zoa_A,6zoa_B,6zoa_C,6zob_A,6zob_B,6zob_C,6zod_A,6zod_B,6zod_C,7ouk_A,7ouk_B,7ouk_C,7rr6_B,7rr6_C,7rr6_A,7rr7_B,7rr7_C,7rr7_A,7rr8_A,7rr8_C,7rr8_B,4u8y_A,4u8y_B,4u8y_C,7o3l_A,7o3l_B,7o3l_C,7o3l_D,7o3l_E,7o3l_F,6zof_A,6zof_B,6zof_C,7b5p_B,7b5p_C,7b5p_A,…
49962	6iat_C	249	6iat_C,6iat_A,6iat_B,6iat_D,6iaw_A,6iaw_B,6iaw_C,6iaw_M,6iaw_N,6iaw_O,6ib1_C,6ib1_D,6ib1_B,6ib1_A,6q3g_C1,6q3g_A1,6q3g_B1,6q3g_D1,6q3g_I1,6q3g_J1,6q3g_K1,6q3g_L1,6q3g_Q1,6q3g_R1,6q3g_S1,6q3g_T1,6q3g_X1,6q3g_Y1,6q3g_Z1,6q3g_a1,6q3g_f1,6q3g_g1,6q3g_h1,6q3g_i1,6q3g_C3,6q3g_A3,6q3g_B3,6q3g_D3,6q3g_I3,6q3g_J3,6q3g_K3,6q3g_L3,6q3g_Q3,6q3g_R3,6q3g_S3,6q3g_T3,6q3g_Y3,6q3g_b3,6q3g_C4,6q3g_A4,6q3g_B4,6q3g_…
5054	4i3n_A	249	4i3n_A,4i96_A,6wot_A,6wot_B,6wot_C,6wot_D,7k0s_A,7k0s_B,7k0s_D,7k0s_C,7k0t_A,7k0t_B,7k0t_D,7k0t_C,7tdg_A,7tdg_C,7tdg_D,7tdg_B,7tdh_A,7tdh_B,7tdh_C,7tdh_D,7tdi_B,7tdi_C,7tdi_D,7tdi_A,7tdj_A,7tdj_B,7tdj_C,7tdj_D,7tdk_A,7tdk_B,7tdk_C,7tdk_D,3j8h_A,3j8h_C,3j8h_E,3j8h_G,4i0y_A,4i8m_A,4uwa_A,4uwa_B,4uwa_C,4uwa_D,4uwe_A,4uwe_B,4uwe_C,4uwe_D,5t9v_B,5t9v_G,5t9v_I,5t9v_E,5ta3_B,5ta3_G,5ta3_I,5ta3_E,5tal_B,…
7930	6iat_E	249	6iat_E,6iat_F,6iat_G,6iat_H,6iaw_J,6iaw_I,6iaw_D,6iaw_E,6iaw_Q,6iaw_S,6ib1_E,6ib1_F,6ib1_G,6ib1_H,6q3g_E1,6q3g_F1,6q3g_G1,6q3g_H1,6q3g_M1,6q3g_N1,6q3g_O1,6q3g_P1,6q3g_U1,6q3g_V1,6q3g_W1,6q3g_b1,6q3g_c1,6q3g_d1,6q3g_e1,6q3g_j1,6q3g_k1,6q3g_l1,6q3g_m1,6q3g_E3,6q3g_F3,6q3g_G3,6q3g_H3,6q3g_M3,6q3g_N3,6q3g_O3,6q3g_P3,6q3g_U3,6q3g_V3,6q3g_W3,6q3g_X3,6q3g_Z3,6q3g_a3,6q3g_c3,6q3g_d3,6q3g_E4,6q3g_F4,6q3g_…
3201	3b0w_A	246	3b0w_A,3b0w_B,3kyt_A,3l0j_A,4xt9_A,4ypq_A,5yp5_A,6nad_A,6nad_B,7e3m_A,4zjr_A,4zjr_B,4zjr_C,4zjr_D,4zjw_A,4zjw_B,4zom_A,4zom_B,4zom_C,4zom_D,5ejv_A,5ejv_B,6cn5_A,6cn5_B,5ixk_A,5ixk_B,5x8q_A,5x8q_C,5x8q_E,5x8q_G,5x8w_A,5x8x_A,5x8x_C,5x8x_E,5x8x_G,6a22_A,6a22_C,6a22_E,6a22_G,6ivx_A,6ivx_C,6ivx_E,6ivx_G,6b30_A,6b30_B,6br2_A,6br2_B,6br3_A,6br3_B,6cn6_A,6lo9_A,6loa_A,6lob_A,6loc_A,6vsw_A,6vsw_B,5w4v_A,…
4287	3rkk_A	245	3rkk_A,3rkk_B,3sbl_A,3sfp_A,3sfp_B,3sfp_C,3sfp_D,3srx_A,3srx_B,3zr9_A,4rm5_A,4rm5_B,4rm5_C,4rm5_D,5jqj_A,5k4m_A,6xbe_A,6xbe_B,6xbe_C,6xbe_D,6xbf_A,6xbf_B,6xbf_C,6xbf_D,6xci_B,6xci_A,3spu_A,3spu_B,3spu_C,3spu_D,3spu_E,4gyq_A,4gyq_B,4gyq_C,4gyq_D,5xp6_A,5xp9_A,7aez_A,4exs_B,4exs_A,4exy_A,4exy_B,4eyl_A,4eyl_B,4tz9_A,6d1a_A,6d1b_A,6d1c_A,6d1d_A,6d1e_A,6d1f_A,6d1g_A,6d1h_A,6d1i_A,6d1j_A,6d1k_A,6efj_A,…
303	1dv7_A	245	1dv7_A,1lol_A,1lol_B,1lp6_A,1lp6_B,2zz5_A,2zz5_B,3lts_A,3lts_B,3m5x_A,3m5x_B,3nqa_A,3nqa_B,4fxr_A,4fxr_B,4lw7_A,4lw7_B,1km1_A,1km1_B,1km4_A,2zz4_A,2zz4_B,3wjz_A,3lhv_A,3lhv_B,3lhv_C,3lhv_D,3nqg_A,3nqg_B,3p60_A,3p60_B,3rlu_A,3rlu_B,3sec_A,3sgu_A,3ssj_A,3sw6_A,3thq_A,3thq_B,4gc4_A,4gc4_B,4lc8_A,4lc8_B,1loq_A,1lor_A,2zz3_A,2zz3_B,3li0_A,3li0_B,3nq7_A,3nq7_B,3p61_A,3p61_B,1klz_A,1km3_A,2zz2_A,2zz2_B,…
4039	3n59_A	244	3n59_A,3n59_B,3n59_C,3n59_D,3n59_E,3n59_F,3n59_G,3n59_H,3n59_I,3n59_J,3n59_K,3n59_L,3n59_M,3n59_N,3n59_O,3n59_P,3n59_Q,3n59_R,3n59_S,3n59_T,3n59_U,3n59_V,3n59_W,3n59_X,3n8k_A,3n8k_B,3n8k_C,3n8k_D,3n8k_E,3n8k_F,3n8k_G,3n8k_H,3n8k_I,3n8k_J,3n8k_K,3n8k_L,3n8k_M,3n8k_N,3n8k_O,3n8k_P,3n8k_Q,3n8k_R,3n8k_S,3n8k_T,3n8k_U,3n8k_V,3n8k_W,3n8k_X,4ckw_A,1h05_A,1h0r_A,1h0s_A,2dhq_A,2xb8_A,2y71_A,2y76_A,2y77_A,…
3495	3fku_B	244	3fku_B,3fku_D,3fku_F,3fku_H,3fku_J,3fku_L,4juk_B,4jul_B,4jul_D,4jul_F,4jul_I,4jul_K,4jul_M,4bgz_B,4bgz_D,4bgz_F,4bh0_B,4bh0_D,4bh0_F,4bh1_B,4bh1_D,4bh1_F,4cqv_B,4cqv_D,4cqv_F,4cqw_B,4cqw_D,4cqw_F,4cqx_B,4cqx_D,4cqx_F,4cqy_B,4cqy_D,4cqy_F,4cr0_B,4kwm_B,4kwm_D,4kwm_F,4bh2_B,4bh3_B,4bh4_B,4jun_B,4jun_D,4jun_F,4kdm_B,4kdm_D,4kdm_F,4kdn_B,4kdn_D,4kdn_F,4kdo_B,4kdo_D,4kdo_F,4kw1_B,4kw1_D,4kw1_F,4kw1_H,…
2776	2qzv_A	243	2qzv_A,2qzv_B,6bp7_A,6bp8_A,3gf5_A,3gf5_B,3gnf_B,3gng_A,7pkz_A,7pkz_B,7pkz_C,7pkz_D,7pkz_E,7pkz_F,7pkz_G,7pkz_H,7pkz_I,7pkz_J,7pkz_K,7pkz_L,7pkz_M,7pkz_N,7pkz_O,7pkz_P,7pkz_Q,7pkz_R,7pkz_S,7pkz_T,7pkz_V,7pkz_W,7pkz_X,7pkz_Y,7pkz_Z,7pkz_AA,7pkz_BA,7pkz_CA,7pkz_DA,7pkz_EA,7pkz_FA,7pkz_GA,7pkz_HA,7pkz_IA,7pkz_JA,7pkz_KA,7pkz_LA,7pkz_MA,7pkz_NA,7pkz_OA,7pkz_PA,7pkz_QA,7pkz_RA,7pkz_SA,7pkz_TA,7pkz_UA,…
12815	3ghq_A	242	3ghq_A,3ghq_B,3ghq_C,3ghq_D,3ghq_E,3ghq_F,3ghq_G,3ghq_H,3ghq_I,3ghq_J,3ghq_K,3ghq_L,4cvs_A,4cvt_A,4xkt_A,4xkt_B,4xkt_C,4xkt_D,4xkt_E,4xkt_F,4xkt_G,4xkt_H,4xkt_I,4xkt_J,4xkt_K,4xkt_L,4cvr_A,4u3g_A,4u3g_B,4u3g_C,4u3g_D,4u3g_E,4u3g_F,4u3g_G,4u3g_H,4u3g_I,4u3g_J,4u3g_K,4u3g_L,1bcf_A,1bcf_B,1bcf_C,1bcf_D,1bcf_E,1bcf_F,1bcf_G,1bcf_H,1bcf_I,1bcf_J,1bcf_K,1bcf_L,1bfr_A,1bfr_B,1bfr_C,1bfr_D,1bfr_E,1bfr_F,…
14964	5fb0_A	241	5fb0_A,5fb0_C,5fb1_A,4ptb_A,4ptb_B,5pwc_A,5pwc_B,5pwd_A,5pwd_B,5pwe_A,5pwe_B,5pwf_A,5pwf_B,5pwg_A,5pwg_B,5pwh_A,5pwh_B,5pwi_A,5pwi_B,5pwj_A,5pwj_B,5pwk_A,5pwk_B,5pwl_A,5pwl_B,5pwm_A,5pwm_B,5pwn_A,5pwn_B,5pwo_A,5pwo_B,5pwp_A,5pwp_B,5pwq_A,5pwq_B,5pwr_A,5pwr_B,5pws_A,5pws_B,5pwt_A,5pwt_B,5pwu_A,5pwu_B,5pwv_A,5pwv_B,5pww_A,5pww_B,5pwx_A,5pwx_B,5pwy_A,5pwy_B,5pwz_A,5pwz_B,5px0_A,5px0_B,5px1_A,5px1_B,…
3703	3ixd_A	240	3ixd_A,3ixd_B,1kvl_A,1kvl_B,1l0g_A,1l0g_B,1i5q_A,1i5q_B,1l0f_A,1l0f_B,5f1g_A,5gzw_A,5gzw_B,7cin_A,7cin_B,5joc_A,5joc_B,4ken_B,4kg5_B,4kg5_A,4kg5_C,4kg5_D,4kg6_A,4kg6_B,4kg6_C,4kg6_D,6n9k_A,6n9k_B,6wgq_A,6wgq_B,1c3b_A,1c3b_B,1fco_A,1fco_B,1ga9_A,1ga9_B,1iel_A,1iel_B,1iem_A,1iem_B,1kds_A,1kds_B,1kdw_A,1kdw_B,1ke0_A,1ke0_B,1ke3_A,1ke3_B,1ke4_A,1ke4_B,1kvm_A,1kvm_B,1l2s_A,1l2s_B,1ll5_A,1ll5_B,1ll9_A,…
441	1fin_B	236	1fin_B,1fin_D,1fvv_B,1fvv_D,1jsu_B,1okv_B,1okv_D,1okw_B,1okw_D,1ol1_B,1ol1_D,1ol2_B,1ol2_D,1urc_B,1urc_D,2c5o_B,2c5o_D,2cch_B,2cch_D,2i40_B,2i40_D,2wev_B,2wev_D,2wfy_B,2wfy_D,2whb_B,2whb_D,3eid_B,3eid_D,3ej1_B,3ej1_D,3eoc_B,3eoc_D,4cfx_B,4cfx_D,3ddq_B,3ddq_D,4bcm_D,1ogu_B,1ogu_D,1oi9_B,1oi9_D,1oiu_B,1oiu_D,1oiy_B,1oiy_D,2iw6_B,2iw6_D,2iw8_B,2iw8_D,2iw9_B,2iw9_D,5cyi_B,5cyi_D,5nev_B,5nev_D,4bco_B,…
8622	6tsw_B	235	6tba_C5,6tba_X4,6tba_Y4,6tba_Z4,6tba_A5,6tba_B5,6tba_N4,6tba_R4,6tba_M4,6tba_Q4,6tba_O4,6tba_P4,6tba_W4,6tba_U4,6tba_T4,6tba_S4,6tba_K4,6tba_J4,6tba_V4,6tba_L4,6tba_H4,6tba_I4,6tba_A4,6tba_D4,6tba_E4,6tba_F4,6tba_G4,6tba_B4,6tba_C4,6tba_CP,6tba_XO,6tba_YO,6tba_ZO,6tba_AP,6tba_BP,6tba_NO,6tba_RO,6tba_MO,6tba_QO,6tba_OO,6tba_PO,6tba_WO,6tba_UO,6tba_TO,6tba_SO,6tba_KO,6tba_JO,6tba_VO,6tba_LO,6tba_HO…
3419	3ekp_A	235	3ekp_A,3ekp_B,3ekp_C,3ekp_D,3ekt_A,3ekt_B,3ekt_C,3ekt_D,3ekw_A,3ekw_B,3el0_A,3el0_B,3oy4_A,3oy4_B,4obd_A,4obd_B,4obd_C,4obd_D,4obf_A,4obf_B,4obf_C,4obf_D,4obg_A,4obg_B,4obg_C,4obg_D,1kzk_A,1kzk_B,1t3r_A,1t3r_B,1ytg_A,1ytg_B,1yth_A,1yth_B,2aid_A,2aid_B,3aid_A,3aid_B,3el1_A,3el1_B,3i7e_A,3i7e_B,4f73_A,4f73_B,4f74_A,4f74_B,4f75_A,4f75_B,4f76_A,4f76_B,2fgv_A,2fgv_B,2nxd_A,2nxd_B,2nxl_A,2nxl_B,2nxm_A,…
42035	1ht3_A	233	1ht3_A,1pek_E,1pfg_A,6k8m_E,1ic6_A,1p7v_A,1p7w_A,2dqk_A,2duj_A,2g4v_A,2hd4_A,2hpz_A,2id8_A,2pq2_A,2pwa_A,2pwb_A,2pyz_A,2v8b_A,3aj8_A,3aj9_A,3dyb_A,3gt3_A,3gt4_A,3l1k_A,3osz_A,3q40_A,3q5g_A,3qmp_A,4b5l_A,4fon_A,4wob_A,4woc_A,4zar_A,5avj_A,5avk_A,5b1d_A,5b1e_A,5cw1_A,5i9s_A,5kxu_A,5kxv_A,5mjl_A,5roc_A,5rod_A,5roe_A,5rof_A,5rog_A,5roh_A,5roi_A,5roj_A,5rok_A,5rol_A,5rom_A,5ron_A,5roo_A,5rop_A,5roq_A,…
20062	3aca_A	232	3aca_A,3aca_B,3bm4_A,3bm4_B,5qj4_A,5qj4_B,5qj4_C,5qj4_D,5qj5_A,5qj5_B,5qj5_C,5qj5_D,5qj6_A,5qj6_B,5qj6_C,5qj6_D,5qj7_A,5qj7_B,5qj7_C,5qj7_D,5qj8_A,5qj8_B,5qj8_C,5qj8_D,5qj9_A,5qj9_B,5qj9_C,5qj9_D,5qja_A,5qja_B,5qja_C,5qja_D,5qjb_A,5qjb_B,5qjb_C,5qjb_D,5qjc_A,5qjc_B,5qjc_C,5qjc_D,5qjd_A,5qjd_B,5qjd_C,5qjd_D,5qje_A,5qje_B,5qje_C,5qje_D,5qjf_A,5qjf_B,5qjf_C,5qjf_D,5qjg_A,5qjg_B,5qjg_C,5qjg_D,5qjh_A,…
9077	6r6h_P	232	6zhc_BBB,6r6h_P,7cjb_B,7cjb_F,7cjb_J,7cjb_N,1lm8_B,1lqb_A,1vcb_A,1vcb_D,1vcb_G,1vcb_J,2c9w_B,2izv_B,2jz3_B,2ma9_B,3dcg_A,3dcg_C,3zkj_C,3zkj_F,3zng_C,3zng_F,3zrc_A,3zrc_D,3zrc_G,3zrc_J,3zrf_A,3zrf_D,3zrf_G,3zrf_J,3ztc_A,3ztc_D,3ztc_G,3ztc_J,3ztd_A,3ztd_D,3ztd_G,3ztd_J,3zun_A,3zun_D,3zun_G,3zun_J,4ajy_B,4b95_A,4b95_D,4b95_G,4b95_J,4wqo_B,6bvb_B,6c5x_B,6c5x_E,6gmr_B,6i7q_B,6i7r_B,6p59_W,6p59_D,6r7f_…
16203	6i7q_C	232	6i7q_C,1vcb_B,1vcb_E,1vcb_H,1vcb_K,6p59_Z,6p59_E,6r7f_Q,6r7h_Q,6r7n_Q,7plo_R,7shk_C,7shl_C,2ma9_C,6i7r_C,7cjb_C,7cjb_G,7cjb_K,7cjb_O,4jgh_C,1lm8_C,1lqb_B,2fnj_C,2jz3_C,3zkj_B,3zkj_E,4n9f_Y,4n9f_E,4n9f_K,4n9f_Q,4n9f_Z,4n9f_h,4n9f_n,4n9f_t,4n9f_z,4n9f_5,4n9f_T,4n9f_B,4wqo_C,6bvb_C,6c5x_C,6c5x_F,6zhc_CCC,7khh_B,7m6t_C,7pi4_CCC,2c9w_C,2izv_C,3dcg_B,3dcg_D,3zng_B,3zng_E,3zrc_B,3zrc_E,3zrc_H,3zrc_K,3zr…
16881	6utj_a	231	6utj_a,6utj_b,6utj_c,6utj_d,6utj_e,6utj_f,6utj_g,2ku1_A,2ku1_B,2ku1_C,2ku1_D,2ku1_E,2ku1_F,2ku1_G,3jrm_A,3jrm_B,3jrm_C,3jrm_D,3jrm_E,3jrm_F,3jrm_G,3jse_A,3jse_B,3jse_C,3jse_D,3jse_E,3jse_F,3jse_G,3jtl_A,3jtl_B,3jtl_C,3jtl_D,3jtl_E,3jtl_F,3jtl_G,6utg_A,6utg_B,6utg_C,6utg_D,6utg_E,6utg_F,6utg_G,6uth_O,6uth_P,6uth_Q,6uth_R,6uth_S,6uth_T,6uth_U,6utj_A,6utj_B,6utj_C,6utj_D,6utj_E,6utj_F,6utj_G,6utf_O,…
617	1i3q_F	231	1i3q_F,1i50_F,1i6h_F,1k83_F,1nik_F,1nt9_F,1pqv_F,1r5u_F,1r9s_F,1r9t_F,1sfo_F,1twa_F,1twc_F,1twf_F,1twg_F,1twh_F,1wcm_F,1y1v_F,1y1w_F,1y1y_F,1y77_F,2b63_F,2b8k_F,2e2h_F,2e2i_F,2e2j_F,2ja5_F,2ja6_F,2ja7_F,2ja7_R,2ja8_F,2nvq_F,2nvt_F,2nvx_F,2nvy_F,2nvz_F,2r7z_F,2r92_F,2r93_F,2vum_F,2yu9_F,3cqz_F,3fki_F,3gtg_F,3gtj_F,3gtk_F,3gtl_F,3gtm_F,3gto_F,3gtp_F,3gtq_F,3h3v_G,3hou_F,3hou_R,3hov_F,3how_F,3hox_F,…
210	1cj8_A	231	1cj8_A,1di3_A,1gb5_A,1gbo_A,1ge3_A,1gf8_A,1i1z_A,1jkc_A,1lhj_A,1loz_A,1oua_A,1oub_A,1oud_A,1ouh_A,1wqo_A,1yap_A,2bqd_A,2bqm_A,2med_A,7ap7_A,1c7p_A,1di4_A,1di5_A,1eq4_A,1eq5_A,1gfg_A,1gfu_A,1ip6_A,1lhh_A,1lhk_A,1w08_A,2hea_A,2heb_A,2hed_A,2meg_A,1b7n_A,1b7p_A,1c46_A,1gaz_A,1gby_A,1gdx_A,1gft_A,1lhi_A,1ouf_A,1oug_A,1wqm_A,1wqp_A,1yam_A,1yan_A,2bqb_A,2bqc_A,2bqh_A,2bqj_A,2mee_A,1b5v_A,1b7o_A,1ckg_A,…
28773	5ip7_H	230	5ip7_H,5ip9_H,1a1d_A,1i3q_H,1i50_H,1i6h_H,1k83_H,1nik_H,1nt9_H,1pqv_H,1r5u_H,1r9s_H,1r9t_H,1sfo_H,1twa_H,1twc_H,1twf_H,1twg_H,1twh_H,1wcm_H,1y1v_H,1y1w_H,1y1y_H,1y77_H,2b63_H,2b8k_H,2e2h_H,2e2i_H,2e2j_H,2ja5_H,2ja6_H,2ja7_H,2ja7_T,2ja8_H,2nvq_H,2nvt_H,2nvx_H,2nvy_H,2nvz_H,2r7z_H,2r92_H,2r93_H,2vum_H,2yu9_H,3cqz_H,3fki_H,3gtg_H,3gtj_H,3gtk_H,3gtl_H,3gtm_H,3gto_H,3gtp_H,3gtq_H,3h3v_I,3hou_H,3hou_T,…
36799	1dzf_A	230	1dzf_A,1i3q_E,1i50_E,1i6h_E,1k83_E,1nik_E,1nt9_E,1pqv_E,1r5u_E,1r9s_E,1r9t_E,1sfo_E,1twa_E,1twc_E,1twf_E,1twg_E,1twh_E,1wcm_E,1y1v_E,1y1w_E,1y1y_E,1y77_E,2b63_E,2b8k_E,2e2h_E,2e2i_E,2e2j_E,2ja5_E,2ja6_E,2ja7_E,2ja7_Q,2ja8_E,2nvq_E,2nvt_E,2nvx_E,2nvy_E,2nvz_E,2r7z_E,2r92_E,2r93_E,2vum_E,2yu9_E,3cqz_E,3fki_E,3gtg_E,3gtj_E,3gtk_E,3gtl_E,3gtm_E,3gto_E,3gtp_E,3gtq_E,3h3v_F,3hou_E,3hou_Q,3hov_E,3how_E,…
2616	2ogu_A	230	2ogu_A,4ei2_A,4ei2_B,4ei2_C,4ei2_D,4ei2_E,4ei2_F,4ei2_G,4ei2_H,4ei2_I,4ei2_J,4ei2_K,4ei2_L,4ei2_M,4ei2_N,4ei2_O,4ei2_P,4l73_A,4l73_B,4l74_A,4l74_B,6oly_A,6oly_B,6oly_C,6oly_D,1lnq_A,1lnq_B,1lnq_C,1lnq_D,1lnq_E,1lnq_F,1lnq_G,1lnq_H,5bki_A,5bki_C,5bki_E,5bki_G,5bki_B,5bki_D,5bki_F,5bki_H,5bkj_A,5bkj_B,5bkj_D,5bkj_F,5bkj_H,5bkj_C,5bkj_E,5bkj_G,5bkk_A,5bkk_B,5bkk_C,5bkk_D,5bkk_E,5bkk_F,5bkk_G,5bkk_H,…
25202	1i3q_J	229	1i3q_J,1i50_J,1i6h_J,1k83_J,1nik_J,1nt9_J,1pqv_J,1r5u_J,1r9s_J,1r9t_J,1sfo_J,1twa_J,1twc_J,1twf_J,1twg_J,1twh_J,1wcm_J,1y1v_J,1y1w_J,1y1y_J,1y77_J,2b63_J,2b8k_J,2e2h_J,2e2i_J,2e2j_J,2ja5_J,2ja6_J,2ja7_J,2ja7_V,2ja8_J,2nvq_J,2nvt_J,2nvx_J,2nvy_J,2nvz_J,2r7z_J,2r92_J,2r93_J,2vum_J,2yu9_J,3cqz_J,3fki_J,3gtg_J,3gtj_J,3gtk_J,3gtl_J,3gtm_J,3gto_J,3gtp_J,3gtq_J,3h3v_K,3hou_J,3hou_V,3hov_J,3how_J,3hox_J,…
987	1nzw_A	228	1nzw_A,1nzw_B,1nzw_C,1nzw_D,1nzw_E,1nzw_F,1nzw_G,1nzw_H,1o04_A,1o04_B,1o04_C,1o04_D,1o04_E,1o04_F,1o04_G,1o04_H,3inl_A,3inl_B,3inl_C,3inl_D,3inl_E,3inl_F,3inl_G,3inl_H,5l13_A,5l13_B,5l13_C,5l13_D,5l13_E,5l13_F,5l13_G,5l13_H,1a4z_A,1a4z_B,1a4z_C,1a4z_D,1ag8_A,1ag8_B,1ag8_C,1ag8_D,2onn_A,2onn_B,2onn_C,2onn_D,2onn_E,2onn_F,2onn_G,2onn_H,2ono_A,2ono_B,2ono_C,2ono_D,2ono_E,2ono_F,2ono_G,2ono_H,2onp_A,…
382	1evt_A	227	1evt_A,1evt_B,1yto_A,1yto_B,1yto_C,1yto_D,2hw9_A,2hw9_B,3bah_A,3bah_B,3fjb_A,3fjb_B,3jut_A,3jut_B,3jut_C,3jut_D,3jut_E,3jut_F,3k1x_A,3k1x_B,3k1x_C,3k1x_D,3k1x_E,3k1x_F,4qbc_A,4qbc_B,4qbv_A,4qbv_B,1afc_A,1afc_B,1afc_C,1afc_D,1afc_E,1afc_F,1afc_G,1afc_H,1dzc_A,1hkn_A,1hkn_B,1hkn_C,1hkn_D,1hkn_E,1hkn_F,2erm_A,1q04_A,1q04_B,1z4s_A,1z4s_B,1z4s_C,1z4s_D,2ntd_A,2ntd_B,2ntd_C,2ntd_D,2q9x_A,3bad_A,3bad_B,…
2902	2w6e_A	227	2w6e_A,2w6e_B,2w6e_C,2w6f_A,2w6f_B,2w6f_C,2w6g_A,2w6g_B,2w6g_C,2w6h_A,2w6h_B,2w6h_C,2w6i_A,2w6i_B,2w6i_C,2w6j_A,2w6j_B,2w6j_C,1cow_A,1cow_B,1cow_C,1efr_A,1efr_B,1efr_C,4yxw_A,4yxw_B,4yxw_C,4z1m_A,4z1m_B,4z1m_C,6yy0_A,6yy0_B,6yy0_C,6z1r_A,6z1r_B,6z1r_C,6z1u_A,6z1u_B,6z1u_C,6zqm_A,6zqm_B,6zqm_C,6zqn_A,6zqn_B,6zqn_C,7ajb_A,7ajb_B,7ajb_C,7ajb_AA,7ajb_AB,7ajb_AC,7ajc_A,7ajc_B,7ajc_C,7ajc_AA,7ajc_AB,7a…
2168	2gx0_A	226	2gx0_A,2gx0_B,2gx0_C,2gx0_D,3zuf_A,3zuf_B,3zuf_C,3zuf_D,3zuf_E,3zuf_F,2gx2_A,2gx2_B,2gx2_C,2gx2_D,2gx2_E,2gx2_F,2gx2_G,2gx2_H,2gx2_I,2gx2_J,2gx2_K,2gx2_L,7rri_A,7rri_B,7rri_C,7rri_D,7rri_E,7rri_F,7rri_G,7rri_H,3ls3_A,3ls3_B,3ls3_C,3ls3_D,3lsa_A,3lsa_B,3lsa_C,3lsa_D,4uts_A,4uts_B,4uts_C,4uts_D,5hzs_A,5hzs_B,5hzs_C,5hzs_D,5hzs_E,5hzs_F,5hzs_G,5hzs_H,5hzs_I,5hzs_J,5hzs_K,5hzs_L,5hzt_A,5hzt_B,5hzt_C,…
36897	1i3q_L	225	1i3q_L,1i50_L,1i6h_L,1k83_L,1nik_L,1nt9_L,1pqv_L,1r5u_L,1r9s_L,1r9t_L,1sfo_L,1twa_L,1twc_L,1twf_L,1twg_L,1twh_L,1wcm_L,1y1v_L,1y1w_L,1y1y_L,1y77_L,2b63_L,2b8k_L,2e2h_L,2e2i_L,2e2j_L,2ja5_L,2ja6_L,2ja7_L,2ja7_X,2ja8_L,2nvq_L,2nvt_L,2nvx_L,2nvy_L,2nvz_L,2r7z_L,2r92_L,2r93_L,2vum_L,2yu9_L,3cqz_L,3fki_L,3gtg_L,3gtj_L,3gtk_L,3gtl_L,3gtm_L,3gto_L,3gtp_L,3gtq_L,3h3v_M,3hou_L,3hou_X,3hov_L,3how_L,3hox_L,…
6437	5hmk_A	225	5hmk_A,5hmk_B,7na1_A,7na1_B,4hg7_A,5afg_A,6h22_A,6h22_B,4mdq_A,5c5a_A,5c5a_B,5law_A,5laz_A,6i3s_A,5z02_A,2axi_A,3lbl_A,3lbl_C,3lbl_E,3tj2_A,3tj2_C,4dij_A,4dij_B,4oq3_A,4oq3_B,4oq3_C,4oq3_D,4zyc_A,4zyc_B,4zyc_C,4hbm_A,4hbm_B,4hbm_C,4hbm_D,4hbm_E,4hbm_F,4hbm_G,4hbm_H,5zxf_A,1t4e_A,1t4e_B,3jzk_A,4ere_A,4ere_B,4erf_A,4erf_C,4erf_E,4oas_A,4oas_C,4oas_E,4oba_A,4oba_B,4oba_C,4occ_A,4occ_C,4occ_E,4qo4_A,…
10354	1bmf_D	224	1bmf_D,1bmf_E,1bmf_F,1cow_D,1cow_E,1cow_F,1e1q_D,1e1q_E,1e1q_F,1e1r_D,1e1r_E,1e1r_F,1e79_D,1e79_E,1e79_F,1efr_D,1efr_E,1efr_F,1h8e_D,1h8e_E,1h8e_F,1h8h_D,1h8h_E,1h8h_F,1ohh_D,1ohh_E,1ohh_F,1qo1_D,1qo1_E,1qo1_F,1w0j_D,1w0j_E,1w0j_F,1w0k_D,1w0k_E,1w0k_F,2ck3_D,2ck3_E,2ck3_F,2jdi_D,2jdi_E,2jdi_F,2jiz_D,2jiz_E,2jiz_F,2jiz_K,2jiz_L,2jiz_M,2jj1_D,2jj1_E,2jj1_F,2jj1_K,2jj1_L,2jj1_M,2jj2_D,2jj2_E,2jj2_F,…
4463	3v3c_A	224	3v3c_A,3v3c_B,3v3c_C,3v3c_D,3v3c_E,3v3c_F,3v3c_G,3v3c_H,3v3c_I,3v3c_J,3v3c_K,3v3c_L,3v3c_M,3v3c_N,4mjn_A,4mjn_B,4mjn_C,4mjn_D,4mjn_E,4mjn_F,4mjn_G,4mjn_H,4mjn_I,4mjn_J,4mjn_K,4mjn_L,4mjn_M,4mjn_N,6fkf_S,6fkf_N,6fkf_O,6fkf_P,6fkf_Q,6fkf_R,6fkf_M,6fkf_T,6fkf_G,6fkf_H,6fkf_L,6fkf_K,6fkf_J,6fkf_I,6fkh_S,6fkh_N,6fkh_O,6fkh_P,6fkh_Q,6fkh_R,6fkh_M,6fkh_T,6fkh_G,6fkh_H,6fkh_L,6fkh_K,6fkh_J,6fkh_I,6fki_S,…
22239	5gon_F	223	5gon_F,5xaf_F,5xag_F,5z4p_F,6s9e_F,7cpd_F,7cpq_F,7jfr_F,5jcb_F,6i5c_F,6gze_F,7e4p_F,7e4q_F,7e4r_F,7e4y_F,4i4t_F,4i50_F,4i55_F,4ihj_F,4iij_F,4o2a_F,4o2b_F,4o4h_F,4o4i_F,4o4j_F,4o4l_F,4tuy_F,4tv8_F,4tv9_F,4yj2_F,4yj3_F,4zhq_F,4zi7_F,4zol_F,5bmv_F,5c8y_F,5ca0_F,5ca1_F,5cb4_F,5ezy_F,5fnv_F,5h74_F,5h7o_F,5iyz_F,5j2t_F,5j2u_F,5jh7_F,5jqg_F,5jvd_F,5kx5_F,5la6_F,5lov_F,5lp6_F,5lxs_F,5lxt_F,5lyj_F,5m7e_F,…
15674	5xgo_A	222	5xgo_A,5xgo_B,5xgo_C,5xgo_D,5xgo_E,5xgo_F,5xgo_G,5xgo_H,5xgo_I,5xgo_J,5xgo_K,5xgo_L,1jre_A,1jre_B,1jre_C,1jre_D,1jre_E,1jre_F,1jre_G,1jre_H,1jre_I,1jre_J,1jre_K,1jre_L,1jts_A,1jts_B,1jts_C,1jts_D,1jts_E,1jts_F,1jts_G,1jts_H,1jts_I,1jts_J,1jts_K,1jts_L,1jts_M,1jts_N,1jts_O,1jts_P,1jts_Q,1jts_R,1jts_S,1jts_T,1jts_U,1jts_V,1jts_W,1jts_X,1l8h_A,1l8h_B,1l8h_C,1l8h_D,1l8h_E,1l8h_F,1l8h_G,1l8h_H,1l8h_I,…
5271	4m65_A	221	4m65_A,1kei_A,1kjo_A,1kjp_A,1kkk_A,1kl6_A,1kr6_A,1kro_A,1ks7_A,1kto_A,1y3g_E,2whz_A,2wi0_A,3dnz_A,3do0_A,3do1_A,3do2_A,3fb0_A,3fbo_A,3fgd_A,3flf_A,3fv4_A,3fvp_A,3fxp_A,3fxs_A,3ls7_A,3ms3_A,3msa_A,3msf_A,3msn_A,3n21_A,3nn7_A,3qgo_A,3qh1_A,3qh5_A,3ssb_A,3ssb_B,3t73_A,3t74_A,3t87_A,3t8c_A,3t8d_A,3t8f_A,3t8g_A,3t8h_A,4d91_A,4d9w_A,4h57_A,4mtw_E,4mwp_E,4mxj_E,4mzn_E,4n4e_E,4n5p_E,4n66_E,4oi5_E,4ow3_A,…
3206	3b2u_L	218	3b2u_L,3b2u_D,3b2u_G,3b2u_K,3b2u_O,3b2u_R,3b2u_U,3b2u_X,3b2v_L,6b3s_L,6b3s_D,6b3s_G,6b3s_K,3eo0_A,3eo0_C,3eo1_A,3eo1_D,3eo1_G,3eo1_J,4kxz_I,4kxz_L,4kxz_M,4kxz_P,3giz_L,6y92_D,6y92_L,3sdy_L,4kvn_L,4uta_L,4uta_M,7a3t_L,5v7r_L,5x8m_C,5y11_B,6fg1_D,6gfe_L,6gfe_M,6mvl_L,6qcu_L,6qd7_L,6qd7_Z,6qd7_P,7cdi_L,7l7d_L,7lcv_B,7mzl_L,3fn0_L,3q1s_L,3kyk_L,3kym_A,3kym_C,3kym_E,3kym_G,3kym_I,3kym_K,3kym_M,3kym_O,…
26640	2y9k_A	218	2y9k_A,2y9k_B,2y9k_C,2y9k_D,2y9k_E,2y9k_F,2y9k_G,2y9k_H,2y9k_I,2y9k_J,2y9k_K,2y9k_L,2y9k_M,2y9k_N,2y9k_O,3j1v_A,3j1v_B,3j1v_C,3j1v_D,3j1v_E,3j1v_F,3j1v_G,3j1v_H,3j1v_I,3j1v_J,3j1v_K,3j1v_L,3j1v_M,3j1v_N,3j1v_O,4g08_A,5tcq_A,5tcq_B,5tcq_C,5tcq_D,5tcq_E,5tcq_F,5tcq_G,5tcq_H,5tcq_I,5tcq_J,5tcq_K,5tcq_L,5tcq_M,5tcq_N,5tcq_O,5tcr_A,5tcr_B,5tcr_C,5tcr_D,5tcr_E,5tcr_F,5tcr_G,5tcr_H,5tcr_I,5tcr_J,5tcr_K,…
1619	1ya7_H	217	1ya7_H,1ya7_I,1ya7_J,1ya7_K,1ya7_L,1ya7_M,1ya7_N,1yar_H,1yar_I,1yar_J,1yar_K,1yar_L,1yar_M,1yar_N,1yau_H,1yau_I,1yau_J,1yau_K,1yau_L,1yau_M,1yau_N,3ipm_H,3ipm_I,3ipm_J,3ipm_K,3ipm_L,3ipm_M,3ipm_N,1pma_B,1pma_P,1pma_Q,1pma_R,1pma_S,1pma_T,1pma_U,1pma_V,1pma_W,1pma_X,1pma_Y,1pma_Z,1pma_1,1pma_2,6bdf_B,6bdf_D,6bdf_F,6bdf_H,6bdf_J,6bdf_L,6bdf_N,6bdf_P,6bdf_R,6bdf_T,6bdf_V,6bdf_X,6bdf_Z,6bdf_1,6utf_Z,…
683	1iw7_A	217	1iw7_A,1iw7_B,1iw7_K,1iw7_L,1smy_A,1smy_B,1smy_K,1smy_L,1zyr_A,1zyr_B,1zyr_K,1zyr_L,2a68_A,2a68_B,2a68_K,2a68_L,2a69_A,2a69_B,2a69_K,2a69_L,2a6e_A,2a6e_B,2a6e_K,2a6e_L,2a6h_A,2a6h_B,2a6h_K,2a6h_L,2be5_A,2be5_B,2be5_K,2be5_L,2cw0_A,2cw0_B,2cw0_K,2cw0_L,2o5i_A,2o5i_B,2o5i_K,2o5i_L,2o5j_A,2o5j_B,2o5j_K,2o5j_L,2ppb_A,2ppb_B,2ppb_K,2ppb_L,3aoh_A,3aoh_B,3aoh_F,3aoh_G,3aoh_K,3aoh_L,3aoi_A,3aoi_B,3aoi_F,…
6117	5c3f_A	216	5c3f_A,6stj_A,6stj_B,6stj_C,6stj_D,6bw2_A,6bw2_B,6bw2_C,6bw2_D,6bw8_A,6bw8_B,6bw8_C,6bw8_D,6fs0_A,6fs2_A,6fs2_B,6qfm_A,6u64_A,5uum_A,5uum_B,6ua3_A,6uab_A,6o4u_A,6o4u_B,6o6g_A,6qfq_A,6qyp_A,6qz5_A,6qz6_A,6qz8_A,6qzb_A,6ybg_A,6ybg_B,7nb4_A,7nb7_A,7nb7_B,7nb7_C,7nb7_D,6u63_A,6u63_B,6u63_C,6u63_D,6u65_A,6u65_B,6u65_C,6u65_D,6u67_A,6u67_B,6u6f_A,6u6f_B,6u6f_C,4hw4_A,4hw4_B,4zbf_A,4zbf_B,4zbf_C,4zbf_D,…
2086	2fk0_A	215	2fk0_A,2fk0_C,2fk0_E,2fk0_G,2fk0_I,2fk0_K,2fk0_M,2fk0_O,2fk0_Q,3gbm_A,3gbm_C,4fqi_A,4mhh_A,4mhh_C,4mhh_E,6cf5_A,6cf5_C,6cf5_E,6cfg_A,6vmz_A,6vmz_C,6vmz_E,3s12_A,3s13_A,4k62_A,4k62_C,4k62_E,4k62_G,4k63_A,4k63_C,4k63_E,4k63_G,4k64_A,4k64_C,4k64_E,4k64_G,4kw1_A,4kw1_C,4kw1_E,4kw1_G,6p3r_E,6p3r_L,6p3s_E,6p3s_H,6p3s_K,6p3s_L,6p3s_O,6p3s_R,6p3s_U,6p3s_X,4bh2_A,4bh3_A,4bh4_A,4jul_A,4jul_C,4jul_E,4jul_H,…
2641	2oun_A	214	2oun_A,2oun_B,2oup_A,2oup_B,2ouq_A,2ouq_B,4dff_A,4dff_B,4ys7_A,4ys7_B,5c1w_A,5c1w_B,5c28_A,5c28_B,5c29_A,5c29_B,5c2a_A,5c2a_B,5c2e_A,5c2e_B,5c2h_A,5c2h_B,2ouv_A,2ouv_B,2ouy_A,2ouy_B,4heu_A,4heu_B,4hf4_A,4hf4_B,6ko0_A,6ko0_B,6ko1_A,6ko1_B,2our_A,2our_B,2ous_A,2ous_B,2ouu_A,2ouu_B,2wey_A,2wey_B,6ijh_A,6ijh_B,3wyk_A,3wyk_B,3wyl_A,3wyl_B,3wym_A,3wym_B,4ddl_A,4ddl_B,4p0n_A,4p0n_B,4p1r_A,4p1r_B,5axp_A,…
40	1agr_A	214	1agr_A,1agr_D,1bof_A,1cip_A,1gdd_A,1gfi_A,1gia_A,1gp2_A,1bh2_A,3qi2_A,3qi2_B,4pam_A,4pao_A,6lml_A,6ot0_A,6pt0_A,7cmu_A,7cmv_A,7e2x_A,7e2y_A,7e2z_A,7e32_A,7e33_A,7e9g_A,7eb2_A,7exd_A,7jvr_A,7s8m_B,7s8o_B,7vkt_B,7vl8_A,7vl9_A,7vla_A,7wic_A,7wig_A,7wq3_A,7x5h_A,7x9a_A,7x9b_A,7x9y_A,7xta_A,6qno_A,7s0g_A,7sqo_A,1svk_A,1svs_A,6dde_A,6ddf_A,6k42_A,6kpf_A,6n4b_A,6os9_A,6osa_A,6xbj_A,6xbk_A,6xbl_A,6xbm_A,…
2333	2jo0_A	214	2jo0_A,2ont_A,2xv6_A,2xv6_C,2xxm_A,4coc_A,4coc_B,4coc_C,2buo_A,2xt1_A,3lry_A,3lry_B,3ds1_A,3dtj_A,3dtj_B,3dtj_C,3dtj_D,4m0i_A,6bhr_G,3ds0_A,3ds5_A,3ds5_B,3ds5_C,3ds5_D,2jyg_A,2jyl_A,1aum_A,1baj_A,4cop_A,4cop_B,1a43_A,4ipy_A,4ipy_B,4ipy_C,4ipy_D,2l6e_A,6rwg_A,2kod_A,2kod_B,3ds2_A,3ds2_B,3ds3_A,3ds3_B,1a8o_A,3dph_A,3dph_B,3ds4_A,3ds4_B,4arg_B,4arg_D,5i4t_G,5i4t_H,5i4t_I,5i4t_J,5i4t_K,5i4t_L,5teo_A,…
104	1b6d_A	213	1b6d_A,1b6d_B,1bj1_L,1bj1_J,7v5n_A,7v5n_E,1jps_L,1jpt_L,1rzi_A,1rzi_C,1rzi_E,1rzi_G,1rzi_I,1rzi_K,1rzi_M,1rzi_O,2hff_A,2hff_L,2xra_L,4fnl_L,4fnl_M,4fp8_L,4fp8_M,4fp8_N,4fp8_O,4fqr_b,4fqr_d,4fqr_f,4fqr_h,4fqr_j,4fqr_l,4fqr_n,4fqr_p,4fqr_r,4fqr_t,4fqr_v,4fqr_x,5umn_D,5umn_F,6d0u_F,6d0u_D,6d0u_L,6d0u_I,6ml8_L,4xak_L,4xak_E,6dez_L,6dez_A,6w16_L,7chb_L,7che_L,7fcp_D,7k75_B,7k75_D,7k75_J,7k75_N,7k76_B,…
4661	4b2q_D	213	4b2q_D,4b2q_d,2hld_D,2hld_E,2hld_F,2hld_M,2hld_N,2hld_O,2hld_V,2hld_W,2hld_X,2wpd_D,2wpd_E,2wpd_F,3zia_D,3zia_E,3zia_F,3zia_N,3zia_O,3zia_P,3zry_D,3zry_E,3zry_F,6b8h_D,6b8h_E,6b8h_F,6b8h_Y,6b8h_Z,6b8h_c,6cp3_D,6cp3_E,6cp3_F,6cp6_D,6cp6_E,6cp6_F,7md2_D,7md2_E,7md2_F,7md3_D,7md3_E,7md3_F,7tjs_D,7tjs_E,7tjs_F,7tjt_D,7tjt_E,7tjt_F,7tju_D,7tju_E,7tju_F,7tjv_D,7tjv_E,7tjv_F,7tjw_D,7tjw_E,7tjw_F,7tjx_D,…
4084	3nrm_A	213	3nrm_A,3r21_A,3r22_A,4dhf_A,4dhf_B,5dt3_A,5dt4_A,5odt_A,5os5_A,5osd_A,2w1c_A,2w1d_A,2w1e_A,2w1f_A,2w1g_A,4o0u_A,5orl_A,5orn_A,5oro_A,5orp_A,5orr_A,5ors_A,5ort_A,5orv_A,5orw_A,5orx_A,5ory_A,5orz_A,5os0_A,5os1_A,5os2_A,5os3_A,5os4_A,5os6_A,5ose_A,5osf_A,7fic_A,7o2v_A,2c6d_A,2xne_A,3coh_A,3coh_B,3d14_A,3d15_A,3d2i_A,3d2k_A,3dj5_A,3dj6_A,3dj7_A,6vpj_A,2bmc_A,2bmc_B,2bmc_C,2bmc_D,2bmc_E,2bmc_F,3qbn_A,…
3833	3jzm_A	211	3jzm_A,3jzm_B,3jzm_C,3jzm_D,3jzm_E,3jzm_F,4tlb_A,4tlb_B,4tlb_C,4tlb_D,4tlb_E,4tlb_F,4tle_A,4tle_B,4tle_C,4tle_D,4tle_E,4tle_F,4tl9_A,4tl9_B,4tl9_C,4tl9_D,4tl9_E,4tl9_F,4tla_A,4tla_B,4tla_C,4tla_D,4tla_E,4tla_F,7dyi_A,7dyi_B,1tf7_A,1tf7_B,1tf7_C,1tf7_D,1tf7_E,1tf7_F,1u9i_A,1u9i_B,1u9i_E,1u9i_F,1u9i_C,1u9i_D,2gbl_A,2gbl_B,2gbl_E,2gbl_F,2gbl_C,2gbl_D,3dvl_A,3dvl_B,3dvl_C,3dvl_D,3dvl_E,3dvl_F,5n8y_A,…
4642	4all_A	210	4all_A,4all_B,4all_C,4all_D,4fs3_A,4ali_A,4ali_B,4ali_C,4ali_D,4ali_E,4ali_F,4ali_G,4ali_H,4alj_A,4alj_B,4alj_C,4alj_D,4alj_E,4alj_F,4alj_G,4alj_H,4alk_A,4alk_B,4alk_C,4alk_D,4alk_E,4alk_F,4alk_G,4alk_H,4alm_A,4alm_B,4alm_C,4alm_D,4aln_A,4aln_B,4aln_C,4aln_D,4aln_E,4aln_F,4aln_G,4aln_H,4aln_I,4aln_J,4aln_K,4aln_L,4bnf_A,4bnf_B,4bnf_C,4bnf_D,4bnf_E,4bnf_F,4bnf_G,4bnf_H,4bng_A,4bng_B,4bng_C,4bng_D,…
432	1ffn_A	209	1ffn_A,1ffn_D,1ffo_A,1ffo_D,1ffp_A,1ffp_D,1yn6_A,1yn7_A,3ws3_A,3ws3_C,1hoc_A,1juf_A,2ve6_A,2ve6_D,2ve6_G,2ve6_J,7n4k_A,7n5p_A,6h6h_A,6h6h_D,1ce6_A,5jwd_A,3buy_A,3l3h_A,3pqy_A,3pqy_F,3pqy_K,3pqy_P,3ws6_A,3ws6_B,4iho_A,4iho_D,6mp0_A,6mp1_A,1ldp_H,1s7u_A,1s7u_D,1s7u_G,1s7u_J,1s7v_A,1s7v_D,1s7w_A,1s7w_D,1s7w_G,1s7w_J,1s7x_A,1s7x_D,1s7x_G,1s7x_J,6gb5_A,6gb5_C,6gb7_A,6gb7_C,6gb7_E,6gb7_G,6h6d_A,6h6d_D,…
2664	2p5b_A	209	2p5b_A,2p5b_B,2q8c_A,2q8c_B,2q8d_A,2q8d_B,2q8e_A,2q8e_B,5a7o_A,5a7o_B,2oq6_A,2oq6_B,2oq7_A,2oq7_B,2os2_A,2os2_B,2ot7_A,2ot7_B,2ox0_A,2ox0_B,2vd7_A,2vd7_B,2ybk_A,2ybk_B,2ybp_A,2ybp_B,2ybs_A,2ybs_B,3njy_A,3njy_B,3pdq_A,3pdq_B,3rvh_A,3rvh_B,3u4s_A,3u4s_B,4ai9_A,4ai9_B,4bis_A,4bis_B,4gd4_A,4gd4_B,4v2v_A,4v2v_B,4v2w_A,4v2w_B,5a7n_A,5a7n_B,5a7p_A,5a7p_B,5a7q_A,5a7q_B,5a7s_A,5a7s_B,5a7w_A,5a80_A,5a80_B,…
2130	2g9a_A	208	2g9a_A,2h9l_A,2h9p_A,2xl2_A,2xl2_B,2xl3_A,2xl3_B,6kiu_R,6kiv_R,6kiw_R,6kix_R,6kiz_R,7axp_A,7axq_A,7axs_A,7axu_A,7axx_A,7bed_A,7bed_B,7cfp_A,7cfq_A,4gm3_A,4gm3_B,4gm3_C,4gm3_D,4gm3_E,4gm3_F,4gm3_G,4gm3_H,4gm8_A,4gm8_B,4gm8_C,4gm8_D,4gm9_A,4gm9_B,4gmb_A,4y7r_A,6d9x_A,6dai_A,6dak_A,6dar_A,6das_A,6das_B,6e1y_A,6e1y_B,6e1z_A,6e1z_B,6e22_A,6e22_B,6e23_A,6e23_B,6ofz_A,6oi0_A,6oi1_A,6oi2_A,6oi3_A,6pwv_B,…
1518	1wlg_A	208	1wlg_A,1wlg_B,2bgy_A,2bgz_A,3a69_A,6k3i_AA,6k3i_AB,6k3i_AC,6k3i_AD,6k3i_AE,6k3i_AF,6k3i_AG,6k3i_AH,6k3i_AI,6k3i_AJ,6k3i_AK,6k3i_BA,6k3i_BB,6k3i_BC,6k3i_BD,6k3i_BE,6k3i_BF,6k3i_BG,6k3i_BH,6k3i_BI,6k3i_BJ,6k3i_BK,6k3i_CA,6k3i_CB,6k3i_CC,6k3i_CD,6k3i_CE,6k3i_CF,6k3i_CG,6k3i_CH,6k3i_CI,6k3i_CJ,6k3i_CK,6k3i_DA,6k3i_DB,6k3i_DC,6k3i_DD,6k3i_DE,6k3i_DF,6k3i_DG,6k3i_DH,6k3i_DI,6k3i_DJ,6k3i_DK,6k3i_EA,6k3i…
17467	7ecv_C	208	7ecv_C,7ecv_D,7ecv_E,7ecv_F,7ecv_G,7ecv_H,7ecw_C,7ecw_D,7ecw_E,7ecw_F,7ecw_G,7ecw_H,7elm_C,7elm_D,7elm_E,7elm_F,7elm_G,7elm_H,7elm_M,7elm_N,7elm_O,7elm_P,7elm_Q,7elm_R,7eln_C,7eln_D,7eln_E,7eln_F,7eln_G,7eln_H,7eln_M,7eln_N,7eln_O,7eln_P,7eln_Q,7eln_R,7eqg_D,7eqg_E,7eqg_F,7eqg_G,7eqg_H,7eqg_I,7we6_C,7we6_D,7we6_E,7we6_F,7we6_G,7we6_H,7we6_M,7we6_N,7we6_O,7we6_P,7we6_Q,7we6_R,6vqv_E,6vqv_F,6vqv_G,…
7745	6fs6_A	207	6fs6_A,6fs6_B,6fs6_C,6fs6_D,6fs6_E,6fs6_F,4awk_A,3hw3_A,3hw3_B,3hw3_C,3hw3_D,3hw4_A,3hw4_B,3hw4_C,3hw4_D,3hw5_A,3hw5_B,3hw5_C,3hw5_D,3hw6_A,3hw6_B,3hw6_C,3hw6_D,5czn_A,5d8u_A,5dbs_A,5deb_A,5vqn_A,5wei_A,5wf3_A,5wfm_A,5wfw_A,5wfz_A,5wg9_A,6w7a_A,7kbc_A,7kl3_A,5vp8_A,5vpx_A,6v53_A,6v6x_A,6vg9_A,6viv_A,6vl3_A,6vll_A,6wij_A,7k77_A,7k87_A,7kaf_A,7knr_A,7kny_A,7kop_A,7lm4_A,7lp8_A,7lw6_A,7ml8_A,7n55_A,…
136	1bke_A	207	1bke_A,1tf0_A,3cx9_A,3sqj_A,3sqj_B,4n0u_D,6zl1_A,6zl1_B,1hk3_A,1ysx_A,2bxi_A,2bxk_A,2bxq_A,2xsi_A,2xvv_A,2xvw_A,7a9c_AAA,4bke_A,5ujb_A,5ujb_B,6hsc_A,6hsc_B,7ov1_A,7ov1_B,7ov5_A,7ov5_B,7ov6_A,7ov6_B,7woj_A,7wok_A,7wok_B,4k71_A,4k71_D,6qio_A,6qip_A,6je7_A,7eek_A,7eek_B,7aae_AAA,7aai_AAA,7jwn_A,2vdb_A,6m5d_A,5gix_A,5gix_B,5giy_A,5yb1_A,5yb1_B,6l4k_A,6l4k_I,1ao6_A,1ao6_B,1bj5_A,1bm0_A,1bm0_B,1e78_A,1…
34773	5tj5_E	206	5tj5_E,5tj5_F,5tj5_G,5tj5_H,5tj5_I,5tj5_J,5tj5_M,5tj5_N,3j9t_Y,3j9t_R,3j9t_U,3j9t_V,3j9t_T,3j9t_W,3j9t_S,3j9t_X,3j9t_Z,3j9t_a,3j9u_U,3j9u_X,3j9u_a,3j9u_R,3j9u_Z,3j9u_S,3j9u_Y,3j9u_T,3j9u_V,3j9u_W,3j9v_R,3j9v_U,3j9v_X,3j9v_Y,3j9v_W,3j9v_Z,3j9v_V,3j9v_a,3j9v_S,3j9v_T,5vox_T,5vox_U,5vox_V,5vox_W,5vox_X,5vox_Y,5vox_Z,5vox_a,5voy_T,5voy_U,5voy_V,5voy_W,5voy_X,5voy_Y,5voy_Z,5voy_a,5voz_T,5voz_U,5voz_V,…
2799	2rcq_A	205	2rcq_A,2rct_A,4gkc_A,4gkc_B,7lhj_A,7lhj_B,7lhn_A,7lhn_B,7lho_A,7lho_B,4zh6_A,5dg4_A,5dg4_B,5dg4_C,5dg4_D,5f58_A,5f58_B,6c7z_A,6c7z_B,6e50_A,6mlb_A,6mlb_B,6mlb_C,6mlb_D,6e5q_A,6mcu_A,6mcu_B,6mcu_C,6mcu_D,6mcu_E,6mcu_F,6mcu_G,6mcu_H,6mcu_I,6mcu_J,6mcu_K,6mcu_L,6e6l_A,6on5_A,6on5_B,6on8_A,5ffh_A,5ffh_B,6e51_A,6mkv_A,6mkv_B,6mkv_C,6mkv_D,7lsq_A,7lsq_B,7lsq_C,7lsq_D,7mfy_A,4efg_A,4efg_B,4eej_A,4eej_B,…
21025	4b2q_A	204	4b2q_A,4b2q_C,4b2q_a,4b2q_c,3ofn_A,3ofn_B,3ofn_C,3ofn_J,3ofn_K,3ofn_L,3ofn_S,3ofn_T,3ofn_U,2hld_A,2hld_B,2hld_C,2hld_J,2hld_K,2hld_L,2hld_S,2hld_T,2hld_U,2wpd_A,2wpd_B,2wpd_C,3fks_A,3fks_B,3fks_C,3fks_J,3fks_K,3fks_L,3fks_S,3fks_T,3fks_U,3oe7_A,3oe7_B,3oe7_C,3oe7_J,3oe7_K,3oe7_L,3oe7_S,3oe7_T,3oe7_U,3oeh_A,3oeh_B,3oeh_C,3oeh_J,3oeh_K,3oeh_L,3oeh_S,3oeh_T,3oeh_U,3zia_A,3zia_B,3zia_C,3zia_K,3zia_L,…
7476	6bh9_A	204	6bh9_A,6bh9_B,2xzd_A,2xzd_C,2xzt_A,2xzt_C,2y0b_A,2y0b_C,4ehh_A,6bdv_A,6bg4_A,6bg4_B,6bgk_A,6bgk_B,1cp3_A,1cp3_B,4jr0_A,4jr0_B,4pry_A,4ps0_A,4ps0_B,4quj_A,4qul_A,4qul_C,5i9t_A,5i9t_C,5ias_A,6bgq_A,6bgq_C,1i3o_A,1i3o_C,1nme_A,2dko_A,2h5i_A,2h5j_A,2h5j_C,2h65_A,2h65_C,2xyg_A,2xyh_A,2xyp_A,7seo_A,7seo_C,1qx3_A,2j31_A,3h0e_A,3h0e_B,3pd1_A,4dcj_A,4dcj_D,4ehk_A,4ehk_C,4qud_A,4qud_B,7rn7_A,7rn7_C,7rn8_A,…
29674	6jcv_A	204	6jcv_A,6jcv_B,6jcv_C,6jcv_D,6jcv_E,6jcv_F,6jcv_G,6jcv_H,6jcv_I,6jcv_J,6jcv_K,6jcv_L,6jcw_A,6jcw_B,6jcw_C,6jcw_D,6jcw_E,6jcw_F,6jcw_G,6jcw_H,6jcw_I,6jcw_J,6jcw_K,6jcw_L,6jcz_A,6jcz_B,6jcz_C,6jcz_D,6jcz_E,6jcz_F,6jcz_G,6jcz_H,6jcz_I,6jcz_J,6jcz_K,6jcz_L,6jd1_A,6jd1_B,6jd1_C,6jd1_D,6jd1_E,6jd1_F,6jd1_G,6jd1_H,6jd1_I,6jd1_J,6jd1_K,6jd1_L,6jd2_A,6jd2_B,6jd2_C,6jd2_D,6jd2_E,6jd2_F,6jd2_G,6jd2_H,6jd2_I,…
9373	7v2c_G	204	7dgq_W,7dgq_M,7v2c_G,7v2c_X,7v2d_G,7v2d_X,7v2e_G,7v2e_X,7v2f_G,7v2f_X,7v2h_G,7v2h_X,7v2k_G,7v2k_X,7v2r_G,7v2r_X,7v30_G,7v30_X,7v31_G,7v31_X,7v32_G,7v32_X,7v33_G,7v33_X,7v3m_G,7v3m_X,7vb7_G,7vbl_X,7vbn_G,7vbp_X,7vbz_G,7vc0_X,7vwj_G,7vwl_X,5gpn_t,5gpn_Aa,5gup_O,5gup_X,5lc5_T,6zk9_j,6zka_X,6zkb_X,6zkc_X,6zkc_j,6zkd_X,6zkd_j,6zke_X,6zke_j,6zkf_X,6zkf_j,6zkg_X,6zkg_j,6zkh_X,6zkh_j,6zki_X,6zki_j,6zkj_X…
8679	6tvo_B	202	6tvo_B,7b51_B,7dbg_A,1qg4_A,1qg4_B,3gj0_A,3gj0_B,3gj3_A,3gjx_C,3gjx_F,3ran_A,3ran_B,3ran_C,3ran_D,5cll_A,5cll_C,5yro_A,5zpu_A,5yst_A,5ysu_A,7mnw_A,7mnw_C,7mnw_E,7mnw_G,7mnx_A,7mnx_C,7mnx_E,7mnx_G,7mnx_I,7mnx_K,7mny_A,7mny_C,7mny_E,7mny_G,7mny_I,7mny_K,7mo0_A,7mo0_C,2bku_A,2bku_C,3ea5_A,3ea5_C,5dh9_A,5dha_A,5dhf_A,5di9_A,5dif_A,5jlj_A,5uwh_A,5uwi_A,5uwj_A,5uwo_A,5uwp_A,5uwq_A,5uwr_A,5uws_A,5uwt_A,…
518	1gg9_A	201	1gg9_A,1gg9_B,1gg9_C,1gg9_D,1ggf_A,1ggf_B,1ggf_C,1ggf_D,1gge_A,1gge_B,1gge_C,1gge_D,1iph_A,1iph_B,1iph_C,1iph_D,3vu3_A,4bfl_A,4bfl_B,4bfl_C,4bfl_D,6by0_A,6by0_B,6by0_C,6by0_D,3p9r_A,3p9r_B,3p9r_C,3p9r_D,4enr_A,4enr_B,4enr_C,4enr_D,6ztx_A,6ztx_B,6ztx_C,6ztx_D,1cf9_A,1cf9_B,1cf9_C,1cf9_D,1p7z_A,1p7z_B,1p7z_C,1p7z_D,3ttw_A,3ttw_B,3ttw_C,3ttw_D,4enu_A,4enu_B,4enu_C,4enu_D,6ztv_A,6ztv_B,6ztv_C,6ztv_D,…
5394	4o6e_A	201	4o6e_A,5hd7_A,5lcj_A,6g8x_A,6g91_A,6g92_A,6g93_A,6g97_A,6g9a_A,6g9d_A,6g9h_A,6g9j_A,6g9k_A,6g9m_A,6g9n_A,6gdm_A,6gdq_A,6ge0_A,6gjb_A,6gjd_A,6q7k_A,6q7s_A,6q7t_A,6qa1_A,6qa3_A,6qa4_A,6qag_A,6qah_A,6qal_A,6qaq_A,6qaw_A,6rq4_A,7auv_A,7nqq_A,7nqw_A,7nr3_A,7nr5_A,7nr8_A,7nr9_A,6d5y_A,2erk_A,4qyy_A,5hd4_A,3c9w_A,3c9w_B,4s2z_A,4s33_A,4xne_A,4xrj_A,6rfp_A,1pme_A,1wzy_A,3w55_A,5ax3_A,7w5o_A,7w5o_B,2z7l_A,…
24576	7oj6_A	201	7oj6_A,7oj6_B,7oj6_C,7ojp_A,7ojp_B,7ojp_C,7ojp_D,7ojp_E,7ojp_F,7ojp_G,7ojp_H,7ojp_I,7ojp_J,7ojp_K,7ojp_L,7ojp_M,7ojp_N,7ojp_O,7ojp_P,7ojp_Q,7ojp_R,7ojp_S,7ojp_T,7ojp_U,7ojp_V,7ojp_W,7ojp_X,7ojp_Y,7ojp_Z,7ojp_a,7ojp_b,7ojp_c,7ojp_d,7ojq_A,7ojq_B,7ojq_C,7ojw_A,7ojw_B,7ojw_C,7ojy_A,7ojy_B,7ojy_C,7ok1_A,7ok1_B,7ok1_C,7ok2_1,7ok2_2,7ok2_3,7ok2_4,7ok2_A,7ok2_B,7ok2_C,7ok2_D,7ok2_E,7ok2_F,7ok2_G,7ok2_H,…
10833	1n5m_A	201	1n5m_A,1n5m_B,4a16_A,4a16_B,4a16_C,4a16_D,2whp_B,1c2o_A,1c2o_B,1c2o_C,1c2o_D,5hcu_A,5hcu_B,6fsd_A,6fsd_B,6fse_A,6fse_B,1c2b_A,2xud_A,2xud_B,2xuh_A,2xuh_B,2xui_A,2xui_B,2xuj_A,2xuj_B,2xuk_A,2xuk_B,2xuo_A,2xuo_B,2xup_A,2xup_B,2xuq_A,2xuq_B,1maa_A,1maa_B,1maa_C,1maa_D,2c0p_A,2c0p_B,2c0q_A,2c0q_B,2jey_A,2jey_B,2jez_A,2jez_B,2jf0_A,2jf0_B,2jgf_A,2jgf_B,2jgi_A,2jgi_B,2jgj_A,2jgj_B,2jgk_A,2jgk_B,2jgm_A,…
15665	5xbs_A	200	5xbs_A,5xbs_B,5xbs_C,5xbs_D,6krk_A,6krk_B,6krk_C,6krk_D,6krk_E,6krk_F,6krk_G,6krk_H,6krk_I,6krk_J,6krq_A,6krq_B,6krq_C,6krq_D,6krq_E,6krq_F,6krq_G,6krq_H,6krq_I,6krq_J,6krr_A,6krr_B,6krr_C,6krr_D,3a5w_A,3a5w_B,3a5w_C,3a5w_D,3a5w_E,3a5w_F,3a5w_G,3a5w_H,3a5w_I,3a5w_J,7c87_A,7c87_B,7c87_C,7c87_D,7c87_E,7c87_F,7c87_G,7c87_H,7c87_I,7c87_J,7c89_A,7c89_B,7c89_C,7c89_D,7c89_E,7c89_F,7c89_G,7c89_H,7c89_I,…
30462	1z5v_A	199	7as4_1,7as4_2,7as4_O,7as4_P,7as4_Q,7as4_R,7as4_S,7as4_T,7as4_U,7as4_V,7as4_W,7as4_X,7as4_Y,7as4_Z,6tf9_TP1,6tf9_hP1,6tf9_iP1,6tf9_kP1,6tf9_lP1,6tf9_mP1,6tf9_nP1,6tf9_oP1,6tf9_pP1,6tf9_qP1,6tf9_rP1,6tf9_sP1,6tf9_tP1,6tf9_wP1,1z5v_A,1z5w_A,6v5v_g,6v6s_a,6v6s_b,6v6s_c,6v6s_d,6v6s_e,6v6s_f,6v6s_g,6v6s_h,6v6s_i,6v6s_j,6v6s_k,6v6s_l,6v6s_m,6v6s_t,7qj0_U,7qj0_V,7qj0_W,7qj0_X,7qj0_Y,7qj0_Z,7qj1_U,7qj1_V,…
3306	3csy_B	199	3csy_B,3csy_D,3csy_F,3csy_H,3inu_L,3inu_N,5hj3_F,5hj3_J,5hj3_N,5hj3_B,3lve_A,3qrg_L,5lve_A,7k9z_A,7l7e_D,7l7e_F,7l7e_N,7l7e_P,7lkg_B,7lkg_E,7raj_L,7s4g_B,7s4g_D,7s4g_F,7s4g_L,5kw9_L,5zia_L,5zia_B,5zia_E,5zia_I,5zia_M,5zia_P,6xq4_B,6xq4_F,6zec_L,7ld1_N,7ld1_O,7ld1_L,7sg4_L,7qxc_LLL,7rd3_B,7rd3_L,1eeq_A,1eeq_B,5zv3_L,7czx_K,7czx_M,7czx_N,7czy_K,7czy_N,7czz_K,7czz_M,7czz_N,7d0b_L,7d0d_L,7d0d_F,5i18_…
2743	2qij_C	199	2qij_C,2qij_D,2qij_B,2qij_A,6cwd_D,6cwd_H,6cwd_C,6cwd_F,6cwt_E,6cwt_F,1qgt_C,1qgt_D,1qgt_B,1qgt_A,5wtw_A,5wtw_B,6hu4_B,6hu4_A,6hu4_C,6hu4_D,6hu4_E,6hu4_F,6hu4_G,6hu4_H,6hu7_B,6hu7_A,6hu7_C,6hu7_D,6hu7_F,6hu7_G,6hu7_H,7oev_B,7oev_A,7oev_C,7oev_D,7oew_B,7oew_A,7oew_C,7oew_D,7pz9_B,7pz9_A,7pz9_C,7pz9_D,7pzi_B,7pzi_A,7pzi_C,7pzi_D,7ocw_B,7ocw_A,7ocw_C,7ocw_D,7oen_B,7oen_A,7oen_C,7oen_D,7pzm_B,7pzm_A,…
31230	1acb_E	197	1acb_E,1cgi_E,1cgj_E,1chg_A,1ex3_A,1gcd_A,1gl0_E,1gl1_A,1gl1_B,1gl1_C,1k2i_1,1oxg_A,1p2m_A,1p2m_C,1p2n_A,1p2n_C,1p2o_A,1p2o_C,1p2q_A,1p2q_C,1t7c_A,1t7c_C,1t8l_A,1t8l_C,1t8m_A,1t8m_C,1t8n_A,1t8n_C,1t8o_A,1t8o_C,2cga_A,2cga_B,2y6t_A,2y6t_B,2y6t_C,2y6t_D,3t62_A,3t62_B,3t62_C,4q2k_A,4q2k_B,4q2k_C,4q2k_D,5j4q_A,5j4s_A,7kty_A,7ktz_A,7ku0_A,7ku1_A,7ku2_A,7ku3_A,1ab9_C,1ca0_C,1ca0_H,1cbw_C,1cbw_H,1cho_G,…
7386	6a1f_A	194	6a1f_A,6a1g_A,6a1g_B,7fhs_A,7fhs_B,7fhs_C,7fhs_D,7fht_A,7fht_B,7fht_C,7fht_D,3anq_A,3anq_B,3anq_C,3anq_D,3anr_A,3anr_B,3anr_C,3anr_D,4nct_A,4nct_B,4nct_D,4nct_C,5a3x_A,5a3x_B,5a3x_C,5a3x_D,5a4e_A,5a4e_B,5a4e_C,5a4e_D,5a4l_A,5a4l_B,5a4l_C,5a4l_D,5a4q_A,5a4q_B,5a4q_C,5a4q_D,5a4t_A,5a4t_B,5a4t_C,5a4t_D,5a54_A,5a54_B,5a54_C,5a54_D,6eif_A,6eif_B,6eif_C,6eif_D,6eij_A,6eij_B,6eij_C,6eij_D,6eil_A,6eil_B,…
2602	2o8y_A	193	2o8y_A,2o8y_B,6eg9_A,6eg9_B,6ega_A,6ega_B,4u97_A,4u97_B,4u9a_A,4u9a_B,5uiq_A,5uiq_B,5uiq_C,5uiq_D,5uir_A,5uir_B,5uis_A,5uis_B,5uis_C,5uis_D,5uit_A,5uit_B,5uiu_A,5uiu_B,6f3i_A,6f3i_B,6rfi_A,6rfi_B,6rfj_A,6rfj_B,7qg1_A,7qg1_B,5w84_A,5w84_B,5w85_A,5w85_B,6lxy_A,6lxy_B,6lxy_D,6lxy_E,6vql_A,6vql_B,6vql_C,6vql_D,7c2v_A,7c2v_B,7c2v_C,7c2v_D,6o94_A,6o94_B,6o94_C,6o94_D,6o95_A,6o95_B,6o95_C,6o95_D,6o9d_A,…
5385	4o3s_A	193	4o3s_A,4ru9_A,6v5k_A,6w5x_A,6wk6_A,7l69_A,7lcd_A,6mxo_A,4yp3_A,4yqw_A,3mr6_A,3tq1_A,4eey_A,6d0m_A,6d0z_A,6pz3_A,6q02_A,6uqi_A,7m7p_A,7m7q_A,7m7r_A,7m7s_A,7m7t_A,7m7u_A,7m83_A,7m84_A,7m85_A,7m86_A,7m87_A,7m88_A,7m89_A,7m8a_A,7m8b_A,7m8c_A,7m8d_A,4yr0_A,4yr2_A,4yr3_A,5kfs_A,5kft_A,5kfu_A,5kfv_A,5kfw_A,5kfx_A,3jaa_A,3mr2_A,3mr3_A,3mr5_A,3si8_A,4dl2_A,4dl3_A,4dl4_A,4dl5_A,4dl6_A,4dl7_A,4ecq_A,4ecr_A,…
212	1ck3_A	192	1ck3_A,5aq8_A,5aq9_A,5aq9_C,1jtd_A,1li0_A,2v1z_A,2v20_A,4rx3_A,1axb_A,1bt5_A,1btl_A,1jtg_A,1jtg_C,1tem_A,3c7u_A,3c7u_C,3c7v_A,3c7v_C,4oqg_A,4oqg_B,4oqg_C,4oqg_D,4oqg_E,4oqg_F,1erm_A,1ero_A,1erq_A,1s0w_A,1s0w_B,1xpb_A,4gku_A,1jwz_A,1yt4_A,1zg4_A,5npo_A,1xxm_A,1xxm_B,3gmw_A,3gmw_C,4id4_A,4rva_A,5iq8_A,5iq8_B,5iq8_C,5iq8_D,6apa_A,6apa_B,6apa_C,6apa_D,6ayk_A,6ayk_B,6ayk_C,6ayk_D,1jwv_A,1pzp_A,4ibr_A,…
2311	2jdu_A	191	2jdu_A,2jdu_B,2jdu_C,2jdu_D,2jdy_A,2jdy_B,2jdy_C,2jdy_D,1our_A,1ous_A,1ous_B,1ous_C,1ous_D,1oux_A,1oux_B,1oux_C,1oux_D,1ovp_A,1ovs_A,1ovs_B,1ovs_C,1ovs_D,1oxc_A,1oxc_B,1oxc_C,1oxc_D,1uzv_A,1uzv_B,1uzv_C,1uzv_D,2boj_A,2boj_B,2boj_C,2boj_D,2bp6_A,2bp6_B,2bp6_C,2bp6_D,2vuc_A,2vuc_B,2vuc_C,2vuc_D,2vud_A,2vud_B,2vud_C,2vud_D,3dcq_A,3dcq_B,3dcq_C,3dcq_D,4ce8_A,4ce8_B,4ce8_C,4ce8_D,5a3o_A,5a3o_B,5a3o_C,…
2094	2fm7_A	191	2fm7_A,2fm7_B,2fm7_C,2fm7_D,2fm7_E,2fm7_F,5cln_A,5cln_B,5cln_C,5cln_D,5cln_E,5cln_F,5cln_G,5cln_H,5cln_I,5cln_J,5cln_K,5cln_L,1bjp_A,1bjp_B,1bjp_C,1bjp_D,1bjp_E,4ota_A,4ota_B,4ota_C,4ota_D,4ota_E,4ota_F,4ota_G,4ota_H,4ota_I,4ota_J,4ota_K,4ota_L,4ota_M,4ota_N,4ota_O,4ota_P,4ota_Q,4ota_R,4otb_A,4otb_B,4otb_C,4otb_D,4otb_E,4otb_F,4otb_G,4otb_H,4otb_I,4otb_J,4otb_K,4otb_L,4otc_A,4otc_B,4otc_C,4otc_D,…
8590	6sv1_A	190	6sv1_A,6sv1_B,6sv1_C,6sv1_D,6sv1_E,6sv1_F,6sv1_G,6sv1_H,6sv1_I,6sv1_J,6sv1_K,6sv1_L,6sv1_M,6sv1_N,6sv1_O,6sv1_P,6sv1_Q,6sv1_R,6sv1_S,6sv1_T,6sv1_U,6sv1_V,6sv1_W,6sv1_X,6sv1_Y,6sv1_Z,6sv1_a,6sv1_b,6sv1_c,6sv1_d,5l8f_A,5l8f_B,5l8f_C,5l8f_D,5l8f_E,5l8f_F,5l8f_G,5l8f_H,5l8f_I,5l8f_J,5l89_A,5l89_B,5l89_C,5l89_D,5l89_E,5l89_F,5l89_G,5l89_H,5l89_I,5l89_J,5l89_K,5l89_L,5l89_M,5l89_N,5l89_O,5l89_P,5l89_Q,…
30759	2qa0_A	190	7ltm_A,7ltm_B,7ltm_C,7ltm_D,7ltm_E,7ltm_F,7ltm_G,7ltm_H,7ltm_I,7ltm_J,7ltm_K,7ltm_L,7ltm_M,7ltm_N,7ltm_O,7ltm_P,7ltm_Q,7ltm_R,7ltm_S,7ltm_T,7ltm_U,7ltm_V,7ltm_W,7ltm_X,7ltm_Y,7ltm_Z,7ltm_a,7ltm_b,7ltm_c,7ltm_d,7ltm_e,7ltm_f,7ltm_g,7ltm_h,7ltm_i,7ltm_j,7ltm_k,7ltm_l,7ltm_m,7ltm_n,7ltm_o,7ltm_p,7ltm_q,7ltm_r,7ltm_s,7ltm_t,7ltm_u,7ltm_v,7ltm_w,7ltm_x,7ltm_y,7ltm_z,7ltm_1,7ltm_2,7ltm_3,7ltm_4,7ltm_5,…
3763	3j9j_A	190	3j9j_A,3j9j_B,3j9j_C,3j9j_D,7lqy_A,7lqy_B,7lqy_C,7lqy_D,7lqz_A,7lqz_B,7lqz_C,7lqz_D,7lr0_A,7lr0_B,7lr0_C,7lr0_D,3j5p_B,3j5p_A,3j5p_C,3j5p_D,3j5q_D,3j5q_B,3j5q_E,3j5q_G,3j5r_B,3j5r_A,3j5r_C,3j5r_D,7l2h_A,7l2h_D,7l2h_B,7l2h_C,7l2i_A,7l2i_C,7l2i_D,7l2i_B,7l2j_A,7l2j_B,7l2j_C,7l2j_D,7l2k_A,7l2k_C,7l2k_D,7l2k_B,7l2l_A,7l2l_C,7l2l_D,7l2l_B,7l2m_A,7l2m_C,7l2m_D,7l2m_B,7l2n_A,7l2n_C,7l2n_D,7l2n_B,7l2o_A,…
1100	1pxs_A	190	1pxs_A,1pxs_B,3cod_A,3cod_B,3haq_A,3utw_A,1s52_A,1s52_B,3vhz_A,3vi0_A,4x31_A,5zil_A,6rnj_A,6rqp_A,5j7a_A,7q35_A,7q38_A,1c8r_A,1e0p_A,4x32_A,5zim_A,5zin_A,1fbk_A,1p8i_A,1s53_A,1s53_B,1s54_A,1s54_B,1c3w_A,3t45_A,3t45_B,3t45_C,3utv_A,1at9_A,1bm1_A,1brd_A,1brx_A,2at9_A,2brd_A,1m0k_A,1m0l_A,1m0m_A,2zfe_A,2zzl_A,4hwl_A,4hwl_B,4hyx_A,4hyx_B,5vn7_A,5vn7_B,5vn9_A,5vn9_B,6g7i_A,6g7j_A,6g7k_A,6g7l_A,1r84_A,…
2955	2ww9_L	189	2ww9_L,2wwa_L,2wwb_L,3j6x_66,3j6y_66,3j77_76,3j78_76,3jct_Y,4v7f_X,4v7r_BX,4v7r_DX,4v88_BY,4v88_DY,4v8t_Y,4v91_Y,5apn_Y,5apo_Y,5fl8_Y,5gak_a,5h4p_Y,5jcs_Y,5juo_DA,5jup_DA,5jus_DA,5jut_DA,5juu_DA,5mc6_AK,5t62_l,5t6r_l,5z3g_c,6c0f_Y,6cb1_Y,6elz_Y,6em1_Y,6em3_Y,6em4_Y,6em5_Y,6ft6_Y,6hd7_a,6hhq_9,6hhq_DA,6m62_Y,6n8j_Y,6n8k_Y,6n8l_Y,6n8m_l,6n8n_l,6n8o_l,6qik_X,6qt0_X,6qtz_X,6ri5_X,6rzz_X,6s05_X,6snt_a…
8435	2ww9_I	189	6qik_U,6uz7_AP,4u3m_M7,4u3m_m7,4u3n_M7,4u3n_m7,4u3u_M7,4u3u_m7,4u4n_M7,4u4n_m7,4u4o_M7,4u4o_m7,4u4q_M7,4u4q_m7,4u4r_M7,4u4r_m7,4u4u_M7,4u4u_m7,4u4y_M7,4u4y_m7,4u4z_M7,4u4z_m7,4u50_M7,4u50_m7,4u51_M7,4u51_m7,4u52_M7,4u52_m7,4u53_M7,4u53_m7,4u55_M7,4u55_m7,4u56_M7,4u56_m7,4u6f_M7,4u6f_m7,4v4b_BN,4v8y_BP,4v8z_BP,5dat_M7,5dat_m7,5dc3_M7,5dc3_m7,5dge_M7,5dge_m7,5dgf_M7,5dgf_m7,5dgv_M7,5dgv_m7,5fci_M7,…
14565	2ww9_H	188	4v7h_BD,6woo_C,2ww9_H,2wwa_H,2wwb_H,3j6x_L4,3j6y_L4,3j77_L4,3j78_L4,3jct_C,4v6i_BD,4v7f_D,4v7r_BD,4v7r_DD,4v88_BC,4v88_DC,4v8t_C,4v91_C,5apn_C,5apo_C,5fl8_C,5gak_G,5jcs_C,5juo_H,5jup_H,5jus_H,5jut_H,5juu_H,5mc6_BE,5t62_F,5t6r_F,5z3g_G,6c0f_C,6cb1_C,6elz_C,6em1_C,6em3_C,6em4_C,6em5_C,6ft6_C,6hd7_G,6hhq_l,6hhq_CF,6m62_C,6n8j_C,6n8k_C,6n8l_C,6n8m_F,6n8n_F,6n8o_F,6qik_D,6qt0_D,6qtz_D,6ri5_D,6rzz_D,6s…
11828	2j28_Z	188	2j28_Z,2rdo_Z,3bbx_Z,3iyx_A,3iyy_A,3j9y_6,3j9z_LZ,3ja1_L2,4v4h_BZ,4v4h_DZ,4v4q_BZ,4v4q_DZ,4v5b_AZ,4v5b_CZ,4v65_BS,4v66_BS,4v6k_Ab,4v6l_Bb,4v6n_A2,4v6o_B2,4v6p_B2,4v6q_B2,4v6r_B2,4v6s_A2,4v6v_B4,5afi_6,5aka_Z,5iqr_a,5kcs_14,5kps_1,5kpv_Z,5kpw_Z,5kpx_Z,5l3p_4,5mdv_a,5mdw_a,5mdy_a,5mdz_a,5nwy_L,5u9f_29,5u9g_29,6c4i_1,6dnc_EA,6o9j_Z,6om6_a,6q98_a,6szs_5,6tbv_L311,6tc3_L311,6vyq_g,6vyr_g,6vys_g,6vyt_g…
10788	1lm8_V	187	1lm8_V,1vcb_C,1vcb_F,1vcb_I,1vcb_L,5n4w_V,6gfx_C,6i7q_V,6i7r_V,6r7f_V,6zhc_AAA,7pi4_AAA,7cjb_A,7cjb_E,7cjb_I,7cjb_M,7khh_C,7q2j_C,1lqb_C,3ztd_C,3ztd_F,3ztd_I,3ztd_L,4b95_C,4b95_F,4b95_I,4b95_L,4bks_C,4bks_F,4bks_I,4bks_L,4bkt_C,4bkt_F,4bkt_I,4bkt_L,4w9c_C,4w9c_F,4w9c_I,4w9c_L,4w9d_C,4w9d_F,4w9d_I,4w9d_L,4w9e_C,4w9e_F,4w9e_I,4w9e_L,4w9f_C,4w9f_F,4w9f_I,4w9f_L,4w9g_C,4w9g_F,4w9g_I,4w9g_L,4w9h_C,4w9…
6500	5z3g_U	187	5it7_QQ,3j6x_58,3j6y_58,3j77_68,3j78_68,3jct_Q,4v6i_BR,4v7f_Q,4v7r_BR,4v7r_DR,4v88_BQ,4v88_DQ,4v8t_Q,4v91_Q,5apn_Q,5apo_Q,5fl8_Q,5gak_S,5h4p_Q,5jcs_Q,5juo_V,5jup_V,5jus_V,5jut_V,5juu_V,5mc6_BB,5t62_d,5t6r_d,5z3g_U,6c0f_Q,6cb1_Q,6elz_Q,6em1_Q,6em3_Q,6em4_Q,6em5_Q,6ft6_Q,6hd7_S,6hhq_y,6hhq_CS,6m62_Q,6n8j_Q,6n8k_Q,6n8l_Q,6n8m_d,6n8n_d,6n8o_d,6qik_Q,6qt0_Q,6qtz_Q,6ri5_Q,6rzz_Q,6s05_Q,6snt_w,6sv4_BB,6…
1812	2az5_A	186	2az5_A,2az5_B,2az5_C,2az5_D,4g3y_C,4twt_A,4twt_B,4twt_C,4twt_D,5m2i_A,5m2i_B,5m2i_C,5m2i_D,5m2i_E,5m2i_F,5m2j_A,5m2m_A,5m2m_B,5m2m_C,5m2m_G,5m2m_I,5m2m_M,5wux_E,5wux_F,5wux_G,6ooy_A,6ooy_B,6ooy_C,6ooz_A,6ooz_B,6ooz_C,7jra_A,7jra_B,7jra_C,3l9j_T,6op0_A,6op0_B,6op0_C,7kp9_A,7kp9_B,7kp9_C,7kpa_A,7kpa_B,7kpa_C,7kpb_A,7kpb_B,7kpb_C,7ta3_B,7ta3_D,7ta6_A,7ta6_B,7ta6_C,7ta6_D,7ta6_E,7ta6_F,7ta6_G,7ta6_H,…
[truncated: 55,161 more rows]

## Sheet: Figure3_v4 - Table S1
Cutoff		0	0.1	0.2	0.3	0.4	0.5	0.6	0.7	0.8	0.9	1.
[truncated: 55,497 more rows]

## Sheet: Figure5_v4
Centroid	Description	Assignment	New Assignment	notes	Condensed Assignments	Species	Domain	Source of Assignment	E-value: Seq compared to 1p3m_A
[truncated: 50 more rows]
