# Supplementary material for: Structome: a tool for the rapid assembly of datasets for structural phylogenetics
Source: Bioinform Adv. 2023 Oct 3;3(1):vbad134. doi: 10.1093/bioadv/vbad134 (PMC10692761; doi:10.1093/bioadv/vbad134)
Supplement: vbad134_Supplementary_Data [file vbad134_supplementary_data.zip › TableHeaders.xlsx]

## Sheet: ExploreNeighbours
While primarily focused on structure comaprison data, Structome also provides sequence comparison data for the proteins compared. This data is NOT USED in Structome to generate the phylogenetic trees, it is just there to indicate that structure-based comparisons can help recover signals when sequence-based comaparisons struggle.
Search for centroid 1a4f_A shows the following row in the 2nd position
Centroid	QScore	E-Value	PDB Description	CATH	SCOP	Species	RMSD	NAlign	NAlign Seq Identity	Identical residues	Identity	Similar residues	Similarity	Sequence Alignment	Size
...	...	...	...	...	...	...	...	...	...	...	...	...	...	...	...
2qmb_A	0.975	2.72e-90	Hemoglobin subunit alpha-A	N/A	Globins	Meleagris gallopavo	0.478	141	0.879	124	87.943	129	91.49	141	142
...	...	...	...	...	...	...	...	...	...	...	...	...	...	...	...
Centroid	The user enters a protein chain combination. This could be a member of a cluster with a centroid or be the centroid itself. In the above case, 1a4f_A is a centroid of a cluster and is therefore compared to all other centroids in Structome. This column lists the centroid (2qmb_A) to which 1a4f_A was compared to give the listed results.
QScore	GESAMT generated Q-score when the structure of 1a4f_A is compared to 2qmb_A
E-Value	The E-value when the sequence of 2qmb_A was compared to 1a4f_A using BLASTP
PDB Description	This is a text description assiged to each PDB chain and is obtained from RCSB PDB
CATH	CATH assigned homology-level classification
SCOP	SCOP assigned family-level classification
Species	Species name
RMSD	GESAMT generated metric when the structure of 1a4f_A is compared to 2qmb_A. It shows that after an optimal structure-based alignment was achieved, what was the spatial difference in aligned carbon-alpha atoms across the two structures compared.
NAlign	For the structure-based alignment, how many amino acids were aligned.
NAlign Seq Identity	GESAMT generated metric which shows sequence identity for the aligned residues
Identical residues	Generated from the sequence alignment using BLASTP; number of identical resiudes
Identity	Generated from the sequence alignment using BLASTP; percentage generated from identical residues and sequence alignment length
Similar residues	Generated from the sequence alignment using BLASTP; number of similar resiudes
Similarity	Generated from the sequence alignment using BLASTP; percentage generated from similar residues and sequence alignment length
Sequence Alignment	Number of amino acids aligned by BLASTP
Size	This is the number of amino acids in the protein (2qmb_A) and is determined by enumerating the amino acids in the author submitted protein sequence accompanying the structure.

## Sheet: ExploreClusters
PDB_Chain	Size	Label	Confidence
1a4f_A	141	HEMOGLOBIN (ALPHA CHAIN)	High
...	...	...
PDB_CHAIN	Structome comprises data of protein structures where each PDB is decomposed into its individual chains saved as single PDB files and represented using PDB Chain combinations, a PDB file comprising several chains e.g., A,B,C,D, ... will be converted to several files with each file comprising ONLY one chain, with the chain ID appended to the PDB ID separated by an "_".
Size	This is the number of amino acids in the protein and is determined by enumerating the amino acids in the author submitted protein sequence accompanying the structure.
Label	This is a text description assiged to each PDB chain and is obtained from RCSB PDB
Confidence	A value of high or low confidence is assigned to each entry of every cluster. Given that sometimes clustering can result in incorrect cluster assignement, this measure was introduced. For each cluster, a distribution of sizes comprising all members is generated and its median computed. A query protein belonging to a cluster is assigned a high confidence if the query protein size is within 1 stand…
